# Supplementary material for: Evidence of water on the lunar surface from Chang’E-5 in-situ spectra and returned samples
Source: Nat Commun. 2022 Jun 14;13:3119. doi: 10.1038/s41467-022-30807-5 (PMC9198042; doi:10.1038/s41467-022-30807-5)
Supplement: Supplementary file 2 — Source Data [file 41467_2022_30807_MOESM2_ESM.zip]

Archive with 3 entries (3 files):
- Dataset1.xlsx
- Dataset2.xlsx
- Dataset3.xlsx
