# Supplementary material for: Evidence of water on the lunar surface from Chang’E-5 in-situ spectra and returned samples
Source: Nat Commun. 2022 Jun 14;13:3119. doi: 10.1038/s41467-022-30807-5 (PMC9198042; doi:10.1038/s41467-022-30807-5)
Supplement: Supplementary file 2 — Source Data [file 41467_2022_30807_MOESM2_ESM.zip › Dataset1.xlsx]

## Sheet: ASD_450-2500nm
wavelength （nm）	LunarSoilSample1	LunarSoilSample2	LunarSoilSample3		Light_Incidence_Angle (°)	Light_Emission_Angle (°)	Phase_Angle (°)
450	0.061571	0.066069	0.068946		43	0	43
451	0.061738	0.066157	0.069113
452	0.06176	0.066447	0.069338
453	0.061907	0.066511	0.0694
454	0.062067	0.06654	0.069483
455	0.062147	0.06667	0.069671
456	0.062185	0.066739	0.069732
457	0.062267	0.06684	0.069835
458	0.062328	0.066994	0.069993
459	0.062335	0.06718	0.070159
460	0.062663	0.0673	0.07026
461	0.062828	0.067389	0.070322
462	0.062793	0.067453	0.070392
463	0.062899	0.067484	0.070522
464	0.063113	0.067606	0.070651
465	0.063236	0.067778	0.070779
466	0.063213	0.067933	0.070917
467	0.063322	0.068011	0.071076
468	0.063508	0.06812	0.071197
469	0.063609	0.068264	0.071301
470	0.063528	0.068412	0.07143
471	0.063698	0.068563	0.071549
472	0.063883	0.068674	0.071665
473	0.063965	0.068763	0.071773
474	0.063971	0.068894	0.071871
475	0.064099	0.068983	0.072
476	0.06427	0.06905	0.072175
477	0.064395	0.069143	0.072365
478	0.064473	0.069362	0.07243
479	0.06461	0.069499	0.072572
480	0.064718	0.069583	0.072779
481	0.064699	0.069711	0.072951
482	0.064862	0.069819	0.073048
483	0.065031	0.069935	0.073124
484	0.06512	0.070059	0.073198
485	0.06517	0.07015	0.073254
486	0.065268	0.070287	0.073328
487	0.065431	0.070395	0.073478
488	0.065611	0.070441	0.073684
489	0.065653	0.07057	0.073748
490	0.065714	0.070695	0.073815
491	0.065812	0.070774	0.073959
492	0.065905	0.070813	0.074182
493	0.06604	0.071005	0.074275
494	0.066066	0.071138	0.074321
495	0.066041	0.071171	0.074382
496	0.066289	0.071303	0.074487
497	0.066457	0.07144	0.07462
498	0.066518	0.071586	0.074769
499	0.066548	0.071735	0.074902
500	0.066689	0.071764	0.074918
501	0.066848	0.071844	0.075047
502	0.066941	0.071971	0.075243
503	0.06692	0.072049	0.075325
504	0.066911	0.072123	0.075452
505	0.067015	0.072186	0.075585
506	0.067205	0.072235	0.075676
507	0.067271	0.072288	0.07569
508	0.067356	0.072409	0.075807
509	0.067433	0.072571	0.075972
510	0.067472	0.072715	0.076092
511	0.067623	0.072772	0.076215
512	0.067746	0.072856	0.076334
513	0.067842	0.073006	0.076445
514	0.068001	0.073197	0.076557
515	0.068068	0.073309	0.076694
516	0.068204	0.073401	0.076846
517	0.068447	0.07353	0.076989
518	0.068513	0.073711	0.077097
519	0.068574	0.073832	0.077234
520	0.068692	0.073926	0.077372
521	0.068872	0.074062	0.077471
522	0.068993	0.074148	0.077578
523	0.069085	0.074235	0.077707
524	0.069179	0.074353	0.077855
525	0.069297	0.074494	0.078011
526	0.069365	0.074622	0.078147
527	0.069412	0.074747	0.078253
528	0.069494	0.074873	0.078344
529	0.069669	0.074968	0.078487
530	0.069819	0.075069	0.078585
531	0.069907	0.075174	0.078674
532	0.069944	0.075263	0.078832
533	0.07004	0.075353	0.07893
534	0.070138	0.075465	0.079042
535	0.070221	0.075585	0.079184
536	0.070352	0.075659	0.079273
537	0.070476	0.075785	0.079413
538	0.070577	0.075915	0.079538
539	0.070663	0.075991	0.079586
540	0.070776	0.076077	0.079687
541	0.070847	0.076142	0.079826
542	0.070907	0.076211	0.079965
543	0.071036	0.076348	0.080054
544	0.071101	0.076476	0.080142
545	0.071162	0.076605	0.080242
546	0.071272	0.076737	0.080355
547	0.071428	0.076805	0.080458
548	0.071533	0.076901	0.080586
549	0.071621	0.077015	0.080704
550	0.071756	0.077118	0.080787
551	0.071853	0.077255	0.080941
552	0.071947	0.077383	0.08109
553	0.072048	0.077486	0.081203
554	0.072133	0.077586	0.081311
555	0.072239	0.07769	0.08145
556	0.072349	0.077801	0.081578
557	0.072446	0.077919	0.08167
558	0.072553	0.078024	0.081784
559	0.07265	0.078126	0.081909
560	0.072756	0.078232	0.082048
561	0.072897	0.078349	0.082193
562	0.073004	0.078459	0.082292
563	0.073104	0.078568	0.082409
564	0.073208	0.078682	0.082564
565	0.073298	0.078802	0.082696
566	0.073426	0.078907	0.082801
567	0.073556	0.079033	0.082912
568	0.073653	0.079203	0.083058
569	0.073779	0.079353	0.083208
570	0.073876	0.079465	0.083311
571	0.073958	0.079567	0.083396
572	0.074095	0.079709	0.083545
573	0.074191	0.079808	0.083654
574	0.074265	0.079901	0.083766
575	0.074359	0.080019	0.083908
576	0.074526	0.080136	0.084024
577	0.074626	0.080248	0.08414
578	0.074681	0.080351	0.084253
579	0.074779	0.080446	0.084351
580	0.074906	0.080516	0.084437
581	0.074994	0.080586	0.084525
582	0.075055	0.08067	0.084617
583	0.075207	0.080757	0.084688
584	0.075291	0.080864	0.084801
585	0.075364	0.080978	0.084916
586	0.075486	0.081082	0.085
587	0.075539	0.08117	0.085154
588	0.075611	0.081293	0.085304
589	0.075718	0.081436	0.085442
590	0.075831	0.081543	0.085596
591	0.075981	0.081678	0.085737
592	0.076095	0.081796	0.085857
593	0.076159	0.081876	0.085953
594	0.076302	0.081979	0.086025
595	0.076399	0.082071	0.086132
596	0.076471	0.082177	0.086261
597	0.076581	0.082323	0.086379
598	0.076693	0.082431	0.086461
599	0.076794	0.082531	0.086564
600	0.076875	0.082626	0.086683
601	0.076937	0.0827	0.086764
602	0.077029	0.082796	0.086882
603	0.077139	0.082903	0.087017
604	0.077249	0.08301	0.087143
605	0.077357	0.083112	0.087233
606	0.077459	0.083227	0.087363
607	0.077553	0.083361	0.087511
608	0.077639	0.083502	0.087614
609	0.077745	0.083592	0.087729
610	0.077859	0.083667	0.087847
611	0.077972	0.083749	0.087961
612	0.078075	0.083832	0.088069
613	0.078157	0.083935	0.088164
614	0.078238	0.084055	0.088269
615	0.078341	0.084178	0.088394
616	0.078455	0.084281	0.088443
617	0.078554	0.084383	0.08853
618	0.078638	0.084487	0.088666
619	0.078728	0.084582	0.088779
620	0.078862	0.084703	0.088878
621	0.078964	0.084822	0.088976
622	0.079011	0.084923	0.089081
623	0.079118	0.085026	0.089175
624	0.079219	0.085115	0.089289
625	0.079323	0.085207	0.089411
626	0.079456	0.085321	0.089514
627	0.079524	0.085432	0.089611
628	0.079617	0.085556	0.089716
629	0.079752	0.085691	0.089831
630	0.079858	0.085805	0.089939
631	0.079935	0.085874	0.090041
632	0.080007	0.085956	0.090136
633	0.080097	0.086089	0.090226
634	0.080212	0.086205	0.090325
635	0.080304	0.086321	0.090434
636	0.080383	0.086437	0.090555
637	0.080488	0.086547	0.090692
638	0.08062	0.086636	0.090818
639	0.080735	0.086737	0.090939
640	0.08082	0.086855	0.091059
641	0.080917	0.086957	0.091174
642	0.081001	0.08704	0.091265
643	0.081087	0.087129	0.091349
644	0.081193	0.087248	0.091455
645	0.081284	0.08734	0.091573
646	0.081382	0.087433	0.091692
647	0.081488	0.087543	0.09179
648	0.081583	0.087667	0.091854
649	0.081696	0.08776	0.091979
650	0.08178	0.087839	0.092124
651	0.081823	0.087931	0.092248
652	0.081926	0.088049	0.092356
653	0.08202	0.088153	0.092488
654	0.082113	0.08825	0.092614
655	0.082229	0.088351	0.092689
656	0.082293	0.088457	0.092784
657	0.082374	0.088544	0.092888
658	0.08248	0.088618	0.092998
659	0.082551	0.088721	0.093117
660	0.082681	0.088816	0.093222
661	0.082804	0.088919	0.093325
662	0.08287	0.089046	0.093434
663	0.082961	0.089171	0.093521
664	0.08308	0.089286	0.093608
665	0.083179	0.089395	0.093713
666	0.083208	0.089497	0.093842
667	0.083326	0.089562	0.093971
668	0.083452	0.089635	0.094084
669	0.083541	0.089736	0.094179
670	0.083635	0.089826	0.094271
671	0.083737	0.089939	0.094364
672	0.083848	0.090046	0.094462
673	0.083954	0.090119	0.094561
674	0.084009	0.090203	0.094645
675	0.084071	0.090301	0.094721
676	0.084166	0.090396	0.094808
677	0.084291	0.090467	0.094936
678	0.084403	0.090578	0.095059
679	0.08448	0.090709	0.095167
680	0.08454	0.09083	0.095264
681	0.084646	0.090912	0.095381
682	0.084739	0.091008	0.095468
683	0.08483	0.091114	0.095538
684	0.084937	0.091204	0.095622
685	0.085037	0.09127	0.095719
686	0.085121	0.09134	0.095848
687	0.085201	0.091424	0.095994
688	0.085297	0.091509	0.096107
689	0.085373	0.091613	0.096222
690	0.085456	0.091736	0.096306
691	0.08556	0.091857	0.096356
692	0.085638	0.091925	0.096428
693	0.085725	0.092008	0.096516
694	0.085815	0.092098	0.096613
695	0.085897	0.092165	0.096711
696	0.086014	0.092252	0.096794
697	0.086088	0.092369	0.096884
698	0.086136	0.092501	0.096995
699	0.08627	0.092604	0.097122
700	0.086352	0.092696	0.097208
701	0.086401	0.092781	0.097277
702	0.086464	0.092864	0.097361
703	0.086571	0.09298	0.097456
704	0.086657	0.093078	0.09754
705	0.086748	0.093143	0.097627
706	0.086883	0.09319	0.097745
707	0.08696	0.093262	0.09784
708	0.087026	0.093347	0.097938
709	0.087114	0.093437	0.09805
710	0.087225	0.093534	0.09816
711	0.087318	0.093629	0.098262
712	0.087387	0.093726	0.098356
713	0.087452	0.093831	0.098446
714	0.087575	0.093923	0.098526
715	0.087658	0.094012	0.098605
716	0.087729	0.094095	0.098686
717	0.087848	0.094167	0.098772
718	0.087923	0.094271	0.098875
719	0.087976	0.094369	0.098961
720	0.088038	0.094452	0.099035
721	0.088136	0.094545	0.099144
722	0.088232	0.094648	0.099244
723	0.088315	0.094744	0.099362
724	0.088388	0.094826	0.099502
725	0.08847	0.094921	0.099611
726	0.08854	0.095034	0.09969
727	0.088624	0.095141	0.09976
728	0.088756	0.095215	0.099849
729	0.088819	0.095288	0.099909
730	0.088847	0.095364	0.099978
731	0.0889	0.095429	0.100048
732	0.089053	0.095461	0.100107
733	0.089125	0.095512	0.100167
734	0.089178	0.095588	0.100227
735	0.089278	0.095678	0.100306
736	0.089357	0.095768	0.100396
737	0.089434	0.095837	0.100485
738	0.089507	0.095898	0.100574
739	0.089574	0.095971	0.100674
740	0.089664	0.096041	0.100803
741	0.08974	0.096123	0.100912
742	0.0898	0.096206	0.101001
743	0.089881	0.096252	0.101101
744	0.089943	0.096329	0.10118
745	0.090001	0.096411	0.10126
746	0.090073	0.096471	0.101339
747	0.090161	0.09656	0.101379
748	0.090235	0.096624	0.101439
749	0.09029	0.096679	0.101508
750	0.09034	0.096761	0.101588
751	0.090414	0.096847	0.101677
752	0.090512	0.096941	0.101746
753	0.090607	0.097034	0.101816
754	0.090653	0.097109	0.101915
755	0.090736	0.097179	0.101985
756	0.09083	0.097256	0.102044
757	0.090907	0.097339	0.102134
758	0.090965	0.09742	0.102193
759	0.091024	0.097496	0.102283
760	0.091094	0.097578	0.102362
761	0.091177	0.097674	0.102422
762	0.091241	0.097768	0.102521
763	0.091314	0.097848	0.102611
764	0.091393	0.097923	0.10269
765	0.091451	0.09801	0.102789
766	0.091522	0.098089	0.102849
767	0.091584	0.098167	0.102909
768	0.09164	0.09824	0.102988
769	0.09174	0.098298	0.103058
770	0.091813	0.098364	0.103127
771	0.091863	0.098423	0.103167
772	0.091919	0.098471	0.103207
773	0.091966	0.098539	0.103256
774	0.092021	0.098606	0.103336
775	0.092092	0.098677	0.103415
776	0.092178	0.098764	0.103475
777	0.092256	0.098815	0.103534
778	0.09232	0.09886	0.103614
779	0.092373	0.098917	0.103703
780	0.09242	0.098978	0.103803
781	0.092479	0.099039	0.103892
782	0.092527	0.099105	0.103981
783	0.092561	0.099167	0.104071
784	0.092645	0.099188	0.104111
785	0.092698	0.099234	0.10417
786	0.092726	0.099314	0.10424
787	0.092765	0.099412	0.104269
788	0.092813	0.099491	0.104369
789	0.092865	0.099571	0.104438
790	0.092926	0.09965	0.104498
791	0.093006	0.0997	0.104587
792	0.093037	0.099789	0.104647
793	0.093066	0.099869	0.104707
794	0.093124	0.099928	0.104776
795	0.093193	0.100008	0.104846
796	0.093251	0.100067	0.104895
797	0.093287	0.100097	0.104975
798	0.09331	0.100107	0.105084
799	0.093366	0.100167	0.105134
800	0.093424	0.100216	0.105203
801	0.093482	0.100246	0.105263
802	0.093541	0.100266	0.105312
803	0.093544	0.100306	0.105362
804	0.093543	0.100365	0.105412
805	0.093575	0.100415	0.105452
806	0.093653	0.100495	0.105511
807	0.093704	0.100534	0.105551
808	0.09375	0.100564	0.105581
809	0.093799	0.100594	0.10563
810	0.093827	0.100614	0.10567
811	0.093826	0.100644	0.10571
812	0.093858	0.100683	0.10574
813	0.093955	0.100723	0.105789
814	0.093998	0.100763	0.105829
815	0.094018	0.100783	0.105869
816	0.09404	0.100793	0.105908
817	0.09408	0.100822	0.105968
818	0.094148	0.100902	0.106018
819	0.094165	0.100952	0.106067
820	0.094143	0.100971	0.106117
821	0.094167	0.100991	0.106137
822	0.094175	0.100991	0.106197
823	0.09419	0.101001	0.106276
824	0.094224	0.101031	0.106316
825	0.094269	0.101081	0.106326
826	0.094299	0.101101	0.106336
827	0.094317	0.101101	0.106375
828	0.094332	0.10112	0.106425
829	0.094343	0.10117	0.106435
830	0.094354	0.10123	0.106455
831	0.094371	0.101279	0.106485
832	0.094398	0.101299	0.106514
833	0.094416	0.101359	0.106534
834	0.094434	0.101369	0.106564
835	0.094455	0.101369	0.106594
836	0.094475	0.101438	0.106614
837	0.094501	0.101518	0.106673
838	0.094513	0.101567	0.106723
839	0.094506	0.101587	0.106733
840	0.0945	0.101577	0.106743
841	0.094504	0.101597	0.106802
842	0.094519	0.101617	0.106862
843	0.094532	0.101617	0.106892
844	0.094526	0.101617	0.106922
845	0.094511	0.101587	0.106912
846	0.094552	0.101587	0.106912
847	0.094653	0.101647	0.106951
848	0.094605	0.101657	0.106991
849	0.09458	0.101637	0.106991
850	0.094578	0.101627	0.106991
851	0.09456	0.101667	0.107021
852	0.094593	0.101687	0.107021
853	0.094618	0.101687	0.107041
854	0.094614	0.101687	0.107061
855	0.094588	0.101707	0.107071
856	0.094566	0.101716	0.107061
857	0.094559	0.101746	0.107081
858	0.094564	0.101766	0.10712
859	0.094567	0.101736	0.1071
860	0.094527	0.101756	0.10712
861	0.094528	0.101776	0.10717
862	0.094574	0.101766	0.10721
863	0.094538	0.101796	0.10724
864	0.094522	0.101826	0.107269
865	0.094504	0.101826	0.107309
866	0.094472	0.101806	0.107329
867	0.094493	0.101826	0.107339
868	0.094492	0.101826	0.107359
869	0.09447	0.101846	0.107369
870	0.094446	0.101895	0.107349
871	0.094414	0.101915	0.107379
872	0.094454	0.101915	0.107408
873	0.094486	0.101925	0.107438
874	0.094425	0.101945	0.107448
875	0.094471	0.101925	0.107428
876	0.094523	0.101945	0.107398
877	0.094529	0.101965	0.107398
878	0.094487	0.101915	0.107398
879	0.094442	0.101865	0.107428
880	0.094436	0.101885	0.107458
881	0.094462	0.101935	0.107478
882	0.094463	0.101856	0.107458
883	0.094418	0.101846	0.107478
884	0.094428	0.101846	0.107488
885	0.094468	0.101846	0.107468
886	0.094397	0.101865	0.107428
887	0.094433	0.101856	0.107428
888	0.094469	0.101875	0.107418
889	0.094446	0.101915	0.107389
890	0.094436	0.101885	0.107438
891	0.0944	0.101826	0.107369
892	0.094392	0.101806	0.107319
893	0.094419	0.101816	0.107379
894	0.094359	0.101806	0.107319
895	0.094332	0.101806	0.107319
896	0.094319	0.101806	0.107349
897	0.094287	0.101796	0.107339
898	0.094266	0.101816	0.107309
899	0.094268	0.101816	0.107349
900	0.09426	0.101786	0.107379
901	0.094231	0.101726	0.107369
902	0.094272	0.101697	0.107418
903	0.0943	0.101756	0.107428
904	0.094235	0.101806	0.107418
905	0.094097	0.101746	0.107448
906	0.094164	0.101796	0.107478
907	0.094188	0.101846	0.107488
908	0.094166	0.101846	0.107488
909	0.094187	0.101836	0.107468
910	0.094186	0.101856	0.107478
911	0.094131	0.101816	0.107488
912	0.094085	0.101786	0.107498
913	0.094115	0.101846	0.107508
914	0.094055	0.101856	0.107567
915	0.094045	0.101796	0.107577
916	0.094077	0.101756	0.107557
917	0.094066	0.101816	0.107557
918	0.094076	0.101796	0.107607
919	0.094088	0.101786	0.107597
920	0.094104	0.101806	0.107528
921	0.094126	0.101796	0.107528
922	0.094113	0.101806	0.107557
923	0.094088	0.101806	0.107518
924	0.094051	0.101776	0.107458
925	0.093993	0.101707	0.107508
926	0.093976	0.101657	0.107577
927	0.093954	0.101647	0.107567
928	0.093924	0.101697	0.107528
929	0.09393	0.101806	0.107538
930	0.093869	0.101707	0.107528
931	0.09385	0.101627	0.107498
932	0.09391	0.101607	0.107468
933	0.093985	0.101518	0.107498
934	0.093971	0.101528	0.107458
935	0.093957	0.101528	0.107448
936	0.093965	0.101478	0.107468
937	0.093925	0.101438	0.107458
938	0.093807	0.101438	0.107408
939	0.09379	0.101458	0.107418
940	0.093865	0.101488	0.107458
941	0.093851	0.101528	0.107438
942	0.09376	0.101448	0.107508
943	0.093718	0.101418	0.107508
944	0.093794	0.101468	0.107458
945	0.09395	0.101528	0.107528
946	0.093945	0.101448	0.107468
947	0.093851	0.101369	0.107389
948	0.093787	0.101369	0.107389
949	0.093854	0.101498	0.107478
950	0.093925	0.101428	0.107428
951	0.093879	0.101448	0.107438
952	0.093792	0.101587	0.107478
953	0.093863	0.101617	0.107428
954	0.09378	0.101607	0.107488
955	0.093783	0.101617	0.107577
956	0.093836	0.101647	0.107617
957	0.093714	0.101627	0.107557
958	0.093764	0.101667	0.107647
959	0.093874	0.101677	0.107736
960	0.093925	0.101657	0.107756
961	0.093858	0.101627	0.107726
962	0.09378	0.101657	0.107756
963	0.093805	0.101707	0.107736
964	0.093922	0.101716	0.107716
965	0.094018	0.101647	0.107786
966	0.093909	0.101776	0.107816
967	0.093819	0.101875	0.107845
968	0.093876	0.101885	0.107865
969	0.094031	0.101865	0.107855
970	0.093814	0.101766	0.107965
971	0.093848	0.101846	0.107915
972	0.094019	0.101995	0.107806
973	0.093982	0.102034	0.107855
974	0.094032	0.102054	0.107905
975	0.094067	0.102005	0.107935
976	0.094068	0.101985	0.107955
977	0.094038	0.102054	0.107955
978	0.093916	0.102064	0.107915
979	0.094006	0.102084	0.108054
980	0.094187	0.102044	0.108263
981	0.094222	0.101915	0.108322
982	0.094024	0.101985	0.108183
983	0.093944	0.102183	0.108273
984	0.093953	0.102293	0.108402
985	0.093993	0.102223	0.108372
986	0.094164	0.102253	0.108332
987	0.094154	0.102372	0.108471
988	0.09421	0.102372	0.108571
989	0.094347	0.102243	0.108521
990	0.094118	0.102352	0.108491
991	0.094251	0.102422	0.108551
992	0.094471	0.102501	0.108521
993	0.094492	0.102541	0.108402
994	0.094301	0.102382	0.108461
995	0.094412	0.102422	0.108481
996	0.094421	0.102511	0.108541
997	0.094339	0.102511	0.108571
998	0.094521	0.102452	0.108461
999	0.094588	0.102551	0.10862
1000	0.094447	0.10269	0.10866
1001	0.094447	0.10269	0.10866
1002	0.094485	0.10273	0.1087
1003	0.094556	0.10278	0.10874
1004	0.094603	0.10281	0.10876
1005	0.094649	0.10284	0.10871
1006	0.094679	0.10288	0.10872
1007	0.09465	0.10294	0.10874
1008	0.094691	0.10294	0.1088
1009	0.094764	0.10299	0.10886
1010	0.094888	0.10305	0.10897
1011	0.094936	0.10311	0.10901
1012	0.095008	0.10316	0.10903
1013	0.095047	0.10321	0.10907
1014	0.094977	0.10324	0.10907
1015	0.095013	0.10331	0.10912
1016	0.09512	0.10341	0.1092
1017	0.095199	0.10347	0.10927
1018	0.095324	0.10353	0.10935
1019	0.095394	0.10358	0.10942
1020	0.09542	0.10356	0.10949
1021	0.095458	0.1036	0.10956
1022	0.095488	0.10366	0.10962
1023	0.095479	0.10376	0.10967
1024	0.095529	0.10384	0.10975
1025	0.095612	0.10393	0.10985
1026	0.095682	0.10401	0.10995
1027	0.095775	0.10406	0.11007
1028	0.095843	0.10415	0.11018
1029	0.095893	0.10428	0.11028
1030	0.095955	0.10437	0.11037
1031	0.096013	0.10444	0.11043
1032	0.096079	0.10452	0.11051
1033	0.096145	0.10457	0.1106
1034	0.096225	0.10464	0.11067
1035	0.096333	0.10471	0.11073
1036	0.096421	0.10482	0.11084
1037	0.096511	0.1049	0.11094
1038	0.09662	0.10495	0.11099
1039	0.096701	0.10503	0.11111
1040	0.096754	0.10509	0.11128
1041	0.096829	0.10516	0.11141
1042	0.096894	0.10524	0.11155
1043	0.096971	0.10533	0.11166
1044	0.097061	0.1054	0.11171
1045	0.097147	0.10548	0.11181
1046	0.097236	0.10557	0.1119
1047	0.097326	0.10567	0.112
1048	0.097422	0.10577	0.1121
1049	0.097519	0.10591	0.11225
1050	0.09759	0.10604	0.11241
1051	0.097661	0.10616	0.11252
1052	0.097739	0.10626	0.11263
1053	0.097792	0.10634	0.11274
1054	0.097893	0.10643	0.11285
1055	0.098039	0.10653	0.11295
1056	0.098153	0.10663	0.11304
1057	0.098282	0.10676	0.11312
1058	0.098408	0.10688	0.11324
1059	0.098499	0.10699	0.11336
1060	0.098623	0.10709	0.11349
1061	0.098806	0.10718	0.11367
1062	0.098924	0.10726	0.11383
1063	0.098964	0.10736	0.11392
1064	0.099087	0.10745	0.114
1065	0.099162	0.10755	0.11407
1066	0.099196	0.10769	0.11416
1067	0.099315	0.10782	0.1143
1068	0.099428	0.10793	0.11446
1069	0.099548	0.10807	0.11459
1070	0.099674	0.10824	0.11472
1071	0.099803	0.10837	0.11485
1072	0.099953	0.10848	0.11494
1073	0.10007	0.1086	0.11506
1074	0.10017	0.1087	0.11522
1075	0.10029	0.10881	0.11535
1076	0.10042	0.10895	0.11548
1077	0.10054	0.1091	0.11558
1078	0.10068	0.10925	0.11566
1079	0.10081	0.10938	0.11575
1080	0.10094	0.10949	0.11587
1081	0.10109	0.10958	0.116
1082	0.1012	0.10967	0.11616
1083	0.10132	0.10977	0.11633
1084	0.10146	0.1099	0.11648
1085	0.10159	0.11005	0.11662
1086	0.10173	0.1102	0.11676
1087	0.1019	0.11038	0.11693
1088	0.10204	0.11054	0.11708
1089	0.10214	0.11072	0.1172
1090	0.10225	0.11087	0.11736
1091	0.10241	0.11098	0.11755
1092	0.10255	0.11109	0.11768
1093	0.10268	0.1112	0.11784
1094	0.10284	0.1113	0.11802
1095	0.10299	0.11141	0.11816
1096	0.10311	0.11157	0.11831
1097	0.10321	0.11172	0.11847
1098	0.10331	0.11185	0.1186
1099	0.10338	0.112	0.11876
1100	0.10347	0.11214	0.11891
1101	0.1036	0.11229	0.11905
1102	0.10377	0.11244	0.11918
1103	0.10393	0.11259	0.11932
1104	0.1041	0.11276	0.11947
1105	0.10429	0.11291	0.11961
1106	0.10442	0.11303	0.11972
1107	0.10455	0.11317	0.1199
1108	0.10466	0.1133	0.12006
1109	0.10476	0.11342	0.12018
1110	0.10489	0.11356	0.12034
1111	0.10504	0.11372	0.12049
1112	0.10522	0.11387	0.12059
1113	0.10538	0.11401	0.12071
1114	0.10549	0.11414	0.12086
1115	0.10558	0.11426	0.12101
1116	0.1057	0.11439	0.12113
1117	0.10579	0.11453	0.12123
1118	0.10591	0.11466	0.12137
1119	0.10605	0.11481	0.12151
1120	0.1062	0.11494	0.12164
1121	0.10633	0.11508	0.12178
1122	0.10644	0.1152	0.12193
1123	0.10656	0.11534	0.12206
1124	0.1067	0.11552	0.12215
1125	0.10683	0.11566	0.12227
1126	0.10695	0.11577	0.12241
1127	0.10711	0.11589	0.12254
1128	0.10724	0.116	0.12267
1129	0.10737	0.11613	0.12282
1130	0.10753	0.11628	0.12295
1131	0.10768	0.11642	0.12309
1132	0.10781	0.11656	0.12323
1133	0.10794	0.1167	0.12337
1134	0.10807	0.11682	0.12351
1135	0.10819	0.11693	0.12365
1136	0.10829	0.11706	0.1238
1137	0.10838	0.11718	0.12391
1138	0.10848	0.1173	0.12399
1139	0.10859	0.11741	0.12408
1140	0.10873	0.11754	0.1242
1141	0.10887	0.11766	0.12435
1142	0.10901	0.11778	0.12451
1143	0.10917	0.1179	0.12467
1144	0.1093	0.11803	0.12481
1145	0.1094	0.11818	0.12493
1146	0.10951	0.11832	0.12502
1147	0.10961	0.11847	0.12511
1148	0.10969	0.1186	0.12522
1149	0.10979	0.11872	0.12533
1150	0.10992	0.11881	0.12546
1151	0.11004	0.11891	0.1256
1152	0.11015	0.119	0.12576
1153	0.11025	0.11911	0.12591
1154	0.11034	0.11923	0.12604
1155	0.11044	0.11935	0.12615
1156	0.11055	0.11946	0.12627
1157	0.11067	0.11957	0.12637
1158	0.11078	0.11966	0.12644
1159	0.11088	0.11974	0.12653
1160	0.11097	0.11985	0.12663
1161	0.11107	0.11997	0.12673
1162	0.11117	0.12009	0.12683
1163	0.11129	0.12021	0.12696
1164	0.11138	0.12033	0.12709
1165	0.11147	0.12043	0.1272
1166	0.11156	0.12052	0.12732
1167	0.11166	0.1206	0.12745
1168	0.11175	0.12069	0.12755
1169	0.11184	0.12078	0.12763
1170	0.11193	0.12087	0.12772
1171	0.11203	0.12099	0.12781
1172	0.11214	0.12109	0.12791
1173	0.11227	0.12118	0.12802
1174	0.11239	0.12127	0.12814
1175	0.11248	0.12137	0.12826
1176	0.11258	0.12146	0.12834
1177	0.11266	0.12156	0.12841
1178	0.11274	0.12167	0.12846
1179	0.11285	0.12176	0.12853
1180	0.11295	0.12184	0.12863
1181	0.11306	0.12193	0.12872
1182	0.1132	0.12201	0.12883
1183	0.1133	0.12209	0.12892
1184	0.11338	0.12214	0.12898
1185	0.11346	0.12223	0.12908
1186	0.11352	0.12233	0.12919
1187	0.11359	0.12242	0.12931
1188	0.11367	0.12252	0.12946
1189	0.11378	0.12264	0.12958
1190	0.11386	0.12276	0.1297
1191	0.11394	0.12286	0.1298
1192	0.11403	0.12296	0.12986
1193	0.11411	0.12306	0.12991
1194	0.11421	0.12314	0.12996
1195	0.11429	0.12323	0.13003
1196	0.11435	0.12332	0.13011
1197	0.11445	0.12342	0.1302
1198	0.11452	0.1235	0.13026
1199	0.1146	0.12356	0.1303
1200	0.11468	0.12365	0.13035
1201	0.11475	0.12374	0.13039
1202	0.11483	0.12383	0.13044
1203	0.11492	0.12393	0.13051
1204	0.11501	0.12402	0.13059
1205	0.1151	0.12408	0.13068
1206	0.11518	0.12415	0.13076
1207	0.11526	0.12423	0.13084
1208	0.11531	0.12432	0.13095
1209	0.11537	0.12441	0.13103
1210	0.11544	0.1245	0.13111
1211	0.11548	0.1246	0.13121
1212	0.11555	0.1247	0.1313
1213	0.11563	0.1248	0.13139
1214	0.1157	0.1249	0.13149
1215	0.11578	0.125	0.13157
1216	0.11586	0.12507	0.13167
1217	0.11593	0.12514	0.13177
1218	0.11598	0.12521	0.13188
1219	0.11606	0.12528	0.13197
1220	0.11613	0.12536	0.13205
1221	0.11621	0.12542	0.13215
1222	0.11631	0.12549	0.13225
1223	0.11639	0.12555	0.13233
1224	0.11644	0.12558	0.13243
1225	0.11651	0.12566	0.13251
1226	0.11658	0.12576	0.13256
1227	0.11663	0.12584	0.13263
1228	0.11672	0.12594	0.13274
1229	0.11682	0.12606	0.13283
1230	0.1169	0.12614	0.13289
1231	0.117	0.12623	0.13298
1232	0.1171	0.12632	0.13306
1233	0.11719	0.12641	0.13313
1234	0.11726	0.12649	0.13321
1235	0.11731	0.12657	0.13332
1236	0.11737	0.12665	0.13339
1237	0.1174	0.12673	0.13342
1238	0.11746	0.1268	0.13349
1239	0.11755	0.12689	0.13356
1240	0.11762	0.12696	0.13363
1241	0.11769	0.127	0.13373
1242	0.11776	0.12705	0.13383
1243	0.11784	0.12709	0.13392
1244	0.11792	0.12714	0.13401
1245	0.11802	0.1272	0.13411
1246	0.1181	0.12727	0.1342
1247	0.11816	0.12734	0.13428
1248	0.11822	0.12742	0.13439
1249	0.11828	0.12749	0.13449
1250	0.11833	0.12758	0.13459
1251	0.1184	0.12764	0.13469
1252	0.11848	0.12768	0.13478
1253	0.11856	0.12775	0.13487
1254	0.11864	0.12783	0.13496
1255	0.11873	0.1279	0.13505
1256	0.11885	0.12799	0.13515
1257	0.11894	0.12807	0.13522
1258	0.11904	0.12812	0.13529
1259	0.11912	0.1282	0.13536
1260	0.11916	0.12829	0.1354
1261	0.11923	0.12837	0.13547
1262	0.1193	0.12843	0.13558
1263	0.11938	0.12851	0.13566
1264	0.11947	0.12858	0.13576
1265	0.11956	0.12864	0.13584
1266	0.11965	0.12873	0.1359
1267	0.11973	0.12881	0.13597
1268	0.11979	0.12888	0.13604
1269	0.11987	0.12895	0.13612
1270	0.11995	0.12903	0.13619
1271	0.12001	0.12911	0.13627
1272	0.12008	0.1292	0.13636
1273	0.12015	0.12927	0.13644
1274	0.12022	0.12935	0.13653
1275	0.12028	0.12942	0.13662
1276	0.12036	0.12949	0.13671
1277	0.12046	0.12956	0.1368
1278	0.12056	0.12963	0.13688
1279	0.12065	0.1297	0.13696
1280	0.12075	0.12979	0.13702
1281	0.12087	0.12987	0.13707
1282	0.12096	0.12996	0.13714
1283	0.12105	0.13006	0.13719
1284	0.12113	0.13016	0.13725
1285	0.12117	0.13027	0.13731
1286	0.12124	0.13037	0.13738
1287	0.1213	0.13046	0.13743
1288	0.12139	0.13056	0.13751
1289	0.12152	0.13065	0.1376
1290	0.12163	0.13075	0.1377
1291	0.12173	0.13086	0.1378
1292	0.12183	0.13097	0.13792
1293	0.12193	0.13108	0.13803
1294	0.122	0.13118	0.13814
1295	0.12207	0.13127	0.13825
1296	0.12211	0.13133	0.13835
1297	0.12218	0.13142	0.13846
1298	0.12223	0.13151	0.13857
1299	0.12232	0.13159	0.13867
1300	0.12244	0.1317	0.13875
1301	0.12253	0.13177	0.13885
1302	0.12264	0.13179	0.13895
1303	0.12272	0.13184	0.13906
1304	0.12278	0.13188	0.13918
1305	0.12285	0.13194	0.13929
1306	0.12292	0.13203	0.1394
1307	0.123	0.13211	0.1395
1308	0.12312	0.1322	0.13959
1309	0.12321	0.13228	0.13969
1310	0.12328	0.13236	0.13977
1311	0.12336	0.13244	0.13986
1312	0.12345	0.13249	0.13996
1313	0.12354	0.13256	0.14004
1314	0.12366	0.13263	0.14011
1315	0.12375	0.13271	0.14017
1316	0.12383	0.13278	0.14024
1317	0.12389	0.13284	0.14031
1318	0.12397	0.13293	0.14038
1319	0.12404	0.13301	0.14045
1320	0.12412	0.13311	0.14052
1321	0.12422	0.13323	0.14057
1322	0.1243	0.13335	0.14065
1323	0.12438	0.13348	0.14076
1324	0.12446	0.1336	0.14085
1325	0.12455	0.13373	0.14094
1326	0.12463	0.13384	0.14103
1327	0.12471	0.13393	0.14111
1328	0.12478	0.13401	0.14118
1329	0.12485	0.13406	0.14124
1330	0.12493	0.13413	0.14131
1331	0.12501	0.13421	0.14136
1332	0.1251	0.13428	0.14142
1333	0.12522	0.13435	0.14148
1334	0.12532	0.13443	0.14155
1335	0.12541	0.13451	0.14161
1336	0.12549	0.13458	0.14169
1337	0.12555	0.13468	0.14177
1338	0.12564	0.13477	0.14187
1339	0.12574	0.13485	0.14199
1340	0.12585	0.13495	0.14211
1341	0.12594	0.13503	0.14223
1342	0.12604	0.13511	0.14238
1343	0.12612	0.13518	0.1425
1344	0.12619	0.13523	0.14261
1345	0.12628	0.13532	0.14273
1346	0.1264	0.13541	0.14285
1347	0.1265	0.1355	0.14296
1348	0.12658	0.13562	0.14308
1349	0.12669	0.13574	0.14318
1350	0.12681	0.13584	0.14326
1351	0.12691	0.13595	0.14334
1352	0.12701	0.1361	0.14342
1353	0.12711	0.13623	0.14351
1354	0.12719	0.13636	0.1436
1355	0.12727	0.13646	0.14368
1356	0.12737	0.13654	0.14377
1357	0.12746	0.13663	0.14385
1358	0.12752	0.13673	0.14391
1359	0.1276	0.13683	0.14399
1360	0.1277	0.13694	0.14406
1361	0.12779	0.13703	0.14414
1362	0.12791	0.13711	0.14424
1363	0.128	0.13719	0.14433
1364	0.12805	0.13727	0.14442
1365	0.12813	0.13736	0.14452
1366	0.12822	0.13746	0.14463
1367	0.1283	0.13757	0.14475
1368	0.12838	0.13766	0.14485
1369	0.12848	0.13775	0.14498
1370	0.12857	0.13784	0.14507
1371	0.12864	0.13792	0.14514
1372	0.12875	0.138	0.14524
1373	0.12891	0.13811	0.14536
1374	0.12901	0.13819	0.14547
1375	0.12909	0.13826	0.14559
1376	0.12918	0.13833	0.14571
1377	0.12924	0.13839	0.14584
1378	0.12932	0.13846	0.14596
1379	0.12942	0.13854	0.14609
1380	0.12951	0.13863	0.1462
1381	0.1296	0.13872	0.14628
1382	0.1297	0.13881	0.14638
1383	0.12982	0.1389	0.14647
1384	0.12993	0.13899	0.14659
1385	0.13004	0.13907	0.14673
1386	0.13014	0.13916	0.14685
1387	0.13024	0.13925	0.14697
1388	0.13033	0.13935	0.14708
1389	0.1304	0.13947	0.14716
1390	0.13048	0.13959	0.14727
1391	0.13055	0.13974	0.14739
1392	0.13063	0.13987	0.1475
1393	0.13072	0.13998	0.14762
1394	0.13081	0.1401	0.14775
1395	0.1309	0.14022	0.14784
1396	0.13099	0.14034	0.14792
1397	0.13108	0.14045	0.14801
1398	0.13116	0.14058	0.14809
1399	0.13124	0.14068	0.14817
1400	0.13132	0.14076	0.14826
1401	0.1314	0.14085	0.14834
1402	0.13147	0.14093	0.14841
1403	0.13155	0.14102	0.14849
1404	0.13164	0.14113	0.14858
1405	0.13174	0.14122	0.14867
1406	0.13186	0.1413	0.14875
1407	0.13198	0.14138	0.14883
1408	0.13211	0.14145	0.14889
1409	0.13221	0.14153	0.14899
1410	0.13228	0.14162	0.1491
1411	0.13238	0.1417	0.14921
1412	0.1325	0.14177	0.14934
1413	0.13261	0.14187	0.14946
1414	0.13273	0.14196	0.14956
1415	0.13285	0.14208	0.14967
1416	0.13295	0.14224	0.14981
1417	0.13305	0.14236	0.14993
1418	0.13318	0.1425	0.15006
1419	0.13329	0.14262	0.15017
1420	0.13337	0.14271	0.15027
1421	0.13347	0.1428	0.15037
1422	0.13358	0.14288	0.15047
1423	0.13368	0.14297	0.15055
1424	0.13379	0.14304	0.15063
1425	0.1339	0.14313	0.15072
1426	0.134	0.14323	0.15082
1427	0.13408	0.14332	0.1509
1428	0.13417	0.14342	0.151
1429	0.13425	0.14352	0.1511
1430	0.13434	0.14361	0.15123
1431	0.13444	0.1437	0.15136
1432	0.13452	0.14379	0.15149
1433	0.13459	0.14388	0.15163
1434	0.13467	0.14399	0.15175
1435	0.13472	0.14411	0.15185
1436	0.13481	0.14422	0.15197
1437	0.13491	0.14432	0.15208
1438	0.13501	0.14442	0.1522
1439	0.13511	0.14452	0.15233
1440	0.13521	0.14461	0.15245
1441	0.13531	0.14472	0.15257
1442	0.13541	0.14481	0.15268
1443	0.13551	0.14488	0.15279
1444	0.13561	0.14496	0.1529
1445	0.13568	0.14502	0.15303
1446	0.13577	0.14509	0.15313
1447	0.13586	0.14518	0.15322
1448	0.13596	0.14526	0.15332
1449	0.13607	0.14534	0.15342
1450	0.13616	0.14542	0.15351
1451	0.13623	0.1455	0.15361
1452	0.13632	0.14558	0.1537
1453	0.13641	0.14564	0.15379
1454	0.13651	0.14572	0.15388
1455	0.13664	0.14581	0.15397
1456	0.13675	0.14589	0.15407
1457	0.13686	0.146	0.15419
1458	0.13695	0.14609	0.15428
1459	0.13701	0.14616	0.15438
1460	0.13709	0.14625	0.15447
1461	0.13718	0.14633	0.15453
1462	0.13725	0.14643	0.1546
1463	0.13731	0.14653	0.15468
1464	0.13737	0.14664	0.15475
1465	0.13743	0.14673	0.15482
1466	0.13749	0.14685	0.15489
1467	0.13758	0.14695	0.15496
1468	0.13769	0.14705	0.15503
1469	0.13779	0.14715	0.15509
1470	0.13789	0.14724	0.15515
1471	0.13799	0.14731	0.15521
1472	0.13809	0.14738	0.15524
1473	0.13818	0.14744	0.15529
1474	0.13828	0.1475	0.15534
1475	0.13837	0.14757	0.1554
1476	0.13845	0.14766	0.15545
1477	0.13855	0.14775	0.15551
1478	0.13863	0.14785	0.15557
1479	0.13873	0.14795	0.15565
1480	0.13882	0.14805	0.15574
1481	0.13891	0.14816	0.15582
1482	0.13899	0.14829	0.15592
1483	0.13909	0.14838	0.15602
1484	0.13919	0.14845	0.15614
1485	0.13927	0.14853	0.15623
1486	0.13936	0.1486	0.15634
1487	0.13943	0.1487	0.15643
1488	0.13949	0.14882	0.1565
1489	0.13955	0.14893	0.15659
1490	0.13961	0.14903	0.15668
1491	0.13966	0.14912	0.15677
1492	0.13971	0.14918	0.15687
1493	0.13978	0.14927	0.15695
1494	0.13986	0.14936	0.15702
1495	0.13993	0.14945	0.15711
1496	0.14	0.14955	0.1572
1497	0.14008	0.14963	0.15729
1498	0.14015	0.14969	0.15741
1499	0.14023	0.14976	0.15751
1500	0.14031	0.14981	0.1576
1501	0.14039	0.14988	0.15769
1502	0.14048	0.14998	0.15776
1503	0.14057	0.15008	0.15785
1504	0.14068	0.1502	0.15796
1505	0.14078	0.15029	0.15805
1506	0.14087	0.15036	0.15813
1507	0.14096	0.15044	0.15821
1508	0.14105	0.15051	0.15827
1509	0.14113	0.15059	0.15834
1510	0.14123	0.1507	0.15841
1511	0.14131	0.15079	0.15851
1512	0.14139	0.15089	0.15862
1513	0.14146	0.15098	0.15873
1514	0.14153	0.15107	0.15884
1515	0.14159	0.15115	0.15897
1516	0.14168	0.15124	0.15907
1517	0.14179	0.15135	0.15917
1518	0.14188	0.15144	0.15926
1519	0.14197	0.15153	0.15935
1520	0.14205	0.15163	0.15944
1521	0.14211	0.15171	0.15951
1522	0.14218	0.1518	0.15961
1523	0.14225	0.1519	0.15971
1524	0.14232	0.15197	0.1598
1525	0.14239	0.15202	0.15989
1526	0.14248	0.15208	0.15997
1527	0.14257	0.15214	0.16003
1528	0.14265	0.15222	0.1601
1529	0.14271	0.15231	0.16016
1530	0.14277	0.15239	0.16023
1531	0.1428	0.15245	0.1603
1532	0.14288	0.15251	0.16037
1533	0.14299	0.15254	0.16044
1534	0.14307	0.1526	0.16051
1535	0.14319	0.15267	0.16057
1536	0.14327	0.15274	0.16064
1537	0.1433	0.15286	0.16069
1538	0.14338	0.15293	0.16076
1539	0.14348	0.15301	0.16081
1540	0.14356	0.15307	0.16088
1541	0.14366	0.15311	0.16096
1542	0.14375	0.15317	0.16104
1543	0.14381	0.15324	0.16114
1544	0.14389	0.1533	0.16123
1545	0.14401	0.15336	0.16133
1546	0.14409	0.15342	0.16141
1547	0.14415	0.15348	0.16148
1548	0.14421	0.15354	0.16157
1549	0.14423	0.15361	0.16167
1550	0.1443	0.15367	0.16176
1551	0.14439	0.15372	0.16187
1552	0.14446	0.15378	0.16197
1553	0.14452	0.15384	0.16204
1554	0.1446	0.15391	0.16215
1555	0.14465	0.154	0.16228
1556	0.14472	0.15408	0.16239
1557	0.14482	0.15417	0.16252
1558	0.1449	0.15425	0.16262
1559	0.14495	0.15434	0.16268
1560	0.14502	0.15442	0.16276
1561	0.14509	0.15449	0.16283
1562	0.14515	0.15457	0.16291
1563	0.14522	0.15466	0.163
1564	0.14528	0.15474	0.16309
1565	0.14532	0.15481	0.16317
1566	0.14537	0.1549	0.16326
1567	0.14543	0.15498	0.16337
1568	0.1455	0.15506	0.16346
1569	0.14561	0.15516	0.16356
1570	0.14568	0.15524	0.16365
1571	0.14574	0.15531	0.1637
1572	0.14581	0.15539	0.16377
1573	0.14584	0.15546	0.16384
1574	0.1459	0.15552	0.16392
1575	0.14597	0.15558	0.16401
1576	0.14604	0.15563	0.16409
1577	0.14609	0.15565	0.16417
1578	0.14616	0.15569	0.16424
1579	0.14623	0.15574	0.1643
1580	0.14629	0.15579	0.16435
1581	0.14635	0.15587	0.16439
1582	0.14641	0.15594	0.16443
1583	0.14645	0.15602	0.16448
1584	0.1465	0.1561	0.1645
1585	0.14656	0.15618	0.16449
1586	0.14661	0.15626	0.16451
1587	0.14666	0.15635	0.16452
1588	0.14672	0.15642	0.16454
1589	0.14681	0.15648	0.16461
1590	0.14689	0.15655	0.16466
1591	0.14699	0.1566	0.16471
1592	0.14708	0.15667	0.16477
1593	0.14714	0.15678	0.16484
1594	0.1472	0.15685	0.16491
1595	0.14727	0.15692	0.16499
1596	0.14733	0.15698	0.16505
1597	0.14738	0.15703	0.16511
1598	0.14741	0.15706	0.16516
1599	0.14747	0.15712	0.1652
1600	0.1475	0.1572	0.16522
1601	0.14757	0.15725	0.16528
1602	0.14768	0.15731	0.16534
1603	0.14774	0.15737	0.16539
1604	0.14781	0.15742	0.16545
1605	0.14787	0.15747	0.16552
1606	0.14792	0.15753	0.16556
1607	0.14797	0.15757	0.16564
1608	0.14804	0.15761	0.16575
1609	0.14809	0.15765	0.16581
1610	0.14813	0.15771	0.16586
1611	0.14819	0.15777	0.16594
1612	0.14824	0.15784	0.16601
1613	0.1483	0.15791	0.1661
1614	0.14836	0.15798	0.16622
1615	0.14842	0.15803	0.1663
1616	0.14846	0.15806	0.16636
1617	0.14852	0.15811	0.16644
1618	0.14858	0.15816	0.16652
1619	0.14862	0.15821	0.16657
1620	0.14863	0.15828	0.16662
1621	0.14868	0.15833	0.16665
1622	0.14873	0.15835	0.16665
1623	0.14877	0.1584	0.16667
1624	0.14882	0.15843	0.16667
1625	0.14887	0.15848	0.16671
1626	0.14891	0.15854	0.16677
1627	0.14896	0.15859	0.16682
1628	0.14903	0.15862	0.16688
1629	0.14909	0.15867	0.16692
1630	0.14915	0.15874	0.16693
1631	0.1492	0.15879	0.16698
1632	0.14926	0.15884	0.16704
1633	0.1493	0.15888	0.1671
1634	0.14932	0.15891	0.16717
1635	0.14935	0.15895	0.16723
1636	0.14939	0.15899	0.16727
1637	0.14945	0.15903	0.16732
1638	0.14955	0.15907	0.16738
1639	0.14963	0.15912	0.16742
1640	0.14974	0.15918	0.16745
1641	0.14981	0.15923	0.1675
1642	0.14988	0.15928	0.16754
1643	0.14994	0.15935	0.1676
1644	0.14998	0.15941	0.16767
1645	0.15002	0.1595	0.16773
1646	0.15006	0.15962	0.16777
1647	0.15009	0.15972	0.16783
1648	0.15012	0.15983	0.16791
1649	0.15015	0.15992	0.16798
1650	0.15018	0.15997	0.16807
1651	0.15021	0.16006	0.16814
1652	0.15026	0.16017	0.16818
1653	0.1503	0.16024	0.16824
1654	0.15032	0.1603	0.1683
1655	0.15038	0.16036	0.16836
1656	0.15045	0.1604	0.16843
1657	0.15052	0.16043	0.16852
1658	0.1506	0.16045	0.16858
1659	0.15067	0.16046	0.16863
1660	0.15072	0.16045	0.1687
1661	0.15076	0.16045	0.16876
1662	0.15079	0.16049	0.16881
1663	0.15083	0.16051	0.16888
1664	0.15088	0.16053	0.16896
1665	0.15096	0.16055	0.169
1666	0.15103	0.16056	0.16905
1667	0.15108	0.16061	0.16914
1668	0.15114	0.16066	0.16921
1669	0.1512	0.16069	0.1693
1670	0.15123	0.16073	0.16938
1671	0.15127	0.16074	0.16945
1672	0.1513	0.16075	0.16953
1673	0.15132	0.1608	0.16962
1674	0.15134	0.16086	0.1697
1675	0.15141	0.16092	0.16977
1676	0.15148	0.16097	0.16983
1677	0.15154	0.16102	0.16987
1678	0.15163	0.16107	0.16992
1679	0.1517	0.16113	0.16998
1680	0.15174	0.16119	0.17002
1681	0.1518	0.16126	0.17008
1682	0.15187	0.16132	0.17014
1683	0.15193	0.16139	0.17019
1684	0.15196	0.16148	0.17025
1685	0.152	0.16157	0.17029
1686	0.15202	0.16166	0.17035
1687	0.15204	0.16175	0.17043
1688	0.15209	0.16182	0.17049
1689	0.15211	0.16187	0.17055
1690	0.15215	0.16194	0.17062
1691	0.15219	0.16203	0.17068
1692	0.15224	0.1621	0.17075
1693	0.15235	0.16217	0.17081
1694	0.1524	0.16224	0.17087
1695	0.15238	0.16225	0.17092
1696	0.15244	0.1623	0.17097
1697	0.15255	0.16239	0.17102
1698	0.15263	0.16246	0.17107
1699	0.15279	0.16252	0.17112
1700	0.15289	0.16258	0.17116
1701	0.15293	0.16262	0.17117
1702	0.15299	0.16267	0.1712
1703	0.15305	0.16277	0.1712
1704	0.15311	0.16283	0.17123
1705	0.15319	0.16286	0.17129
1706	0.15325	0.16291	0.17133
1707	0.15332	0.16294	0.1714
1708	0.15337	0.16298	0.17145
1709	0.15339	0.16303	0.17148
1710	0.15342	0.16308	0.17151
1711	0.15346	0.16313	0.17151
1712	0.1535	0.16319	0.17155
1713	0.15355	0.16328	0.17159
1714	0.15359	0.16335	0.17164
1715	0.1536	0.1634	0.17169
1716	0.15364	0.16346	0.17174
1717	0.15369	0.16351	0.17179
1718	0.15374	0.16356	0.17184
1719	0.1538	0.16363	0.17189
1720	0.15386	0.16369	0.17195
1721	0.15394	0.16376	0.17201
1722	0.15399	0.16381	0.17206
1723	0.15404	0.16385	0.17212
1724	0.15408	0.16389	0.17217
1725	0.15409	0.1639	0.17219
1726	0.1541	0.16393	0.17224
1727	0.15411	0.16397	0.17231
1728	0.15412	0.16402	0.17236
1729	0.15409	0.16409	0.17241
1730	0.15412	0.16414	0.17245
1731	0.1542	0.16421	0.17247
1732	0.15423	0.16426	0.17252
1733	0.15427	0.16429	0.17259
1734	0.1543	0.16433	0.17264
1735	0.15429	0.16437	0.17269
1736	0.15432	0.16442	0.17272
1737	0.15437	0.16448	0.17273
1738	0.15439	0.16452	0.17276
1739	0.15439	0.16455	0.1728
1740	0.15439	0.16457	0.17286
1741	0.15438	0.16457	0.17293
1742	0.15443	0.16459	0.17301
1743	0.1545	0.16461	0.1731
1744	0.15457	0.16461	0.17316
1745	0.15461	0.16462	0.1732
1746	0.15465	0.16461	0.17324
1747	0.15469	0.16459	0.17328
1748	0.1547	0.16461	0.1733
1749	0.15472	0.16465	0.17333
1750	0.15472	0.16471	0.17338
1751	0.1547	0.16478	0.1734
1752	0.15474	0.16482	0.17346
1753	0.15479	0.16483	0.17352
1754	0.15479	0.16485	0.17357
1755	0.15481	0.16486	0.17362
1756	0.15487	0.16489	0.17366
1757	0.15488	0.16493	0.17367
1758	0.15495	0.16496	0.17367
1759	0.15506	0.16502	0.17371
1760	0.15507	0.16507	0.17378
1761	0.15507	0.16511	0.17383
1762	0.1551	0.16516	0.17388
1763	0.1551	0.16519	0.17391
1764	0.15518	0.1652	0.17392
1765	0.15528	0.16522	0.17396
1766	0.15529	0.16526	0.17401
1767	0.15533	0.1653	0.17404
1768	0.15537	0.16536	0.17404
1769	0.15541	0.16542	0.17407
1770	0.15548	0.16544	0.17412
1771	0.15553	0.1655	0.17413
1772	0.15558	0.16557	0.17413
1773	0.15561	0.16565	0.17414
1774	0.15565	0.16572	0.1741
1775	0.15569	0.16581	0.17412
1776	0.15571	0.1659	0.1742
1777	0.15574	0.16598	0.17426
1778	0.15578	0.16609	0.17433
1779	0.15583	0.16615	0.17438
1780	0.15589	0.16616	0.1744
1781	0.15595	0.16621	0.17447
1782	0.15604	0.16626	0.17456
1783	0.15609	0.16631	0.17463
1784	0.1561	0.16639	0.17474
1785	0.15615	0.16644	0.17483
1786	0.15615	0.16647	0.17489
1787	0.15621	0.16649	0.17495
1788	0.15629	0.16651	0.17498
1789	0.15632	0.16651	0.17504
1790	0.15637	0.1665	0.17513
1791	0.15647	0.1665	0.17518
1792	0.1565	0.16648	0.17523
1793	0.15648	0.16651	0.1753
1794	0.15649	0.16654	0.17533
1795	0.15648	0.16656	0.17536
1796	0.15645	0.16661	0.17545
1797	0.15651	0.16663	0.17551
1798	0.15657	0.16664	0.17554
1799	0.1566	0.16668	0.17561
1800	0.15665	0.16668	0.17568
1801	0.15665	0.16668	0.17568
1802	0.1567	0.16674	0.17571
1803	0.15675	0.166831	0.17576
1804	0.156831	0.166941	0.1758
1805	0.156901	0.167032	0.17584
1806	0.156901	0.167132	0.17588
1807	0.156911	0.167223	0.175931
1808	0.156901	0.167293	0.175961
1809	0.156911	0.167374	0.176001
1810	0.156941	0.167434	0.176081
1811	0.156961	0.167484	0.176121
1812	0.157001	0.167535	0.176171
1813	0.157032	0.167605	0.176191
1814	0.157072	0.167665	0.176161
1815	0.157102	0.167695	0.176181
1816	0.157172	0.167706	0.176231
1817	0.157212	0.167766	0.176261
1818	0.157263	0.167786	0.176301
1819	0.157293	0.167776	0.176392
1820	0.157343	0.167796	0.176432
1821	0.157393	0.167836	0.176422
1822	0.157473	0.167826	0.176422
1823	0.157493	0.167836	0.176432
1824	0.157493	0.167856	0.176452
1825	0.157524	0.167897	0.176432
1826	0.157524	0.167957	0.176392
1827	0.157544	0.167987	0.176361
1828	0.157614	0.168027	0.176301
1829	0.157644	0.168057	0.176301
1830	0.157644	0.168067	0.176351
1831	0.157654	0.168088	0.176382
1832	0.157674	0.168078	0.176432
1833	0.157664	0.168078	0.176432
1834	0.157664	0.168098	0.176432
1835	0.157704	0.168118	0.176452
1836	0.157714	0.168118	0.176472
1837	0.157724	0.168148	0.176492
1838	0.157755	0.168128	0.176532
1839	0.157785	0.168017	0.176612
1840	0.157805	0.167997	0.176662
1841	0.157835	0.167997	0.176712
1842	0.157875	0.167987	0.176772
1843	0.157915	0.167987	0.176843
1844	0.157935	0.168027	0.176883
1845	0.157945	0.168007	0.176943
1846	0.157985	0.167987	0.177043
1847	0.158026	0.168007	0.177083
1848	0.158056	0.168057	0.177093
1849	0.158086	0.168078	0.177113
1850	0.158126	0.168098	0.177103
1851	0.158156	0.168148	0.177123
1852	0.158176	0.168218	0.177123
1853	0.158206	0.168289	0.177173
1854	0.158236	0.168389	0.177223
1855	0.158317	0.16846	0.177283
1856	0.158377	0.16853	0.177354
1857	0.158447	0.16858	0.177434
1858	0.158498	0.168631	0.177504
1859	0.158528	0.168681	0.177534
1860	0.158578	0.168721	0.177604
1861	0.158608	0.168731	0.177684
1862	0.158648	0.168761	0.177765
1863	0.158739	0.168771	0.177885
1864	0.158799	0.168812	0.177955
1865	0.158839	0.168842	0.178005
1866	0.158869	0.168912	0.178035
1867	0.158899	0.168942	0.178095
1868	0.158909	0.168972	0.178145
1869	0.158949	0.168992	0.178195
1870	0.15903	0.169003	0.178306
1871	0.15907	0.169033	0.178366
1872	0.15911	0.169063	0.178386
1873	0.15913	0.169103	0.178416
1874	0.15908	0.169163	0.178416
1875	0.15909	0.169214	0.178436
1876	0.15912	0.169264	0.178466
1877	0.15918	0.169324	0.178506
1878	0.1592	0.169375	0.178506
1879	0.159241	0.169425	0.178476
1880	0.159251	0.169475	0.178466
1881	0.1592	0.169545	0.178396
1882	0.15921	0.169606	0.178376
1883	0.159231	0.169666	0.178406
1884	0.159261	0.169716	0.178416
1885	0.159301	0.169777	0.178426
1886	0.159321	0.169827	0.178436
1887	0.159351	0.169887	0.178446
1888	0.159391	0.169968	0.178446
1889	0.159431	0.170028	0.178476
1890	0.159492	0.170098	0.178536
1891	0.159532	0.170149	0.178566
1892	0.159582	0.170179	0.178616
1893	0.159612	0.170229	0.178646
1894	0.159602	0.17031	0.178656
1895	0.159602	0.17037	0.178666
1896	0.159602	0.17042	0.178676
1897	0.159592	0.170481	0.178656
1898	0.159622	0.170531	0.178646
1899	0.159682	0.170541	0.178606
1900	0.159692	0.170581	0.178616
1901	0.159713	0.170661	0.178636
1902	0.159743	0.170702	0.178687
1903	0.159723	0.170732	0.178787
1904	0.159743	0.170772	0.178837
1905	0.159823	0.170812	0.178877
1906	0.159873	0.170842	0.178917
1907	0.159943	0.170873	0.178927
1908	0.160004	0.170893	0.178967
1909	0.160054	0.170943	0.179027
1910	0.160114	0.170973	0.179097
1911	0.160134	0.171023	0.179158
1912	0.160134	0.171114	0.179248
1913	0.160164	0.171164	0.179308
1914	0.160184	0.171204	0.179368
1915	0.160215	0.171235	0.179398
1916	0.160275	0.171265	0.179388
1917	0.160315	0.171285	0.179408
1918	0.160335	0.171315	0.179388
1919	0.160385	0.171335	0.179418
1920	0.160435	0.171315	0.179448
1921	0.160425	0.171315	0.179448
1922	0.160435	0.171335	0.179458
1923	0.160435	0.171355	0.179468
1924	0.160435	0.171365	0.179468
1925	0.160395	0.171416	0.179478
1926	0.160435	0.171436	0.179488
1927	0.160496	0.171406	0.179498
1928	0.160536	0.171426	0.179518
1929	0.160616	0.171456	0.179558
1930	0.160666	0.171496	0.179588
1931	0.160676	0.171566	0.179619
1932	0.160656	0.171627	0.179619
1933	0.160646	0.171657	0.179629
1934	0.160697	0.171687	0.179659
1935	0.160717	0.171747	0.179689
1936	0.160777	0.171828	0.179759
1937	0.160807	0.171888	0.179789
1938	0.160827	0.171959	0.179799
1939	0.160837	0.172029	0.179849
1940	0.160807	0.172059	0.179909
1941	0.160817	0.172089	0.179949
1942	0.160817	0.172129	0.180019
1943	0.160797	0.17221	0.18011
1944	0.160787	0.17222	0.18014
1945	0.160797	0.17223	0.18019
1946	0.160807	0.17225	0.18024
1947	0.160827	0.17224	0.18027
1948	0.160847	0.17224	0.1803
1949	0.160857	0.17226	0.18033
1950	0.160897	0.17226	0.18037
1951	0.160958	0.17225	0.18045
1952	0.161018	0.17226	0.1805
1953	0.161088	0.17229	0.180571
1954	0.161158	0.172331	0.180631
1955	0.161199	0.172351	0.180651
1956	0.161199	0.172401	0.180681
1957	0.161199	0.172451	0.180701
1958	0.161209	0.172471	0.180711
1959	0.161219	0.172532	0.180751
1960	0.161229	0.172632	0.180791
1961	0.161249	0.172692	0.180821
1962	0.161299	0.172753	0.180871
1963	0.161319	0.172803	0.180911
1964	0.161309	0.172813	0.180931
1965	0.161339	0.172823	0.180971
1966	0.161369	0.172863	0.181042
1967	0.161379	0.172914	0.181082
1968	0.161409	0.172964	0.181112
1969	0.161409	0.173014	0.181172
1970	0.161389	0.173075	0.181212
1971	0.161409	0.173125	0.181252
1972	0.16144	0.173155	0.181312
1973	0.16149	0.173205	0.181382
1974	0.16154	0.173225	0.181432
1975	0.16159	0.173205	0.181473
1976	0.16163	0.173205	0.181513
1977	0.161681	0.173205	0.181543
1978	0.161711	0.173225	0.181593
1979	0.161731	0.173256	0.181663
1980	0.161821	0.173316	0.181743
1981	0.161901	0.173336	0.181803
1982	0.161932	0.173346	0.181843
1983	0.161982	0.173366	0.181873
1984	0.162012	0.173406	0.181903
1985	0.162032	0.173447	0.181934
1986	0.162032	0.173517	0.181974
1987	0.162052	0.173557	0.182004
1988	0.162082	0.173617	0.182034
1989	0.162082	0.173668	0.182064
1990	0.162072	0.173698	0.182114
1991	0.162112	0.173758	0.182174
1992	0.162142	0.173819	0.182254
1993	0.162183	0.173879	0.182334
1994	0.162233	0.173929	0.182354
1995	0.162273	0.173989	0.182374
1996	0.162313	0.17406	0.182425
1997	0.162333	0.1741	0.182455
1998	0.162343	0.17413	0.182505
1999	0.162323	0.17418	0.182625
2000	0.162333	0.174201	0.182695
2001	0.162343	0.17417	0.182745
2002	0.162383	0.17416	0.182805
2003	0.162444	0.17414	0.182866
2004	0.162524	0.17415	0.182916
2005	0.162584	0.17418	0.182966
2006	0.162614	0.174191	0.182966
2007	0.162634	0.17418	0.183016
2008	0.162655	0.17417	0.183076
2009	0.162655	0.17414	0.183106
2010	0.162675	0.17414	0.183186
2011	0.162715	0.17416	0.183246
2012	0.162755	0.174201	0.183286
2013	0.162815	0.174241	0.183317
2014	0.162926	0.174311	0.183367
2015	0.162996	0.174372	0.183387
2016	0.163036	0.174442	0.183377
2017	0.163086	0.174492	0.183377
2018	0.163096	0.174512	0.183397
2019	0.163116	0.174553	0.183397
2020	0.163147	0.174593	0.183437
2021	0.163167	0.174603	0.183507
2022	0.163207	0.174653	0.183567
2023	0.163247	0.174703	0.183627
2024	0.163297	0.174723	0.183697
2025	0.163347	0.174754	0.183727
2026	0.163357	0.174774	0.183788
2027	0.163337	0.174784	0.183858
2028	0.163337	0.174794	0.183918
2029	0.163327	0.174844	0.183968
2030	0.163307	0.174904	0.184038
2031	0.163357	0.174945	0.184058
2032	0.163377	0.174955	0.184048
2033	0.163398	0.174985	0.184058
2034	0.163428	0.174995	0.184068
2035	0.163408	0.175005	0.184118
2036	0.163398	0.175025	0.184198
2037	0.163408	0.175015	0.184259
2038	0.163408	0.175045	0.184299
2039	0.163428	0.175095	0.184319
2040	0.163518	0.175166	0.184289
2041	0.163578	0.175216	0.184319
2042	0.163608	0.175276	0.184359
2043	0.163639	0.175286	0.184389
2044	0.163699	0.175276	0.184419
2045	0.163699	0.175297	0.184469
2046	0.163729	0.175327	0.184469
2047	0.163769	0.175367	0.184469
2048	0.163749	0.175397	0.184509
2049	0.163759	0.175427	0.184539
2050	0.163769	0.175447	0.184569
2051	0.163749	0.175478	0.184599
2052	0.163759	0.175498	0.184629
2053	0.163779	0.175538	0.184639
2054	0.163789	0.175568	0.184649
2055	0.163789	0.175618	0.184669
2056	0.163799	0.175638	0.184659
2057	0.163819	0.175689	0.184659
2058	0.16388	0.175719	0.184659
2059	0.16389	0.175739	0.184659
2060	0.16393	0.175809	0.18472
2061	0.16398	0.17586	0.18476
2062	0.16401	0.17591	0.1848
2063	0.16406	0.17597	0.18485
2064	0.16408	0.17601	0.18485
2065	0.1641	0.17601	0.18486
2066	0.164151	0.176	0.18487
2067	0.164181	0.17601	0.18489
2068	0.164221	0.17603	0.18495
2069	0.164281	0.176051	0.18502
2070	0.164351	0.176081	0.18508
2071	0.164392	0.176121	0.185161
2072	0.164442	0.176171	0.185231
2073	0.164522	0.176211	0.185241
2074	0.164592	0.176282	0.185241
2075	0.164663	0.176312	0.185271
2076	0.164743	0.176312	0.185301
2077	0.164833	0.176322	0.185321
2078	0.164924	0.176362	0.185401
2079	0.165004	0.176433	0.185411
2080	0.165084	0.176493	0.185351
2081	0.165125	0.176543	0.185341
2082	0.165165	0.176543	0.185341
2083	0.165175	0.176553	0.185351
2084	0.165185	0.176594	0.185411
2085	0.165205	0.176644	0.185451
2086	0.165195	0.176684	0.185481
2087	0.165175	0.176754	0.185501
2088	0.165225	0.176805	0.185511
2089	0.165275	0.176805	0.185531
2090	0.165275	0.176785	0.185571
2091	0.165315	0.176764	0.185611
2092	0.165366	0.176754	0.185662
2093	0.165356	0.176754	0.185682
2094	0.165376	0.176764	0.185682
2095	0.165416	0.176754	0.185662
2096	0.165396	0.176724	0.185692
2097	0.165406	0.176724	0.185772
2098	0.165446	0.176754	0.185832
2099	0.165476	0.176795	0.185902
2100	0.165526	0.176855	0.185972
2101	0.165566	0.176905	0.186022
2102	0.165587	0.176966	0.186103
2103	0.165587	0.177026	0.186193
2104	0.165576	0.177096	0.186293
2105	0.165647	0.177147	0.186343
2106	0.165697	0.177217	0.186373
2107	0.165767	0.177307	0.186423
2108	0.165918	0.177368	0.186463
2109	0.165988	0.177438	0.186523
2110	0.166058	0.177549	0.186644
2111	0.166109	0.177659	0.186754
2112	0.166109	0.17776	0.186834
2113	0.166149	0.177891	0.186914
2114	0.166169	0.177961	0.186984
2115	0.166209	0.178001	0.187045
2116	0.166309	0.178061	0.187155
2117	0.16634	0.178082	0.187285
2118	0.16642	0.178162	0.187385
2119	0.16651	0.178222	0.187465
2120	0.166621	0.178283	0.187526
2121	0.166671	0.178333	0.187576
2122	0.166751	0.178433	0.187626
2123	0.166801	0.178504	0.187716
2124	0.166812	0.178554	0.187856
2125	0.166832	0.178635	0.187967
2126	0.166872	0.178695	0.188017
2127	0.166902	0.178705	0.188087
2128	0.166962	0.178725	0.188117
2129	0.167083	0.178765	0.188167
2130	0.167153	0.178775	0.188267
2131	0.167233	0.178816	0.188277
2132	0.167253	0.178886	0.188227
2133	0.167304	0.178916	0.188217
2134	0.167394	0.178906	0.188247
2135	0.167474	0.178906	0.188267
2136	0.167545	0.178886	0.188337
2137	0.167524	0.178856	0.188377
2138	0.167534	0.178856	0.188408
2139	0.167504	0.178916	0.188387
2140	0.167504	0.178946	0.188448
2141	0.167514	0.178936	0.188488
2142	0.167585	0.178916	0.188508
2143	0.167595	0.178876	0.188548
2144	0.167595	0.178876	0.188538
2145	0.167635	0.178936	0.188518
2146	0.167645	0.179007	0.188528
2147	0.167695	0.179017	0.188558
2148	0.167745	0.179027	0.188558
2149	0.167775	0.179047	0.188618
2150	0.167806	0.179027	0.188688
2151	0.167846	0.179087	0.188698
2152	0.167866	0.179127	0.188728
2153	0.167876	0.179087	0.188728
2154	0.167886	0.179097	0.188708
2155	0.167866	0.179147	0.188738
2156	0.167816	0.179147	0.188778
2157	0.167785	0.179167	0.188808
2158	0.167806	0.179238	0.188838
2159	0.167816	0.179318	0.188869
2160	0.167785	0.179308	0.188929
2161	0.167796	0.179348	0.189009
2162	0.167765	0.179389	0.189069
2163	0.167675	0.179399	0.189109
2164	0.167645	0.179469	0.189129
2165	0.167675	0.179549	0.189099
2166	0.167705	0.17963	0.189109
2167	0.167785	0.17968	0.189139
2168	0.167836	0.17973	0.189189
2169	0.167846	0.179781	0.189229
2170	0.167836	0.179801	0.189209
2171	0.167806	0.179851	0.189199
2172	0.167816	0.179891	0.189219
2173	0.167876	0.179891	0.189189
2174	0.167916	0.179861	0.189179
2175	0.167926	0.179841	0.189189
2176	0.167976	0.179831	0.189209
2177	0.167996	0.179821	0.189229
2178	0.168047	0.179821	0.189269
2179	0.168097	0.179831	0.18934
2180	0.168207	0.179811	0.18939
2181	0.168257	0.179781	0.18939
2182	0.168257	0.179801	0.18941
2183	0.168288	0.179811	0.18944
2184	0.168237	0.179841	0.18944
2185	0.168217	0.179861	0.18948
2186	0.168308	0.179891	0.18958
2187	0.168308	0.179932	0.18968
2188	0.168338	0.179932	0.18974
2189	0.168438	0.179942	0.189831
2190	0.168478	0.179932	0.189931
2191	0.168518	0.179901	0.189981
2192	0.168569	0.179911	0.190021
2193	0.168559	0.179911	0.190031
2194	0.168518	0.179891	0.190031
2195	0.168549	0.179841	0.190031
2196	0.168649	0.179791	0.190041
2197	0.168759	0.179801	0.190061
2198	0.16885	0.179831	0.190071
2199	0.1689	0.179861	0.190051
2200	0.1689	0.179861	0.190021
2201	0.16883	0.179871	0.189991
2202	0.168729	0.179841	0.189981
2203	0.168709	0.179841	0.189961
2204	0.168729	0.179881	0.189961
2205	0.168749	0.179911	0.190001
2206	0.16884	0.179982	0.190051
2207	0.16892	0.179992	0.190121
2208	0.16896	0.179942	0.190181
2209	0.169071	0.179942	0.190231
2210	0.169121	0.179932	0.190241
2211	0.169131	0.179972	0.190211
2212	0.169221	0.180062	0.190241
2213	0.169312	0.180143	0.190282
2214	0.169352	0.180183	0.190282
2215	0.169422	0.180203	0.190322
2216	0.169523	0.180243	0.190342
2217	0.169563	0.180334	0.190332
2218	0.169573	0.180474	0.190362
2219	0.169623	0.180615	0.190422
2220	0.169673	0.180686	0.190492
2221	0.169683	0.180726	0.190552
2222	0.169804	0.180786	0.190632
2223	0.169964	0.180877	0.190692
2224	0.169984	0.180987	0.190672
2225	0.169984	0.181088	0.190713
2226	0.169954	0.181219	0.190813
2227	0.169914	0.181259	0.190893
2228	0.169794	0.181279	0.190933
2229	0.169743	0.181279	0.191043
2230	0.169844	0.181309	0.191063
2231	0.169904	0.181339	0.191063
2232	0.169954	0.181379	0.191184
2233	0.170065	0.18147	0.191274
2234	0.170155	0.1815	0.191364
2235	0.170215	0.18153	0.191534
2236	0.170306	0.181591	0.191655
2237	0.170386	0.181641	0.191725
2238	0.170376	0.181701	0.191735
2239	0.170386	0.181812	0.191735
2240	0.170436	0.181892	0.191715
2241	0.170507	0.181922	0.191765
2242	0.170587	0.181993	0.191905
2243	0.170577	0.182033	0.192025
2244	0.170597	0.182093	0.192106
2245	0.170617	0.182204	0.192116
2246	0.170637	0.182254	0.192126
2247	0.170788	0.182244	0.192166
2248	0.170888	0.182274	0.192196
2249	0.170928	0.182274	0.192256
2250	0.171019	0.182264	0.192366
2251	0.171089	0.182335	0.192386
2252	0.171139	0.182355	0.192356
2253	0.17122	0.182375	0.192446
2254	0.17127	0.182425	0.192486
2255	0.17128	0.182485	0.192456
2256	0.17125	0.182566	0.192516
2257	0.17127	0.182727	0.192687
2258	0.17135	0.182898	0.192717
2259	0.17141	0.183058	0.192807
2260	0.171501	0.183209	0.192867
2261	0.171601	0.18334	0.192817
2262	0.171661	0.18341	0.192877
2263	0.171742	0.183501	0.192917
2264	0.171832	0.183632	0.192937
2265	0.171862	0.183662	0.193038
2266	0.171892	0.183692	0.193108
2267	0.171983	0.183762	0.193128
2268	0.172113	0.183792	0.193178
2269	0.172274	0.183833	0.193208
2270	0.172445	0.183863	0.193198
2271	0.172515	0.183873	0.193278
2272	0.172445	0.183923	0.193378
2273	0.172414	0.184024	0.193499
2274	0.172485	0.184124	0.193679
2275	0.172515	0.184205	0.193839
2276	0.172645	0.184245	0.19397
2277	0.172786	0.184235	0.19407
2278	0.172796	0.184255	0.19411
2279	0.172866	0.184295	0.19414
2280	0.172957	0.184355	0.19424
2281	0.173017	0.184386	0.19438
2282	0.173097	0.184436	0.194481
2283	0.173188	0.184466	0.194611
2284	0.173198	0.184486	0.194701
2285	0.173238	0.184597	0.194731
2286	0.173358	0.184677	0.194841
2287	0.173358	0.184738	0.194902
2288	0.173358	0.184788	0.194952
2289	0.173398	0.184808	0.195022
2290	0.173408	0.184717	0.195142
2291	0.173439	0.184768	0.195182
2292	0.173489	0.184868	0.195182
2293	0.173619	0.184989	0.195202
2294	0.17371	0.18516	0.195202
2295	0.1738	0.185311	0.195122
2296	0.17385	0.185401	0.195152
2297	0.17385	0.185482	0.195212
2298	0.17385	0.185562	0.195282
2299	0.17389	0.185652	0.195423
2300	0.174061	0.185753	0.195523
2301	0.174222	0.185854	0.195663
2302	0.174312	0.185974	0.195854
2303	0.174493	0.186055	0.195994
2304	0.174543	0.186165	0.196094
2305	0.174573	0.186286	0.196194
2306	0.174734	0.186437	0.196204
2307	0.174744	0.186577	0.196194
2308	0.174764	0.186587	0.196224
2309	0.174965	0.186577	0.196234
2310	0.175115	0.186547	0.196265
2311	0.175246	0.186497	0.196305
2312	0.175346	0.186628	0.196355
2313	0.175336	0.186728	0.196475
2314	0.175356	0.186758	0.196565
2315	0.175417	0.186789	0.196605
2316	0.175427	0.186748	0.196695
2317	0.175427	0.186708	0.196776
2318	0.175527	0.186698	0.196866
2319	0.175527	0.186738	0.197056
2320	0.175577	0.186809	0.197247
2321	0.175688	0.186849	0.197367
2322	0.175547	0.186939	0.197517
2323	0.175427	0.18704	0.197658
2324	0.175427	0.187161	0.197758
2325	0.175407	0.187281	0.197928
2326	0.175567	0.187342	0.198028
2327	0.175778	0.187422	0.198119
2328	0.175858	0.187452	0.198289
2329	0.175959	0.187492	0.198299
2330	0.17617	0.187653	0.198329
2331	0.176361	0.187754	0.198339
2332	0.176551	0.187804	0.198259
2333	0.176702	0.187834	0.198329
2334	0.176732	0.187814	0.198419
2335	0.176712	0.187895	0.198509
2336	0.176752	0.188015	0.19859
2337	0.176822	0.188267	0.19867
2338	0.176883	0.188427	0.19874
2339	0.176933	0.188568	0.19882
2340	0.177003	0.188679	0.19889
2341	0.177073	0.188759	0.19897
2342	0.177194	0.18882	0.19901
2343	0.177365	0.18885	0.199
2344	0.177485	0.18896	0.199061
2345	0.177606	0.189081	0.199151
2346	0.177686	0.189181	0.199241
2347	0.177666	0.189292	0.199331
2348	0.177736	0.189413	0.199401
2349	0.177877	0.189533	0.199441
2350	0.177887	0.189614	0.199522
2351	0.177827	0.189704	0.199642
2352	0.177937	0.189785	0.199742
2353	0.177897	0.189795	0.199702
2354	0.177877	0.189835	0.199622
2355	0.177937	0.189895	0.199542
2356	0.177967	0.189926	0.199542
2357	0.178047	0.189926	0.199712
2358	0.178138	0.189936	0.199792
2359	0.178288	0.190066	0.199692
2360	0.178379	0.190197	0.199642
2361	0.178369	0.190207	0.199652
2362	0.178399	0.190277	0.199712
2363	0.178439	0.190358	0.199932
2364	0.178439	0.190398	0.200113
2365	0.178409	0.190579	0.199973
2366	0.178469	0.1907	0.199862
2367	0.17869	0.190639	0.199822
2368	0.178931	0.190599	0.199722
2369	0.179062	0.19068	0.199792
2370	0.179202	0.19083	0.199922
2371	0.179222	0.191011	0.199993
2372	0.179132	0.191142	0.200093
2373	0.179313	0.191162	0.200393
2374	0.179533	0.191182	0.200634
2375	0.179604	0.191223	0.200754
2376	0.179654	0.191283	0.200925
2377	0.179835	0.191253	0.200864
2378	0.179935	0.191243	0.200764
2379	0.179935	0.191212	0.200854
2380	0.179985	0.191142	0.200955
2381	0.179845	0.191263	0.201235
2382	0.179614	0.191373	0.201586
2383	0.179503	0.191494	0.201756
2384	0.179544	0.191786	0.201977
2385	0.179684	0.191956	0.202057
2386	0.179955	0.192047	0.201987
2387	0.180287	0.192188	0.202087
2388	0.180658	0.192248	0.202117
2389	0.180939	0.192349	0.202017
2390	0.18109	0.192469	0.202027
2391	0.18117	0.19252	0.202077
2392	0.18112	0.192479	0.202167
2393	0.18109	0.192369	0.202368
2394	0.18103	0.192449	0.202608
2395	0.18101	0.19261	0.202779
2396	0.18122	0.192731	0.202769
2397	0.181401	0.192972	0.202809
2398	0.181401	0.193052	0.202979
2399	0.181351	0.192962	0.202999
2400	0.181301	0.193002	0.203159
2401	0.181321	0.193083	0.20328
2402	0.181542	0.193153	0.20329
2403	0.181853	0.193253	0.20364
2404	0.182044	0.193324	0.203961
2405	0.182315	0.193344	0.204091
2406	0.182586	0.193243	0.204182
2407	0.182626	0.193062	0.203921
2408	0.182757	0.193042	0.203731
2409	0.182636	0.192861	0.204001
2410	0.182395	0.192721	0.204202
2411	0.182445	0.192892	0.204472
2412	0.182506	0.192912	0.204783
2413	0.182435	0.193103	0.204793
2414	0.182405	0.193445	0.204883
2415	0.182506	0.193666	0.204963
2416	0.182696	0.193917	0.205003
2417	0.182998	0.194068	0.204963
2418	0.183239	0.194038	0.204843
2419	0.183219	0.194038	0.205003
2420	0.183158	0.194078	0.205013
2421	0.183259	0.194018	0.205104
2422	0.183279	0.194058	0.205404
2423	0.183229	0.194138	0.205464
2424	0.183349	0.194158	0.205555
2425	0.18353	0.194249	0.205645
2426	0.183741	0.194289	0.205535
2427	0.183821	0.194299	0.205354
2428	0.183952	0.194339	0.205274
2429	0.184092	0.19444	0.205494
2430	0.184132	0.194611	0.205715
2431	0.184574	0.194792	0.206056
2432	0.184805	0.194711	0.206396
2433	0.184594	0.19454	0.206176
2434	0.184413	0.194631	0.206076
2435	0.184062	0.194651	0.206216
2436	0.183881	0.194661	0.206427
2437	0.183881	0.194912	0.206647
2438	0.183881	0.194922	0.206827
2439	0.184213	0.194721	0.207118
2440	0.184504	0.194902	0.207058
2441	0.184594	0.195013	0.207168
2442	0.184765	0.195033	0.207499
2443	0.184664	0.195536	0.207379
2444	0.184725	0.195737	0.207479
2445	0.184996	0.195918	0.20783
2446	0.184976	0.196079	0.20792
2447	0.184765	0.195978	0.20788
2448	0.184654	0.196039	0.207799
[truncated: 52 more rows]

## Sheet: LMS-EQM_900-3200nm
wavelength （nm）	LunarSoilSample1	LunarSoilSample2	LunarSoilSample3	Rock fagment (CE5C0000YJYX105)		wavelength （nm）	LunarSoilSample1	LunarSoilSample2	LunarSoilSample3	Rock fagment (CE5C0000YJYX105)		wavelength （nm）	LunarSoilSample1	LunarSoilSample2	LunarSoilSample3	Rock fagment (CE5C0000YJYX105)		wavelength （nm）	LunarSoilSample1	LunarSoilSample2	LunarSoilSample3	Rock fagment (CE5C0000YJYX105)		Light_Incidence_Angle(°)	Light_Emission_Angle (°)	Phase_Angle (°)
900	0.128396	0.139278	0.110987	0.097528		1400	0.132082	0.143473	0.146008	0.11062		2200	0.178008	0.191628	0.199536	0.100848		950	0.093908	0.105532	0.109272	0.088609		43	0	43
905	0.058	0.088	0.082	0.105186		1405	0.133466	0.145377	0.148241	0.109283		2205	0.176625	0.189497	0.196456	0.101161		955	0.093639	0.103544	0.108737	0.088539
910	0.065979	0.091356	0.069363	0.094416		1410	0.133943	0.14485	0.148398	0.110286		2210	0.177879	0.192086	0.198057	0.097191		960	0.091111	0.103618	0.106941	0.088967
915	0.096835	0.075784	0.113676	0.086254		1415	0.132903	0.147271	0.149287	0.112177		2215	0.177425	0.192116	0.198766	0.100133		965	0.092384	0.101888	0.105602	0.091293
920	0.095165	0.100511	0.097303	0.071974		1420	0.134218	0.146571	0.149641	0.110942		2220	0.177056	0.190708	0.19919	0.102094		970	0.091096	0.10012	0.10506	0.090632
925	0.092613	0.122351	0.102808	0.081427		1425	0.134735	0.148366	0.151399	0.111071		2225	0.178421	0.193743	0.198451	0.101579		975	0.09222	0.101842	0.105722	0.090856
930	0.091922	0.121681	0.106471	0.069082		1430	0.135513	0.149007	0.151304	0.11122		2230	0.178316	0.191332	0.197427	0.101058		980	0.092936	0.102842	0.106408	0.089341
935	0.084457	0.096252	0.104273	0.082962		1435	0.135491	0.146805	0.149792	0.111369		2235	0.179808	0.193741	0.197065	0.100276		985	0.092965	0.102886	0.106944	0.090235
940	0.096489	0.110541	0.122095	0.083804		1440	0.136012	0.148332	0.153057	0.112499		2240	0.178997	0.194633	0.196943	0.102259		990	0.093641	0.102528	0.106111	0.090013
945	0.093741	0.102194	0.107266	0.09214		1445	0.136518	0.148122	0.15284	0.112922		2245	0.176725	0.193331	0.196471	0.101259		995	0.093143	0.103212	0.107428	0.089761
950	0.093908	0.105532	0.109272	0.088609		1450	0.137071	0.149361	0.15198	0.110932		2250	0.17844	0.194283	0.198471	0.100443		1000	0.093678	0.103049	0.106822	0.089461
955	0.093639	0.103544	0.108737	0.088539		1455	0.136958	0.150318	0.15469	0.112956		2255	0.180863	0.195963	0.199564	0.101536		1005	0.092879	0.103187	0.108081	0.089772
960	0.091111	0.103618	0.106941	0.088967		1460	0.137461	0.150836	0.153112	0.112892		2260	0.178804	0.19394	0.19806	0.100151		1010	0.094192	0.103759	0.108288	0.090355
965	0.092384	0.101888	0.105602	0.091293		1465	0.136789	0.148828	0.15182	0.113692		2265	0.179554	0.196576	0.20087	0.102008		1015	0.094474	0.104328	0.108055	0.089299
970	0.091096	0.10012	0.10506	0.090632		1470	0.138482	0.150252	0.153975	0.114075		2270	0.179648	0.196856	0.201196	0.09934		1020	0.093981	0.10387	0.107989	0.090336
975	0.09222	0.101842	0.105722	0.090856		1475	0.140187	0.151714	0.154757	0.112795		2275	0.180234	0.19641	0.201451	0.099828		1025	0.094246	0.104556	0.108794	0.089556
980	0.092936	0.102842	0.106408	0.089341		1480	0.139314	0.151309	0.154018	0.113829		2280	0.18058	0.197491	0.201363	0.101465		1030	0.094526	0.10431	0.109301	0.09004
985	0.092965	0.102886	0.106944	0.090235		1485	0.141434	0.15097	0.154428	0.112135		2285	0.180888	0.198485	0.200985	0.102357		1035	0.095472	0.105473	0.109925	0.090047
990	0.093641	0.102528	0.106111	0.090013		1490	0.140021	0.152236	0.155363	0.113031		2290	0.180694	0.197742	0.201739	0.100131		1040	0.09622	0.106714	0.11089	0.091214
995	0.093143	0.103212	0.107428	0.089761		1495	0.141023	0.151957	0.156638	0.114628		2295	0.179499	0.197595	0.200259	0.101841		1045	0.096432	0.105866	0.110678	0.091425
1000	0.093678	0.103049	0.106822	0.089461		1500	0.141677	0.15164	0.157533	0.114361		2300	0.181354	0.197097	0.200907	0.100044		1050	0.096349	0.106498	0.110494	0.090968
1005	0.092879	0.103187	0.108081	0.089772		1505	0.140642	0.153063	0.157113	0.112968		2305	0.180953	0.198555	0.201374	0.099321		1055	0.097102	0.10725	0.11155	0.091792
1010	0.094192	0.103759	0.108288	0.090355		1510	0.142151	0.154382	0.15693	0.11198		2310	0.183378	0.200264	0.2041	0.099352		1060	0.09805	0.108344	0.112484	0.091862
1015	0.094474	0.104328	0.108055	0.089299		1515	0.143311	0.153752	0.157937	0.113311		2315	0.181229	0.197776	0.200543	0.101922		1065	0.098758	0.108858	0.113009	0.091846
1020	0.093981	0.10387	0.107989	0.090336		1520	0.142777	0.156665	0.156868	0.112972		2320	0.182092	0.199484	0.203556	0.101018		1070	0.098957	0.110336	0.114467	0.09291
1025	0.094246	0.104556	0.108794	0.089556		1525	0.142163	0.15259	0.156934	0.113902		2325	0.181978	0.198871	0.202923	0.100921		1075	0.099028	0.109878	0.113681	0.091909
1030	0.094526	0.10431	0.109301	0.09004		1530	0.14459	0.156878	0.159192	0.112523		2330	0.181226	0.199526	0.202839	0.102992		1080	0.100906	0.111292	0.116265	0.093033
1035	0.095472	0.105473	0.109925	0.090047		1535	0.143131	0.156517	0.158448	0.114735		2335	0.182415	0.200207	0.202894	0.101863		1085	0.100733	0.111759	0.115947	0.092734
1040	0.09622	0.106714	0.11089	0.091214		1540	0.143593	0.155842	0.159968	0.112817		2340	0.183805	0.201426	0.204907	0.102682		1090	0.101122	0.112567	0.116225	0.093141
1045	0.096432	0.105866	0.110678	0.091425		1545	0.145038	0.157523	0.15863	0.116238		2345	0.184437	0.200206	0.205185	0.102397		1095	0.102132	0.113281	0.117417	0.093443
1050	0.096349	0.106498	0.110494	0.090968		1550	0.144893	0.157968	0.159087	0.116321		2350	0.184593	0.201588	0.204646	0.102038		1100	0.102731	0.113929	0.118012	0.095604
1055	0.097102	0.10725	0.11155	0.091792		1555	0.147893	0.158919	0.160969	0.11247		2355	0.184849	0.201741	0.204183	0.102103		1105	0.103049	0.11507	0.118555	0.095108
1060	0.09805	0.108344	0.112484	0.091862		1560	0.146276	0.158381	0.162308	0.112772		2360	0.183956	0.201641	0.20468	0.102003		1110	0.104324	0.115018	0.11924	0.095733
1065	0.098758	0.108858	0.113009	0.091846		1565	0.146538	0.160182	0.161818	0.112652		2365	0.184058	0.201137	0.204748	0.102453		1115	0.10466	0.114997	0.120343	0.095763
1070	0.098957	0.110336	0.114467	0.09291		1570	0.145318	0.158641	0.162656	0.114013		2370	0.185736	0.199552	0.20395	0.100525		1120	0.105392	0.116082	0.120116	0.096821
1075	0.099028	0.109878	0.113681	0.091909		1575	0.14763	0.159207	0.163751	0.115013		2375	0.184141	0.199426	0.204216	0.101306		1125	0.104999	0.115942	0.120485	0.095511
1080	0.100906	0.111292	0.116265	0.093033		1580	0.14852	0.160688	0.164309	0.114168		2380	0.185544	0.200012	0.204596	0.101766		1130	0.106408	0.117472	0.122537	0.096732
1085	0.100733	0.111759	0.115947	0.092734		1585	0.147209	0.157557	0.161706	0.116785		2385	0.185189	0.202298	0.205894	0.102747		1135	0.106986	0.117686	0.122667	0.096931
1090	0.101122	0.112567	0.116225	0.093141		1590	0.146709	0.160118	0.163323	0.11484		2390	0.18688	0.200711	0.205671	0.104032		1140	0.106647	0.117963	0.122647	0.097705
1095	0.102132	0.113281	0.117417	0.093443		1595	0.147669	0.159181	0.163895	0.117881		2395	0.186546	0.202449	0.204961	0.101788		1145	0.107869	0.118915	0.123316	0.097857
1100	0.102731	0.113929	0.118012	0.095604		1600	0.147917	0.159488	0.164225	0.119362		2400	0.18496	0.201334	0.204235	0.104405		1150	0.108883	0.119639	0.124759	0.098301
1105	0.103049	0.11507	0.118555	0.095108		1605	0.148319	0.158956	0.163221	0.116003		2405	0.186174	0.201391	0.205669	0.102327		1155	0.109955	0.121033	0.125351	0.099511
1110	0.104324	0.115018	0.11924	0.095733		1610	0.149154	0.159851	0.165149	0.116123		2410	0.186782	0.202582	0.20676	0.103274		1160	0.108984	0.119962	0.125209	0.098529
1115	0.10466	0.114997	0.120343	0.095763		1615	0.148552	0.158808	0.166677	0.115403		2415	0.18796	0.202205	0.206682	0.104768		1165	0.110271	0.121103	0.125753	0.099258
1120	0.105392	0.116082	0.120116	0.096821		1620	0.149645	0.165493	0.164731	0.114168		2420	0.187978	0.201223	0.207261	0.102732		1170	0.11119	0.121987	0.126644	0.099381
1125	0.104999	0.115942	0.120485	0.095511		1625	0.150376	0.161235	0.165588	0.113736		2425	0.188036	0.201558	0.206904	0.103069		1175	0.11115	0.122468	0.12675	0.100332
1130	0.106408	0.117472	0.122537	0.096732		1630	0.150657	0.16201	0.164312	0.11664		2430	0.189433	0.202606	0.208067	0.103578		1180	0.111762	0.122122	0.127013	0.100199
1135	0.106986	0.117686	0.122667	0.096931		1635	0.150934	0.160737	0.164567	0.114672		2435	0.188707	0.202768	0.207543	0.103884		1185	0.111766	0.122124	0.127504	0.09976
1140	0.106647	0.117963	0.122647	0.097705		1640	0.151209	0.165076	0.164311	0.11664		2440	0.188551	0.202039	0.206427	0.103566		1190	0.112134	0.123376	0.127749	0.100337
1145	0.107869	0.118915	0.123316	0.097857		1645	0.149912	0.161248	0.166609	0.116701		2445	0.190095	0.203334	0.20754	0.103416		1195	0.11313	0.124059	0.128554	0.100704
1150	0.108883	0.119639	0.124759	0.098301		1650	0.151682	0.164991	0.168292	0.116643		2450	0.191195	0.202991	0.209092	0.105332		1200	0.112698	0.123612	0.128513	0.100466
1155	0.109955	0.121033	0.125351	0.099511		1655	0.154029	0.164311	0.168638	0.117214		2455	0.189922	0.203564	0.207773	0.103296		1205	0.113552	0.123957	0.129291	0.101306
1160	0.108984	0.119962	0.125209	0.098529		1660	0.152461	0.163721	0.168032	0.11712		2460	0.191361	0.20371	0.209298	0.104645		1210	0.114406	0.125557	0.130364	0.101097
1165	0.110271	0.121103	0.125753	0.099258		1665	0.15086	0.163127	0.167943	0.117324		2465	0.192259	0.204437	0.209245	0.104507		1215	0.11486	0.125474	0.130288	0.1012
1170	0.11119	0.121987	0.126644	0.099381		1670	0.15425	0.163466	0.165745	0.117772		2470	0.190147	0.205222	0.20994	0.104795		1220	0.11485	0.125754	0.130156	0.101581
1175	0.11115	0.122468	0.12675	0.100332		1675	0.151562	0.160206	0.165985	0.115708		2475	0.192047	0.203994	0.21052	0.104062		1225	0.115429	0.125931	0.130618	0.101542
1180	0.111762	0.122122	0.127013	0.100199		1680	0.154135	0.164724	0.167471	0.115561		2480	0.190547	0.204447	0.210956	0.10506		1230	0.115305	0.126338	0.131153	0.101464
1185	0.111766	0.122124	0.127504	0.09976		1685	0.152405	0.163476	0.166219	0.114027		2485	0.193689	0.206157	0.211399	0.105327		1235	0.1161	0.126726	0.131268	0.100995
1190	0.112134	0.123376	0.127749	0.100337		1690	0.152285	0.162815	0.16803	0.116942		2490	0.193522	0.205275	0.212202	0.105026		1240	0.116048	0.126669	0.130931	0.102193
1195	0.11313	0.124059	0.128554	0.100704		1695	0.151861	0.160846	0.164549	0.117781		2495	0.193585	0.205585	0.21154	0.105235		1245	0.11626	0.126736	0.131135	0.102068
1200	0.112698	0.123612	0.128513	0.100466		1700	0.150722	0.162658	0.16537	0.119285		2500	0.193288	0.204994	0.211652	0.107692		1250	0.117053	0.127121	0.132079	0.102169
1205	0.113552	0.123957	0.129291	0.101306		1705	0.152795	0.164135	0.166823	0.11672		2505	0.195425	0.205755	0.211426	0.105588		1255	0.117774	0.128413	0.132543	0.102285
1210	0.114406	0.125557	0.130364	0.101097		1710	0.152265	0.166001	0.16868	0.118468		2510	0.194663	0.206227	0.212517	0.105935		1260	0.118001	0.128888	0.1337	0.102055
1215	0.11486	0.125474	0.130288	0.1012		1715	0.151439	0.163648	0.16825	0.118076		2515	0.197016	0.205502	0.213131	0.106423		1265	0.118966	0.129688	0.133935	0.103422
1220	0.11485	0.125754	0.130156	0.101581		1720	0.155694	0.166375	0.172389	0.118212		2520	0.194032	0.205351	0.211118	0.106458		1270	0.119039	0.129531	0.134017	0.102587
1225	0.115429	0.125931	0.130618	0.101542		1725	0.154661	0.165239	0.168812	0.114463		2525	0.195876	0.204453	0.211654	0.105381		1275	0.119073	0.129757	0.13448	0.102447
1230	0.115305	0.126338	0.131153	0.101464		1730	0.153515	0.164996	0.169502	0.11775		2530	0.195092	0.204419	0.211418	0.106356		1280	0.119835	0.130442	0.135265	0.102262
1235	0.1161	0.126726	0.131268	0.100995		1735	0.155163	0.167497	0.17197	0.115202		2535	0.196232	0.204395	0.213132	0.106178		1285	0.120396	0.131131	0.135758	0.103238
1240	0.116048	0.126669	0.130931	0.102193		1740	0.152437	0.165132	0.1705	0.117941		2540	0.196841	0.20556	0.213483	0.106478		1290	0.119885	0.130839	0.135391	0.103213
1245	0.11626	0.126736	0.131135	0.102068		1745	0.153387	0.165044	0.170363	0.119446		2545	0.195591	0.203552	0.211782	0.106273		1295	0.120549	0.131256	0.136408	0.103407
1250	0.117053	0.127121	0.132079	0.102169		1750	0.153016	0.166868	0.172143	0.11565		2550	0.197633	0.20642	0.21241	0.106035		1300	0.121254	0.131763	0.136947	0.103436
1255	0.117774	0.128413	0.132543	0.102285		1755	0.153065	0.166758	0.171065	0.119275		2555	0.197502	0.207112	0.213988	0.106619		1305	0.121603	0.132312	0.137785	0.103405
1260	0.118001	0.128888	0.1337	0.102055		1760	0.155048	0.166802	0.171064	0.116552		2560	0.197494	0.205713	0.213077	0.106591		1310	0.122124	0.133155	0.138047	0.104112
1265	0.118966	0.129688	0.133935	0.103422		1765	0.154769	0.169065	0.172395	0.118745		2565	0.196742	0.206448	0.211073	0.105879		1315	0.121768	0.133087	0.13765	0.10353
1270	0.119039	0.129531	0.134017	0.102587		1770	0.154773	0.168507	0.174449	0.119271		2570	0.197535	0.206289	0.214504	0.105744		1320	0.123283	0.134281	0.138882	0.103997
1275	0.119073	0.129757	0.13448	0.102447		1775	0.153399	0.167011	0.170719	0.116629		2575	0.196491	0.206178	0.212007	0.106787		1325	0.123036	0.133728	0.138835	0.103803
1280	0.119835	0.130442	0.135265	0.102262		1780	0.154329	0.166896	0.174428	0.115726		2580	0.197246	0.205121	0.212933	0.107764		1330	0.123404	0.134328	0.13944	0.103979
1285	0.120396	0.131131	0.135758	0.103238		1785	0.155033	0.1688	0.172434	0.116861		2585	0.198389	0.206147	0.215365	0.107193		1335	0.123444	0.134417	0.139672	0.104071
1290	0.119885	0.130839	0.135391	0.103213		1790	0.154567	0.167335	0.173043	0.117247		2590	0.199064	0.20593	0.216093	0.104177		1340	0.12424	0.134557	0.140041	0.104511
1295	0.120549	0.131256	0.136408	0.103407		1795	0.154794	0.167861	0.173515	0.117085		2595	0.198932	0.207215	0.215695	0.107139		1345	0.12429	0.136079	0.140936	0.10534
1300	0.121254	0.131763	0.136947	0.103436		1800	0.15729	0.169006	0.17503	0.11776		2600	0.198752	0.207622	0.217748	0.108303		1350	0.12428	0.135428	0.14078	0.105238
1305	0.121603	0.132312	0.137785	0.103405		1805	0.154324	0.168413	0.173563	0.119876		2605	0.201355	0.207959	0.217661	0.106083		1355	0.125044	0.135501	0.141046	0.104629
1310	0.122124	0.133155	0.138047	0.104112		1810	0.154711	0.167052	0.173794	0.117023		2610	0.200863	0.208745	0.21853	0.105271		1360	0.125954	0.136584	0.141894	0.104856
1315	0.121768	0.133087	0.13765	0.10353		1815	0.156104	0.167987	0.171853	0.116489		2615	0.201442	0.20898	0.220347	0.104872		1365	0.126397	0.136842	0.142325	0.105653
1320	0.123283	0.134281	0.138882	0.103997		1820	0.15637	0.169427	0.17328	0.11699		2620	0.200934	0.210817	0.219355	0.105157		1370	0.127185	0.138175	0.14377	0.10548
1325	0.123036	0.133728	0.138835	0.103803		1825	0.154151	0.167597	0.17185	0.117526		2625	0.204772	0.212983	0.224158	0.107565		1375	0.126887	0.137351	0.142731	0.105426
1330	0.123404	0.134328	0.13944	0.103979		1830	0.154854	0.167449	0.172495	0.116931		2630	0.203301	0.212075	0.22128	0.104686		1380	0.127944	0.138178	0.14329	0.105083
1335	0.123444	0.134417	0.139672	0.104071		1835	0.155427	0.168775	0.173399	0.11772		2635	0.203086	0.214751	0.220709	0.106454		1385	0.129133	0.139869	0.144667	0.105833
1340	0.12424	0.134557	0.140041	0.104511		1840	0.156181	0.167141	0.172984	0.113854		2640	0.204469	0.214349	0.222173	0.105035		1390	0.129352	0.140333	0.145518	0.106513
1345	0.12429	0.136079	0.140936	0.10534		1845	0.156055	0.168214	0.172441	0.114543		2645	0.205397	0.215341	0.223495	0.106346		1395	0.129253	0.140422	0.145753	0.106688
1350	0.12428	0.135428	0.14078	0.105238		1850	0.155452	0.167502	0.172889	0.116015		2650	0.203743	0.211656	0.220673	0.107111		1400	0.129493	0.140692	0.145847	0.107009
1355	0.125044	0.135501	0.141046	0.104629		1855	0.156678	0.170121	0.175821	0.114371		2655	0.202878	0.211625	0.218996	0.106168		1405	0.130036	0.141397	0.146299	0.107058
1360	0.125954	0.136584	0.141894	0.104856		1860	0.157156	0.168082	0.176025	0.116622		2660	0.202547	0.210518	0.219688	0.104225		1410	0.130273	0.141895	0.147127	0.10756
1365	0.126397	0.136842	0.142325	0.105653		1865	0.155693	0.170703	0.175489	0.118924		2665	0.202463	0.20863	0.217272	0.103331		1415	0.130923	0.142401	0.147379	0.108022
1370	0.127185	0.138175	0.14377	0.10548		1870	0.157021	0.170004	0.177028	0.117345		2670	0.201276	0.209603	0.216733	0.104263		1420	0.131269	0.142287	0.147416	0.10791
1375	0.126887	0.137351	0.142731	0.105426		1875	0.156216	0.169165	0.176927	0.11676		2675	0.203735	0.208703	0.219279	0.104224		1425	0.132153	0.143237	0.149008	0.108198
1380	0.127944	0.138178	0.14329	0.105083		1880	0.158837	0.172507	0.177228	0.116221		2680	0.204386	0.212259	0.221805	0.103523		1430	0.132315	0.143164	0.149189	0.108531
1385	0.129133	0.139869	0.144667	0.105833		1885	0.158849	0.172636	0.177269	0.115616		2685	0.206652	0.212483	0.222359	0.105404		1435	0.132756	0.143323	0.148974	0.108614
1390	0.129352	0.140333	0.145518	0.106513		1890	0.158555	0.170475	0.177117	0.117254		2690	0.203993	0.212766	0.222565	0.104453		1440	0.133926	0.144628	0.150955	0.109029
1395	0.129253	0.140422	0.145753	0.106688		1895	0.158752	0.171126	0.177981	0.117206		2695	0.205501	0.214779	0.224124	0.103319		1445	0.134402	0.144947	0.150823	0.109427
1400	0.129493	0.140692	0.145847	0.107009		1900	0.154441	0.171222	0.174182	0.115081		2700	0.20329	0.21395	0.220285	0.1045		1450	0.134829	0.145212	0.150821	0.109174
1405	0.130036	0.141397	0.146299	0.107058		1905	0.156767	0.171796	0.175449	0.115571		2705	0.204842	0.213775	0.221445	0.1044		1455	0.134222	0.146203	0.153	0.109932
1410	0.130273	0.141895	0.147127	0.10756		1910	0.155524	0.169461	0.175181	0.116039		2710	0.206587	0.216153	0.222154	0.10219		1460	0.134715	0.146706	0.151439	0.10987
1415	0.130923	0.142401	0.147379	0.108022		1915	0.157794	0.170995	0.17566	0.114984		2715	0.205939	0.213892	0.220271	0.101742		1465	0.134057	0.144753	0.150161	0.110648
1420	0.131269	0.142287	0.147416	0.10791		1920	0.15664	0.1713	0.17656	0.114724		2720	0.205343	0.211911	0.221338	0.100633		1470	0.135715	0.146139	0.152292	0.111021
1425	0.132153	0.143237	0.149008	0.108198		1925	0.158175	0.171295	0.176148	0.113506		2725	0.205232	0.213678	0.22121	0.102129		1475	0.137387	0.14756	0.153066	0.109775
1430	0.132315	0.143164	0.149189	0.108531		1930	0.156749	0.172669	0.175476	0.116474		2730	0.207603	0.213821	0.224057	0.101878		1480	0.136531	0.147166	0.152336	0.110782
1435	0.132756	0.143323	0.148974	0.108614		1935	0.157232	0.172222	0.1779	0.115055		2735	0.207545	0.213026	0.221381	0.101399		1485	0.138609	0.146837	0.15274	0.109133
1440	0.133926	0.144628	0.150955	0.109029		1940	0.158122	0.172514	0.177131	0.114576		2740	0.203383	0.213185	0.22068	0.102109		1490	0.137224	0.148068	0.153665	0.110005
1445	0.134402	0.144947	0.150823	0.109427		1945	0.158189	0.172673	0.177219	0.115945		2745	0.204274	0.213295	0.220275	0.100699		1495	0.138206	0.147797	0.154927	0.11156
1450	0.134829	0.145212	0.150821	0.109174		1950	0.158371	0.173291	0.179018	0.11529		2750	0.204505	0.214139	0.221581	0.101563		1500	0.138847	0.147488	0.155812	0.1113
						1955	0.158408	0.173159	0.178821	0.115584		2755	0.203254	0.211515	0.219136	0.100039		1505	0.137833	0.148873	0.155397	0.109944
						1960	0.158342	0.174067	0.177833	0.113878		2760	0.200877	0.209164	0.218662	0.100154		1510	0.139311	0.150156	0.155216	0.108982
						1965	0.158604	0.17266	0.177573	0.11469		2765	0.202523	0.209405	0.218361	0.101285		1515	0.140448	0.149543	0.156211	0.110277
						1970	0.162227	0.174775	0.178194	0.115916		2770	0.20368	0.211114	0.219475	0.101411		1520	0.139925	0.152376	0.155154	0.109947
						1975	0.159762	0.173634	0.180834	0.11577		2775	0.202053	0.211146	0.21989	0.100477		1525	0.139324	0.148412	0.155219	0.110852
						1980	0.159145	0.173127	0.178784	0.115141		2780	0.20469	0.213355	0.221265	0.100871		1530	0.141702	0.152583	0.157453	0.10951
						1985	0.159763	0.174828	0.178147	0.11495		2785	0.202692	0.212728	0.219717	0.099488		1535	0.140272	0.152232	0.156717	0.111664
						1990	0.159493	0.173591	0.181184	0.115099		2790	0.202777	0.210658	0.221407	0.099017		1540	0.140725	0.151575	0.15822	0.109796
						1995	0.16072	0.174133	0.179674	0.113514		2795	0.201981	0.21095	0.219986	0.100684		1545	0.142141	0.15321	0.156896	0.113126
						2000	0.160254	0.174452	0.179402	0.113902		2800	0.202982	0.211721	0.21766	0.100514		1550	0.141999	0.153643	0.157349	0.113206
						2005	0.160185	0.17407	0.180702	0.116015		2805	0.203491	0.210323	0.219021	0.099911		1555	0.144939	0.154568	0.15921	0.109459
						2010	0.160423	0.173927	0.17995	0.112639		2810	0.204066	0.21228	0.219917	0.098995		1560	0.143354	0.154045	0.160535	0.109753
						2015	0.160703	0.174207	0.18023	0.113719		2815	0.203435	0.212096	0.221203	0.097563		1565	0.143611	0.155797	0.16005	0.109636
						2020	0.160276	0.174352	0.180661	0.114377		2820	0.20361	0.211785	0.220775	0.097988		1570	0.142415	0.154297	0.160879	0.110961
						2025	0.160996	0.174407	0.18039	0.114795		2825	0.205375	0.212996	0.220804	0.100761		1575	0.144681	0.154848	0.161962	0.111934
						2030	0.161871	0.176145	0.182139	0.114877		2830	0.203521	0.211985	0.219144	0.098663		1580	0.145554	0.156289	0.162514	0.111112
						2035	0.162341	0.176936	0.18155	0.114965		2835	0.204265	0.211195	0.219917	0.0996		1585	0.144269	0.153243	0.159939	0.113658
						2040	0.16194	0.175966	0.181693	0.115159		2840	0.203943	0.211355	0.2192	0.098993		1590	0.143779	0.155735	0.161538	0.111765
						2045	0.162306	0.17634	0.180952	0.113966		2845	0.20458	0.212595	0.219811	0.098538		1595	0.144719	0.154823	0.162104	0.114725
						2050	0.163242	0.175821	0.181526	0.114621		2850	0.20368	0.21122	0.219192	0.097668		1600	0.144963	0.155121	0.162431	0.116166
						2055	0.163737	0.174679	0.181518	0.114309		2855	0.20333	0.212363	0.218863	0.098353		1605	0.145356	0.154604	0.161438	0.112897
						2060	0.16402	0.177286	0.183047	0.116127		2860	0.205746	0.214329	0.221111	0.099456		1610	0.146174	0.155475	0.163344	0.113014
						2065	0.162291	0.175576	0.181346	0.114138		2865	0.206358	0.213359	0.218925	0.100454		1615	0.145585	0.15446	0.164856	0.112313
						2070	0.16346	0.17703	0.183365	0.113104		2870	0.20507	0.213257	0.219621	0.099296		1620	0.146656	0.160962	0.162931	0.111112
						2075	0.163766	0.177408	0.182645	0.11518		2875	0.207281	0.214146	0.219298	0.099958		1625	0.147373	0.15682	0.163779	0.110691
						2080	0.164728	0.177904	0.18318	0.114009		2880	0.206142	0.213982	0.220732	0.10121		1630	0.147648	0.157575	0.162516	0.113517
						2085	0.164295	0.178314	0.182731	0.112809		2885	0.205252	0.213307	0.220907	0.100282		1635	0.147919	0.156336	0.162768	0.111602
						2090	0.163829	0.177717	0.183911	0.114866		2890	0.205822	0.215329	0.220609	0.100721		1640	0.148189	0.160556	0.162516	0.113517
						2095	0.164832	0.178995	0.183169	0.113672		2895	0.207276	0.214127	0.219882	0.097884		1645	0.146918	0.156833	0.164789	0.113576
						2100	0.163032	0.178794	0.18272	0.113758		2900	0.205927	0.216572	0.221004	0.101745		1650	0.148652	0.160473	0.166453	0.11352
						2105	0.164578	0.178971	0.184382	0.114185		2905	0.207134	0.215712	0.222463	0.099178		1655	0.150952	0.159812	0.166795	0.114076
						2110	0.166198	0.180141	0.185015	0.114045		2910	0.206501	0.216167	0.22181	0.099791		1660	0.149416	0.159239	0.166196	0.113984
						2115	0.166003	0.178818	0.185493	0.113785		2915	0.206412	0.215078	0.221489	0.101469		1665	0.147846	0.158661	0.166108	0.114183
						2120	0.165582	0.180025	0.185868	0.115313		2920	0.206097	0.216012	0.221519	0.099877		1670	0.151168	0.158991	0.163934	0.114619
						2125	0.165326	0.180153	0.185728	0.113859		2925	0.204358	0.213388	0.219473	0.101417		1675	0.148535	0.15582	0.164171	0.11261
						2130	0.166691	0.1805	0.187069	0.114099		2930	0.205071	0.214976	0.220054	0.100881		1680	0.151056	0.160214	0.165641	0.112467
						2135	0.166564	0.180798	0.185882	0.113672		2935	0.208146	0.215869	0.220923	0.100302		1685	0.14936	0.159	0.164403	0.110974
						2140	0.168586	0.18237	0.187203	0.113142		2940	0.205666	0.21375	0.220944	0.099359		1690	0.149243	0.158358	0.166194	0.113811
						2145	0.166958	0.18241	0.187278	0.113949		2945	0.204764	0.214929	0.219722	0.09961		1695	0.148828	0.156443	0.162751	0.114628
						2150	0.165198	0.181006	0.185572	0.112823		2950	0.207073	0.215701	0.222499	0.100861		1700	0.147712	0.158205	0.163563	0.116091
						2155	0.16619	0.181865	0.18776	0.113008		2955	0.207131	0.214437	0.222861	0.101435		1705	0.149743	0.159641	0.165	0.113596
						2160	0.165814	0.181023	0.186661	0.113605		2960	0.209565	0.218424	0.224511	0.100034		1710	0.149223	0.161456	0.166837	0.115297
						2165	0.167707	0.182352	0.187051	0.114159		2965	0.207781	0.217117	0.222263	0.100925		1715	0.148414	0.159167	0.166411	0.114915
						2170	0.167399	0.18159	0.187995	0.113805		2970	0.208085	0.216573	0.222648	0.100895		1720	0.152584	0.16182	0.170506	0.115047
						2175	0.169115	0.183479	0.188966	0.113771		2975	0.207196	0.21603	0.222805	0.100059		1725	0.151572	0.160715	0.166968	0.111399
						2180	0.167269	0.182372	0.186214	0.112787		2980	0.208608	0.218713	0.221952	0.099472		1730	0.150449	0.160478	0.16765	0.114598
						2185	0.167694	0.182195	0.188405	0.111634		2985	0.209313	0.217784	0.223964	0.102679		1735	0.152064	0.162912	0.170091	0.112118
						2190	0.16741	0.183484	0.190125	0.112745		2990	0.207444	0.216165	0.222592	0.100581		1740	0.149392	0.160611	0.168637	0.114784
						2195	0.169793	0.182537	0.189218	0.111463		2995	0.208424	0.217516	0.222893	0.101041		1745	0.150323	0.160525	0.168502	0.116248
						2200	0.169407	0.184098	0.190191	0.113111		3000	0.208229	0.219178	0.224541	0.10134		1750	0.149959	0.1623	0.170262	0.112554
						2205	0.167568	0.181236	0.188732	0.112663		3005	0.209773	0.216382	0.224347	0.102605		1755	0.150008	0.162192	0.169196	0.116081
						2210	0.168914	0.181311	0.187827	0.110308		3010	0.209787	0.218522	0.222955	0.102217		1760	0.15195	0.162235	0.169195	0.113432
						2215	0.168497	0.18286	0.188041	0.11147		3015	0.210749	0.2188	0.225138	0.10097		1765	0.151677	0.164436	0.170511	0.115566
						2220	0.168501	0.180439	0.18781	0.110578		3020	0.210182	0.2202	0.225512	0.102542		1770	0.151681	0.163893	0.172543	0.116078
						2225	0.166206	0.18226	0.187526	0.111978		3025	0.210792	0.219148	0.225894	0.102184		1775	0.150335	0.162438	0.168854	0.113506
						2230	0.16756	0.183483	0.18809	0.112901		3030	0.210746	0.220084	0.225417	0.103004		1780	0.151247	0.162327	0.172522	0.112628
						2235	0.166116	0.18023	0.186696	0.112019		3035	0.21011	0.22114	0.225283	0.1019		1785	0.151936	0.164179	0.17055	0.113733
						2240	0.170072	0.183555	0.190073	0.11315		3040	0.209978	0.218976	0.224799	0.101062		1790	0.15148	0.162754	0.171152	0.114108
						2245	0.169177	0.182921	0.189186	0.114355		3045	0.20996	0.220105	0.225124	0.10339		1795	0.151702	0.163265	0.171619	0.11395
						2250	0.170364	0.18262	0.191945	0.11062		3050	0.209946	0.220258	0.225905	0.102947		1800	0.154148	0.164379	0.173117	0.114607
						2255	0.171499	0.185078	0.191056	0.111295		3055	0.211381	0.220999	0.223504	0.10322		1805	0.151241	0.163802	0.171666	0.116667
						2260	0.168943	0.184111	0.188174	0.114756		3060	0.210347	0.221953	0.2252	0.102591		1810	0.15162	0.162478	0.171895	0.11389
						2265	0.169057	0.184767	0.191215	0.110194		3065	0.211472	0.220933	0.225423	0.101072		1815	0.152986	0.163388	0.169975	0.113371
						2270	0.170583	0.186041	0.191364	0.11513		3070	0.21121	0.220591	0.224979	0.103772		1820	0.153246	0.164789	0.171386	0.113858
						2275	0.171292	0.185987	0.191716	0.1132		3075	0.212112	0.221441	0.226609	0.102352		1825	0.151072	0.163009	0.169972	0.11438
						2280	0.171683	0.186985	0.19079	0.114903		3080	0.210675	0.221318	0.226395	0.102362		1830	0.151761	0.162865	0.170611	0.1138
						2285	0.170142	0.187493	0.192112	0.112635		3085	0.211422	0.222109	0.226203	0.102413		1835	0.152323	0.164154	0.171504	0.114568
						2290	0.170439	0.185919	0.1922	0.111967		3090	0.213207	0.223297	0.226648	0.104102		1840	0.153061	0.162565	0.171094	0.110806
						2295	0.17143	0.184117	0.190826	0.112641		3095	0.212592	0.221746	0.226646	0.101488		1845	0.152938	0.163608	0.170557	0.111477
						2300	0.171808	0.186702	0.195136	0.112566		3100	0.21334	0.221659	0.227614	0.102066		1850	0.152347	0.162916	0.171	0.112909
												3105	0.211273	0.222044	0.227117	0.105112		1855	0.153548	0.165464	0.173899	0.111309
												3110	0.212861	0.22063	0.225233	0.102288		1860	0.154016	0.16348	0.174102	0.1135
												3115	0.212957	0.221813	0.225142	0.103164		1865	0.152583	0.166029	0.173572	0.11574
												3120	0.21204	0.221486	0.224578	0.103956		1870	0.153884	0.16535	0.175093	0.114203
												3125	0.213301	0.221612	0.22551	0.103581		1875	0.153096	0.164534	0.174993	0.113634
												3130	0.214499	0.22181	0.226534	0.103843		1880	0.155664	0.167784	0.175291	0.11311
												3135	0.212957	0.222175	0.225723	0.104792		1885	0.155676	0.16791	0.175332	0.112521
												3140	0.213299	0.222344	0.226333	0.105498		1890	0.155387	0.165808	0.175182	0.114115
												3145	0.215434	0.222377	0.228981	0.105351		1895	0.155581	0.166441	0.176036	0.114068
												3150	0.214695	0.221968	0.228076	0.10253		1900	0.151356	0.166534	0.172278	0.112
												3155	0.212568	0.222398	0.228702	0.104772		1905	0.153635	0.167093	0.173532	0.112477
												3160	0.214093	0.222763	0.228292	0.105565		1910	0.152417	0.164821	0.173267	0.112933
												3165	0.216518	0.222985	0.227418	0.102566		1915	0.154642	0.166313	0.173741	0.111905
												3170	0.213688	0.222526	0.228019	0.103027		1920	0.153511	0.16661	0.17463	0.111653
												3175	0.215673	0.225566	0.228944	0.103506		1925	0.155015	0.166605	0.174223	0.110467
												3180	0.215154	0.224311	0.228897	0.101561		1930	0.153618	0.167941	0.173558	0.113356
												3185	0.216387	0.221982	0.229412	0.103617		1935	0.154091	0.167507	0.175956	0.111974
												3190	0.21925	0.226986	0.232421	0.102167		1940	0.154963	0.167791	0.175195	0.111509
												3195	0.21862	0.226408	0.229487	0.103524		1945	0.155029	0.167945	0.175282	0.112841
												3200	0.217031	0.224789	0.228676	0.104333		1950	0.155207	0.168547	0.177062	0.112203
																		1955	0.155243	0.168418	0.176867	0.11249
																		1960	0.155179	0.169302	0.17589	0.110829
																		1965	0.155436	0.167933	0.175633	0.11162
																		1970	0.158987	0.16999	0.176247	0.112813
																		1975	0.15657	0.16888	0.178858	0.112671
																		1980	0.155966	0.168387	0.176831	0.112058
																		1985	0.156572	0.170041	0.1762	0.111873
																		1990	0.156307	0.168838	0.179205	0.112017
																		1995	0.15751	0.169365	0.177711	0.110475
																		2000	0.157053	0.169676	0.177442	0.110853
																		2005	0.156985	0.169304	0.178728	0.112909
																		2010	0.157218	0.169165	0.177984	0.109624
																		2015	0.157493	0.169437	0.178261	0.110674
																		2020	0.157074	0.169578	0.178687	0.111315
																		2025	0.15778	0.169632	0.178419	0.111722
																		2030	0.158637	0.171323	0.180149	0.111801
																		2035	0.159098	0.172092	0.179566	0.111887
																		2040	0.158705	0.171148	0.179708	0.112076
																		2045	0.159064	0.171512	0.178975	0.110915
																		2050	0.159981	0.171007	0.179542	0.111552
																		2055	0.160467	0.169897	0.179534	0.111249
																		2060	0.160744	0.172432	0.181047	0.113019
																		2065	0.159049	0.170769	0.179365	0.111082
																		2070	0.160195	0.172183	0.181361	0.110076
																		2075	0.160495	0.172551	0.180649	0.112096
																		2080	0.161437	0.173033	0.181178	0.110957
																		2085	0.161013	0.173432	0.180734	0.109789
																		2090	0.160556	0.172851	0.181902	0.111791
																		2095	0.161539	0.174094	0.181167	0.110629
																		2100	0.159775	0.173899	0.180724	0.110712
																		2105	0.16129	0.174071	0.182368	0.111128
																		2110	0.162878	0.175209	0.182994	0.110992
																		2115	0.162687	0.173922	0.183466	0.110739
																		2120	0.162275	0.175096	0.183837	0.112226
																		2125	0.162024	0.175221	0.183699	0.110811
																		2130	0.163361	0.175559	0.185025	0.111044
																		2135	0.163236	0.175848	0.183851	0.110629
																		2140	0.165218	0.177377	0.185158	0.110113
																		2145	0.163623	0.177416	0.185232	0.110898
																		2150	0.161898	0.176051	0.183545	0.109803
																		2155	0.16287	0.176886	0.185708	0.109983
																		2160	0.162502	0.176066	0.184622	0.110563
																		2165	0.164357	0.17736	0.185007	0.111103
																		2170	0.164055	0.176618	0.185941	0.110758
																		2175	0.165736	0.178456	0.186901	0.110725
																		2180	0.163927	0.177379	0.184179	0.109768
																		2185	0.164345	0.177207	0.186346	0.108646
																		2190	0.164066	0.17846	0.188047	0.109727
																		2195	0.166401	0.17754	0.187151	0.108479
																		2200	0.166023	0.179058	0.188113	0.109542
																		2205	0.164221	0.176274	0.18667	0.109881
																		2210	0.16554	0.176347	0.185775	0.105569
																		2215	0.165131	0.177854	0.185986	0.108765
																		2220	0.165135	0.175499	0.185758	0.110895
																		2225	0.162886	0.17727	0.185477	0.110336
																		2230	0.164213	0.17846	0.186035	0.10977
																		2235	0.162798	0.175296	0.184656	0.10892
																		2240	0.166674	0.17853	0.187997	0.111074
																		2245	0.165798	0.177913	0.187118	0.109988
																		2250	0.166961	0.17762	0.189848	0.109102
																		2255	0.168074	0.18001	0.188969	0.110288
																		2260	0.165568	0.179071	0.186118	0.108784
																		2265	0.16568	0.179709	0.189126	0.110802
																		2270	0.167176	0.180947	0.189273	0.107904
																		2275	0.16787	0.180895	0.189621	0.108433
																		2280	0.168253	0.181865	0.188705	0.110212
																		2285	0.166743	0.18236	0.190013	0.11118
																		2290	0.167034	0.180829	0.1901	0.108763
																		2295	0.168006	0.179076	0.188741	0.110621
																		2300	0.168376	0.18159	0.193003	0.108668
																		2305	0.167881	0.182585	0.190009	0.107882
																		2310	0.170131	0.184156	0.192581	0.107916
																		2315	0.168138	0.181869	0.189225	0.110708
																		2320	0.168938	0.183439	0.192068	0.109726
																		2325	0.168832	0.182876	0.191471	0.109621
																		2330	0.168134	0.183478	0.191391	0.11187
																		2335	0.169238	0.184104	0.191444	0.110644
																		2340	0.170527	0.185225	0.193343	0.111533
																		2345	0.171114	0.184104	0.193605	0.111224
																		2350	0.171258	0.185374	0.193096	0.110834
																		2355	0.171496	0.185514	0.19266	0.110905
																		2360	0.170667	0.185423	0.193128	0.110796
																		2365	0.170762	0.184959	0.193193	0.111285
																		2370	0.172319	0.183502	0.19244	0.109191
																		2375	0.170839	0.183386	0.19269	0.110039
																		2380	0.172141	0.183925	0.193049	0.110538
																		2385	0.171811	0.186027	0.194274	0.111605
																		2390	0.173381	0.184568	0.194064	0.113
																		2395	0.173071	0.186166	0.193393	0.110563
																		2400	0.171599	0.185141	0.192709	0.113405
																		2405	0.172725	0.185193	0.194062	0.111148
																		2410	0.17329	0.186288	0.195091	0.112176
																		2415	0.174382	0.185942	0.195018	0.113799
																		2420	0.174399	0.185038	0.195564	0.111588
																		2425	0.174453	0.185346	0.195227	0.111954
																		2430	0.175749	0.18631	0.196325	0.112507
																		2435	0.175075	0.186459	0.19583	0.112839
																		2440	0.174931	0.185789	0.194777	0.112494
																		2445	0.176363	0.18698	0.195827	0.112331
																		2450	0.177384	0.186664	0.197291	0.114412
																		2455	0.176202	0.187192	0.196047	0.112201
																		2460	0.177538	0.187326	0.197486	0.113666
																		2465	0.178371	0.187994	0.197436	0.113516
																		2470	0.176411	0.188716	0.198092	0.113829
																		2475	0.178174	0.187587	0.198639	0.113032
																		2480	0.176782	0.188003	0.19905	0.114117
																		2485	0.179698	0.189575	0.199468	0.114407
																		2490	0.179542	0.188765	0.200226	0.11408
																		2495	0.179601	0.189049	0.199601	0.114307
																		2500	0.179326	0.188507	0.199707	0.116976
																		2505	0.181308	0.189206	0.199494	0.11469
																		2510	0.180601	0.18964	0.200523	0.115067
																		2515	0.182784	0.188974	0.201102	0.115597
																		2520	0.180016	0.188835	0.199203	0.115636
																		2525	0.181726	0.188009	0.199709	0.114465
																		2530	0.180999	0.187978	0.199486	0.115524
																		2535	0.182057	0.187955	0.201104	0.115331
																		2540	0.182622	0.189027	0.201434	0.115656
																		2545	0.181462	0.18718	0.19983	0.115435
																		2550	0.183356	0.189818	0.200422	0.115175
																		2555	0.183235	0.190454	0.201911	0.11581
																		2560	0.183227	0.189167	0.201051	0.115779
																		2565	0.18253	0.189843	0.199161	0.115007
																		2570	0.183265	0.189697	0.202398	0.11486
																		2575	0.182297	0.189595	0.200042	0.115992
																		2580	0.182998	0.188623	0.200916	0.117054
																		2585	0.184058	0.189566	0.20321	0.116433
																		2590	0.184684	0.189367	0.203898	0.113158
																		2595	0.184562	0.190548	0.203521	0.116374
																		2600	0.184395	0.190923	0.205459	0.117639
																		2605	0.18681	0.191233	0.205377	0.115228
																		2610	0.186353	0.191956	0.206196	0.114346
																		2615	0.18689	0.192172	0.207911	0.113913
																		2620	0.186419	0.193861	0.206975	0.114222
																		2625	0.18998	0.195852	0.211507	0.116837
																		2630	0.188615	0.195018	0.208792	0.113711
																		2635	0.188416	0.197478	0.208253	0.11563
																		2640	0.189699	0.197109	0.209634	0.114089
																		2645	0.19056	0.198021	0.210881	0.115513
																		2650	0.189025	0.194632	0.208219	0.116345
																		2655	0.188223	0.194604	0.206637	0.11532
																		2660	0.187916	0.193586	0.20729	0.11321
																		2665	0.187838	0.19185	0.20501	0.112238
																		2670	0.186736	0.192745	0.204501	0.113251
																		2675	0.189018	0.191917	0.206904	0.113208
																		2680	0.189622	0.195187	0.209287	0.112447
																		2685	0.191724	0.195393	0.209809	0.11449
																		2690	0.189257	0.195653	0.210004	0.113458
																		2695	0.190656	0.197504	0.211476	0.112226
																		2700	0.188605	0.196742	0.207853	0.113509
																		2705	0.190044	0.196581	0.208947	0.113399
																		2710	0.191664	0.198768	0.209616	0.110999
																		2715	0.191063	0.196689	0.207839	0.110512
																		2720	0.190509	0.194867	0.208846	0.109308
																		2725	0.190407	0.196491	0.208725	0.110932
																		2730	0.192607	0.196623	0.211412	0.11066
																		2735	0.192552	0.195892	0.208887	0.11014
																		2740	0.188691	0.196038	0.208225	0.110911
																		2745	0.189518	0.19614	0.207844	0.10938
																		2750	0.189732	0.196916	0.209075	0.110318
																		2755	0.188571	0.194502	0.206768	0.108662
																		2760	0.186367	0.19234	0.206321	0.108788
																		2765	0.187893	0.192562	0.206038	0.110017
																		2770	0.188967	0.194134	0.207089	0.110154
																		2775	0.187457	0.194164	0.207481	0.109138
																		2780	0.189904	0.196195	0.208778	0.109567
																		2785	0.18805	0.195618	0.207317	0.108065
																		2790	0.188129	0.193715	0.208912	0.107552
																		2795	0.18739	0.193983	0.20757	0.109364
																		2800	0.188319	0.194692	0.205376	0.109178
																		2805	0.188791	0.193407	0.20666	0.108524
																		2810	0.189325	0.195206	0.207506	0.107528
																		2815	0.188739	0.195037	0.208719	0.105974
																		2820	0.188902	0.194751	0.208316	0.106435
																		2825	0.190539	0.195865	0.208343	0.109447
																		2830	0.188819	0.194935	0.206776	0.107169
																		2835	0.189509	0.194209	0.207505	0.108186
																		2840	0.18921	0.194356	0.206829	0.107527
																		2845	0.189801	0.195496	0.207405	0.107033
																		2850	0.188966	0.194231	0.206821	0.106088
																		2855	0.188642	0.195283	0.206511	0.106832
																		2860	0.190884	0.19709	0.208632	0.108029
																		2865	0.191451	0.196198	0.20657	0.109114
																		2870	0.190256	0.196105	0.207227	0.107856
																		2875	0.192308	0.196922	0.206922	0.108575
																		2880	0.191251	0.196771	0.208274	0.109935
																		2885	0.190425	0.19615	0.20844	0.108927
																		2890	0.190954	0.19801	0.208159	0.109403
																		2895	0.192303	0.196905	0.207472	0.106322
																		2900	0.191051	0.199153	0.208532	0.110516
																		2905	0.192171	0.198362	0.209908	0.107727
																		2910	0.191584	0.19878	0.209292	0.108393
																		2915	0.191501	0.197779	0.208989	0.110217
																		2920	0.191209	0.198638	0.209018	0.108487
																		2925	0.189596	0.196225	0.207086	0.11016
																		2930	0.190257	0.197685	0.207634	0.109577
																		2935	0.19311	0.198507	0.208455	0.108949
																		2940	0.190809	0.196558	0.208475	0.107924
																		2945	0.189973	0.197642	0.207321	0.108197
																		2950	0.192115	0.198352	0.209942	0.109556
																		2955	0.192168	0.19719	0.210283	0.110179
																		2960	0.194426	0.200856	0.21184	0.108658
																		2965	0.192772	0.199654	0.209719	0.109625
																		2970	0.193053	0.199154	0.210082	0.109592
																		2975	0.192229	0.198655	0.210231	0.108684
																		2980	0.193539	0.201122	0.209426	0.108047
																		2985	0.194193	0.200268	0.211324	0.11153
																		2990	0.192459	0.198779	0.210029	0.109251
																		2995	0.193368	0.200021	0.210314	0.109751
																		3000	0.193187	0.20155	0.211869	0.110076
																		3005	0.194619	0.198979	0.211685	0.11145
																		3010	0.194632	0.200947	0.210372	0.111028
																		3015	0.195525	0.201202	0.212432	0.109674
																		3020	0.194999	0.202489	0.212785	0.111381
																		3025	0.195565	0.201522	0.213145	0.110993
																		3030	0.195522	0.202383	0.212696	0.111884
																		3035	0.194933	0.203354	0.212569	0.110684
																		3040	0.19481	0.201364	0.212112	0.109774
																		3045	0.194793	0.202402	0.212418	0.112302
																		3050	0.19478	0.202543	0.213156	0.111822
																		3055	0.196112	0.203224	0.21089	0.112118
																		3060	0.195152	0.204102	0.21249	0.111434
																		3065	0.196196	0.203163	0.212701	0.109785
																		3070	0.195953	0.202848	0.212282	0.112717
																		3075	0.196789	0.20363	0.21382	0.111175
																		3080	0.195456	0.203517	0.213618	0.111186
																		3085	0.196149	0.204245	0.213437	0.111241
																		3090	0.197805	0.205337	0.213857	0.113076
																		3095	0.197235	0.203911	0.213855	0.110237
																		3100	0.197929	0.203831	0.214768	0.110864
																		3105	0.196011	0.204185	0.214299	0.114173
																		3110	0.197484	0.202885	0.212521	0.111106
																		3115	0.197573	0.203972	0.212436	0.112057
																		3120	0.196723	0.203672	0.211904	0.112917
																		3125	0.197893	0.203788	0.212783	0.11251
																		3130	0.199004	0.20397	0.213749	0.112795
																		3135	0.197574	0.204305	0.212984	0.113826
																		3140	0.197891	0.20446	0.21356	0.114592
																		3145	0.199871	0.204491	0.216058	0.114433
																		3150	0.199186	0.204115	0.215204	0.111368
																		3155	0.197213	0.20451	0.215795	0.113804
																		3160	0.198628	0.204846	0.215408	0.114666
																		3165	0.200878	0.20505	0.214583	0.111408
																		3170	0.198252	0.204628	0.215151	0.111909
																		3175	0.200094	0.207423	0.216023	0.112429
																		3180	0.199612	0.20627	0.215979	0.110316
																		3185	0.200755	0.204128	0.216465	0.112549
																		3190	0.203412	0.20873	0.219304	0.110974
																		3195	0.202827	0.208198	0.216536	0.112448
																		3200	0.201353	0.20671	0.21577	0.113327
