# Supplementary material for: Evidence of water on the lunar surface from Chang’E-5 in-situ spectra and returned samples
Source: Nat Commun. 2022 Jun 14;13:3119. doi: 10.1038/s41467-022-30807-5 (PMC9198042; doi:10.1038/s41467-022-30807-5)
Supplement: Supplementary file 2 — Source Data [file 41467_2022_30807_MOESM2_ESM.zip › Dataset2.xlsx]

## Sheet: LunarSoil_XRD_pattern
2θ degrees	LunarSoil Sample1	2θ degrees	LunarSoil Sample2	2θ degrees	LunarSoil Sample3
11.9868	8538	11.9868	8736	11.9868	7808
12.0022	8803	12.0022	8925	12.0022	7577
12.0175	8604	12.0175	8602	12.0175	7784
12.0329	8757	12.0329	8784	12.0329	7700
12.0483	8698	12.0483	8804	12.0483	7749
12.0636	8619	12.0636	8670	12.0636	7609
12.079	8599	12.079	8883	12.079	7675
12.0943	8620	12.0943	8750	12.0943	7614
12.1097	8657	12.1097	8599	12.1097	7570
12.125	8622	12.125	8602	12.125	7752
12.1404	8568	12.1404	8850	12.1404	7826
12.1557	8577	12.1557	8678	12.1557	7698
12.1711	8489	12.1711	8593	12.1711	7596
12.1865	8614	12.1865	8691	12.1865	7678
12.2018	8543	12.2018	8685	12.2018	7661
12.2172	8588	12.2172	8600	12.2172	7724
12.2325	8648	12.2325	8665	12.2325	7557
12.2479	8592	12.2479	8648	12.2479	7453
12.2632	8396	12.2632	8693	12.2632	7509
12.2786	8601	12.2786	8570	12.2786	7487
12.2939	8473	12.2939	8600	12.2939	7473
12.3093	8590	12.3093	8575	12.3093	7433
12.3247	8768	12.3247	8801	12.3247	7448
12.34	8458	12.34	8562	12.34	7559
12.3554	8292	12.3554	8412	12.3554	7499
12.3707	8486	12.3707	8600	12.3707	7471
12.3861	8776	12.3861	8415	12.3861	7428
12.4014	8497	12.4014	8609	12.4014	7445
12.4168	8483	12.4168	8239	12.4168	7509
12.4321	8373	12.4321	8577	12.4321	7469
12.4475	8307	12.4475	8541	12.4475	7374
12.4628	8371	12.4628	8481	12.4628	7463
12.4782	8402	12.4782	8472	12.4782	7487
12.4936	8371	12.4936	8390	12.4936	7447
12.5089	8512	12.5089	8490	12.5089	7343
12.5243	8330	12.5243	8431	12.5243	7528
12.5396	8474	12.5396	8437	12.5396	7328
12.555	8334	12.555	8384	12.555	7413
12.5703	8259	12.5703	8378	12.5703	7333
12.5857	8513	12.5857	8497	12.5857	7456
12.6011	8434	12.6011	8390	12.6011	7267
12.6164	8285	12.6164	8460	12.6164	7388
12.6318	8212	12.6318	8321	12.6318	7404
12.6471	8424	12.6471	8411	12.6471	7212
12.6625	8376	12.6625	8421	12.6625	7319
12.6778	8333	12.6778	8271	12.6778	7232
12.6932	8323	12.6932	8488	12.6932	7220
12.7085	8213	12.7085	8399	12.7085	7290
12.7239	8189	12.7239	8274	12.7239	7212
12.7393	8224	12.7393	8215	12.7393	7403
12.7546	8231	12.7546	8338	12.7546	7257
12.77	8307	12.77	8335	12.77	7238
12.7853	8262	12.7853	8199	12.7853	7309
12.8007	8243	12.8007	8303	12.8007	7190
12.816	8222	12.816	8207	12.816	7247
12.8314	8058	12.8314	8360	12.8314	7067
12.8467	8111	12.8467	8179	12.8467	7265
12.8621	8281	12.8621	8110	12.8621	7092
12.8774	8398	12.8774	8243	12.8774	7157
12.8928	8177	12.8928	8356	12.8928	7125
12.9082	8103	12.9082	8267	12.9082	7234
12.9235	8264	12.9235	8287	12.9235	7232
12.9389	8016	12.9389	8129	12.9389	6964
12.9542	8064	12.9542	8263	12.9542	7121
12.9696	8205	12.9696	8151	12.9696	7272
12.9849	8130	12.9849	8165	12.9849	7095
13.0003	8084	13.0003	8126	13.0003	7070
13.0157	8236	13.0157	8108	13.0157	6973
13.031	8224	13.031	8045	13.031	7202
13.0464	8056	13.0464	8189	13.0464	7019
13.0617	8095	13.0617	8194	13.0617	7044
13.0771	7947	13.0771	8102	13.0771	6962
13.0924	8138	13.0924	8206	13.0924	7096
13.1078	8069	13.1078	8060	13.1078	7036
13.1231	7993	13.1231	8081	13.1231	7141
13.1385	7930	13.1385	8150	13.1385	6980
13.1539	8169	13.1539	8053	13.1539	6987
13.1692	8252	13.1692	8145	13.1692	7026
13.1846	8110	13.1846	8171	13.1846	6911
13.1999	7896	13.1999	8090	13.1999	6995
13.2153	8156	13.2153	8008	13.2153	6920
13.2306	8065	13.2306	8166	13.2306	6916
13.246	7994	13.246	8062	13.246	6982
13.2613	7783	13.2613	8228	13.2613	7043
13.2767	8161	13.2767	8076	13.2767	6996
13.292	8060	13.292	8077	13.292	7004
13.3074	7981	13.3074	7881	13.3074	7075
13.3228	8055	13.3228	8075	13.3228	6945
13.3381	8052	13.3381	8051	13.3381	7026
13.3535	8311	13.3535	8148	13.3535	7114
13.3688	8044	13.3688	8030	13.3688	7095
13.3842	8104	13.3842	8263	13.3842	6986
13.3995	8201	13.3995	8322	13.3995	7051
13.4149	8221	13.4149	8174	13.4149	7167
13.4302	8263	13.4302	8284	13.4302	7263
13.4456	8242	13.4456	8319	13.4456	7146
13.461	8311	13.461	8290	13.461	7028
13.4763	8534	13.4763	8445	13.4763	7342
13.4917	8723	13.4917	8671	13.4917	7412
13.507	8767	13.507	8843	13.507	7722
13.5224	9018	13.5224	9118	13.5224	7659
13.5377	9398	13.5377	9060	13.5377	8002
13.5531	9387	13.5531	9599	13.5531	8146
13.5685	9664	13.5685	9668	13.5685	8584
13.5838	10178	13.5838	10305	13.5838	8515
13.5992	10301	13.5992	10261	13.5992	9151
13.6145	10864	13.6145	10359	13.6145	9465
13.6299	10823	13.6299	11048	13.6299	9638
13.6452	10899	13.6452	11246	13.6452	9583
13.6606	10810	13.6606	10906	13.6606	9491
13.6759	10592	13.6759	10652	13.6759	9179
13.6913	10259	13.6913	10303	13.6913	9039
13.7066	9709	13.7066	10170	13.7066	8729
13.722	9260	13.722	9605	13.722	8308
13.7374	8922	13.7374	9254	13.7374	7900
13.7527	8658	13.7527	8867	13.7527	7538
13.7681	8454	13.7681	8664	13.7681	7434
13.7834	8151	13.7834	8334	13.7834	7159
13.7988	8242	13.7988	8253	13.7988	7057
13.8141	8226	13.8141	8369	13.8141	6963
13.8295	7855	13.8295	7894	13.8295	6835
13.8448	7860	13.8448	7950	13.8448	6713
13.8602	7742	13.8602	8009	13.8602	6623
13.8756	7719	13.8756	7748	13.8756	6660
13.8909	7677	13.8909	7805	13.8909	6538
13.9063	7580	13.9063	7882	13.9063	6563
13.9216	7691	13.9216	7725	13.9216	6516
13.937	7536	13.937	7666	13.937	6509
13.9523	7740	13.9523	7804	13.9523	6597
13.9677	7606	13.9677	7802	13.9677	6545
13.983	7666	13.983	7698	13.983	6472
13.9984	7368	13.9984	7824	13.9984	6410
14.0138	7595	14.0138	7572	14.0138	6745
14.0291	7493	14.0291	7741	14.0291	6480
14.0445	7487	14.0445	7726	14.0445	6451
14.0598	7685	14.0598	7584	14.0598	6360
14.0752	7564	14.0752	7658	14.0752	6444
14.0905	7819	14.0905	7885	14.0905	6376
14.1059	7630	14.1059	7529	14.1059	6399
14.1212	7381	14.1212	7573	14.1212	6317
14.1366	7401	14.1366	7574	14.1366	6287
14.1519	7382	14.1519	7634	14.1519	6393
14.1673	7570	14.1673	7591	14.1673	6289
14.1827	7449	14.1827	7528	14.1827	6599
14.198	7346	14.198	7641	14.198	6293
14.2134	7308	14.2134	7599	14.2134	6290
14.2287	7439	14.2287	7648	14.2287	6334
14.2441	7590	14.2441	7564	14.2441	6246
14.2594	7444	14.2594	7620	14.2594	6309
14.2748	7403	14.2748	7318	14.2748	6327
14.2902	7272	14.2902	7540	14.2902	6172
14.3055	7430	14.3055	7511	14.3055	6359
14.3209	7385	14.3209	7483	14.3209	6185
14.3362	7395	14.3362	7549	14.3362	6201
14.3516	7444	14.3516	7398	14.3516	6211
14.3669	7274	14.3669	7508	14.3669	6251
14.3823	7198	14.3823	7488	14.3823	6241
14.3976	7262	14.3976	7489	14.3976	6151
14.413	7264	14.413	7454	14.413	6038
14.4284	7319	14.4284	7423	14.4284	6083
14.4437	7247	14.4437	7379	14.4437	6010
14.4591	7215	14.4591	7497	14.4591	6011
14.4744	7451	14.4744	7502	14.4744	6037
14.4898	7403	14.4898	7373	14.4898	6124
14.5051	7336	14.5051	7422	14.5051	6102
14.5205	7288	14.5205	7255	14.5205	6011
14.5358	7073	14.5358	7221	14.5358	5988
14.5512	7325	14.5512	7158	14.5512	6087
14.5665	7265	14.5665	7299	14.5665	6164
14.5819	7199	14.5819	7291	14.5819	6075
14.5973	7186	14.5973	7199	14.5973	5921
14.6126	7253	14.6126	7236	14.6126	6089
14.628	7160	14.628	7168	14.628	6202
14.6433	7212	14.6433	7245	14.6433	5976
14.6587	7258	14.6587	7237	14.6587	6043
14.674	7326	14.674	7272	14.674	5994
14.6894	7144	14.6894	7342	14.6894	5940
14.7048	7191	14.7048	7241	14.7048	6106
14.7201	7087	14.7201	7190	14.7201	6040
14.7355	7160	14.7355	7246	14.7355	5986
14.7508	7087	14.7508	7126	14.7508	6038
14.7662	7256	14.7662	7220	14.7662	6097
14.7815	7187	14.7815	7257	14.7815	5906
14.7969	6848	14.7969	7309	14.7969	5969
14.8122	7102	14.8122	7129	14.8122	5836
14.8276	7147	14.8276	7113	14.8276	5769
14.843	7077	14.843	7079	14.843	5985
14.8583	7130	14.8583	7090	14.8583	5843
14.8737	7188	14.8737	7113	14.8737	5854
14.889	7018	14.889	7213	14.889	5920
14.9044	7077	14.9044	7141	14.9044	5851
14.9197	6869	14.9197	7299	14.9197	5856
14.9351	7007	14.9351	7225	14.9351	5806
14.9504	6903	14.9504	7108	14.9504	5711
14.9658	7106	14.9658	6980	14.9658	5946
14.9811	7064	14.9811	7038	14.9811	5823
14.9965	6971	14.9965	7308	14.9965	5893
15.0119	7110	15.0119	7166	15.0119	5768
15.0272	6925	15.0272	7186	15.0272	5775
15.0426	7026	15.0426	7085	15.0426	5735
15.0579	7007	15.0579	7127	15.0579	5724
15.0733	6973	15.0733	7006	15.0733	5709
15.0886	6994	15.0886	7089	15.0886	5758
15.104	6971	15.104	7285	15.104	5709
15.1194	6975	15.1194	7241	15.1194	5670
15.1347	6895	15.1347	6928	15.1347	5804
15.1501	7042	15.1501	7040	15.1501	5893
15.1654	6978	15.1654	7171	15.1654	5617
15.1808	7102	15.1808	7088	15.1808	5857
15.1961	7200	15.1961	7169	15.1961	5582
15.2115	7067	15.2115	7160	15.2115	5755
15.2268	6994	15.2268	7204	15.2268	5860
15.2422	7015	15.2422	7081	15.2422	5845
15.2576	6936	15.2576	7142	15.2576	5682
15.2729	6910	15.2729	7029	15.2729	5805
15.2883	7014	15.2883	7139	15.2883	5616
15.3036	6845	15.3036	7094	15.3036	5714
15.319	6774	15.319	7142	15.319	5537
15.3343	6967	15.3343	6886	15.3343	5657
15.3497	6684	15.3497	7079	15.3497	5526
15.365	6887	15.365	6759	15.365	5431
15.3804	6846	15.3804	6856	15.3804	5511
15.3957	6830	15.3957	7021	15.3957	5487
15.4111	6859	15.4111	6977	15.4111	5540
15.4265	6731	15.4265	6889	15.4265	5547
15.4418	6771	15.4418	6777	15.4418	5586
15.4572	6690	15.4572	6821	15.4572	5490
15.4725	6772	15.4725	6763	15.4725	5496
15.4879	6725	15.4879	6870	15.4879	5439
15.5032	6746	15.5032	6822	15.5032	5558
15.5186	6600	15.5186	6798	15.5186	5389
15.534	6770	15.534	6801	15.534	5495
15.5493	6740	15.5493	6731	15.5493	5585
15.5647	6664	15.5647	6750	15.5647	5352
15.58	6794	15.58	6942	15.58	5595
15.5954	6727	15.5954	6828	15.5954	5514
15.6107	6640	15.6107	6746	15.6107	5365
15.6261	6565	15.6261	6761	15.6261	5432
15.6414	6679	15.6414	6822	15.6414	5332
15.6568	6700	15.6568	6873	15.6568	5485
15.6721	6646	15.6721	6816	15.6721	5410
15.6875	6770	15.6875	6708	15.6875	5451
15.7029	6651	15.7029	6787	15.7029	5416
15.7182	6449	15.7182	6709	15.7182	5516
15.7336	6657	15.7336	6863	15.7336	5461
15.7489	6472	15.7489	6625	15.7489	5359
15.7643	6652	15.7643	6872	15.7643	5533
15.7796	6800	15.7796	6801	15.7796	5302
15.795	6557	15.795	6720	15.795	5457
15.8103	6619	15.8103	6839	15.8103	5356
15.8257	6714	15.8257	6743	15.8257	5428
15.841	6549	15.841	6822	15.841	5421
15.8564	6561	15.8564	6642	15.8564	5338
15.8718	6356	15.8718	6706	15.8718	5338
15.8871	6451	15.8871	6653	15.8871	5310
15.9025	6371	15.9025	6662	15.9025	5372
15.9178	6459	15.9178	6585	15.9178	5250
15.9332	6446	15.9332	6602	15.9332	5239
15.9485	6493	15.9485	6649	15.9485	5226
15.9639	6534	15.9639	6545	15.9639	5273
15.9793	6518	15.9793	6517	15.9793	5283
15.9946	6436	15.9946	6587	15.9946	5117
16.01	6396	16.01	6671	16.01	5234
16.0253	6466	16.0253	6391	16.0253	5345
16.0407	6389	16.0407	6513	16.0407	5322
16.056	6416	16.056	6553	16.056	5151
16.0714	6533	16.0714	6549	16.0714	5191
16.0867	6488	16.0867	6617	16.0867	5123
16.1021	6278	16.1021	6593	16.1021	5043
16.1175	6408	16.1175	6520	16.1175	5248
16.1328	6304	16.1328	6483	16.1328	5167
16.1482	6391	16.1482	6457	16.1482	4942
16.1635	6429	16.1635	6367	16.1635	5233
16.1789	6253	16.1789	6480	16.1789	5108
16.1942	6520	16.1942	6498	16.1942	5082
16.2096	6389	16.2096	6462	16.2096	5061
16.2249	6336	16.2249	6301	16.2249	5040
16.2403	6314	16.2403	6576	16.2403	5081
16.2556	6225	16.2556	6430	16.2556	5141
16.271	6395	16.271	6347	16.271	5131
16.2864	6237	16.2864	6338	16.2864	5133
16.3017	6292	16.3017	6480	16.3017	5041
16.3171	6402	16.3171	6441	16.3171	5249
16.3324	6128	16.3324	6517	16.3324	5038
16.3478	6332	16.3478	6462	16.3478	5114
16.3631	6323	16.3631	6477	16.3631	5087
16.3785	6306	16.3785	6476	16.3785	5138
16.3939	6209	16.3939	6433	16.3939	5039
16.4092	6219	16.4092	6386	16.4092	5086
16.4246	6311	16.4246	6388	16.4246	5023
16.4399	6529	16.4399	6485	16.4399	5042
16.4553	6311	16.4553	6365	16.4553	5148
16.4706	6215	16.4706	6326	16.4706	4983
16.486	6221	16.486	6421	16.486	5120
16.5013	6178	16.5013	6368	16.5013	5051
16.5167	6310	16.5167	6301	16.5167	4997
16.5321	6083	16.5321	6326	16.5321	5048
16.5474	6265	16.5474	6309	16.5474	5059
16.5628	6195	16.5628	6233	16.5628	4976
16.5781	6229	16.5781	6371	16.5781	5108
16.5935	6276	16.5935	6464	16.5935	4985
16.6088	6168	16.6088	6390	16.6088	4914
16.6242	6213	16.6242	6391	16.6242	5018
16.6395	6099	16.6395	6413	16.6395	5141
16.6549	6110	16.6549	6482	16.6549	5098
16.6702	6248	16.6702	6502	16.6702	4926
16.6856	6185	16.6856	6268	16.6856	4967
16.701	6071	16.701	6323	16.701	4971
16.7163	6124	16.7163	6333	16.7163	5092
16.7317	6224	16.7317	6329	16.7317	4846
16.747	6195	16.747	6342	16.747	5033
16.7624	6384	16.7624	6306	16.7624	4913
16.7777	6092	16.7777	6254	16.7777	5008
16.7931	6182	16.7931	6364	16.7931	5088
16.8085	6231	16.8085	6309	16.8085	4978
16.8238	6313	16.8238	6212	16.8238	4942
16.8392	6392	16.8392	6469	16.8392	5053
16.8545	6473	16.8545	6394	16.8545	5120
16.8699	6350	16.8699	6445	16.8699	5214
16.8852	6430	16.8852	6596	16.8852	5068
16.9006	6591	16.9006	6448	16.9006	5180
16.9159	6432	16.9159	6771	16.9159	5200
16.9313	6452	16.9313	6546	16.9313	5291
16.9467	6455	16.9467	6575	16.9467	5216
16.962	6382	16.962	6715	16.962	5292
16.9774	6379	16.9774	6685	16.9774	5177
16.9927	6494	16.9927	6624	16.9927	5148
17.0081	6668	17.0081	6841	17.0081	5201
17.0234	6572	17.0234	6795	17.0234	5395
17.0388	6711	17.0388	6848	17.0388	5412
17.0541	6685	17.0541	6844	17.0541	5394
17.0695	6742	17.0695	7149	17.0695	5438
17.0848	6909	17.0848	7594	17.0848	5596
17.1002	7029	17.1002	7604	17.1002	5690
17.1156	6950	17.1156	7473	17.1156	5647
17.1309	6824	17.1309	7238	17.1309	5650
17.1463	6573	17.1463	7299	17.1463	5574
17.1616	6617	17.1616	6946	17.1616	5444
17.177	6303	17.177	6731	17.177	5421
17.1923	6351	17.1923	6631	17.1923	5464
17.2077	6209	17.2077	6370	17.2077	5279
17.2231	6215	17.2231	6340	17.2231	4998
17.2384	6113	17.2384	6221	17.2384	5008
17.2538	6032	17.2538	6282	17.2538	5087
17.2691	5900	17.2691	6139	17.2691	4939
17.2845	6096	17.2845	6113	17.2845	4975
17.2998	5991	17.2998	6193	17.2998	4856
17.3152	6015	17.3152	6146	17.3152	4857
17.3305	5967	17.3305	6087	17.3305	4765
17.3459	5911	17.3459	6179	17.3459	4807
17.3612	6080	17.3612	6277	17.3612	4808
17.3766	5896	17.3766	6225	17.3766	4717
17.392	5911	17.392	6146	17.392	4870
17.4073	6015	17.4073	6149	17.4073	4777
17.4227	5853	17.4227	6096	17.4227	4780
17.438	6007	17.438	6163	17.438	4745
17.4534	6000	17.4534	6094	17.4534	4748
17.4687	6181	17.4687	6115	17.4687	4761
17.4841	5918	17.4841	5992	17.4841	4776
17.4994	5873	17.4994	6279	17.4994	4798
17.5148	5890	17.5148	6097	17.5148	4910
17.5302	5796	17.5302	6049	17.5302	4870
17.5455	5836	17.5455	6172	17.5455	4638
17.5609	5953	17.5609	6121	17.5609	4688
17.5762	5913	17.5762	6139	17.5762	4822
17.5916	5934	17.5916	6090	17.5916	4863
17.6069	5984	17.6069	6106	17.6069	4687
17.6223	5919	17.6223	6004	17.6223	4797
17.6376	5904	17.6376	6078	17.6376	4740
17.653	5890	17.653	6006	17.653	4771
17.6684	5824	17.6684	6107	17.6684	4801
17.6837	5919	17.6837	5952	17.6837	4630
17.6991	5861	17.6991	6075	17.6991	4702
17.7144	5750	17.7144	6060	17.7144	4751
17.7298	5953	17.7298	6043	17.7298	4611
17.7451	5673	17.7451	6134	17.7451	4729
17.7605	5768	17.7605	6113	17.7605	4702
17.7758	5862	17.7758	6210	17.7758	4855
17.7912	5689	17.7912	6118	17.7912	4722
17.8066	5787	17.8066	6005	17.8066	4683
17.8219	5826	17.8219	6056	17.8219	4771
17.8373	5835	17.8373	5926	17.8373	4640
17.8526	5748	17.8526	5850	17.8526	4725
17.868	5866	17.868	5990	17.868	4665
17.8833	5869	17.8833	6029	17.8833	4756
17.8987	5754	17.8987	5928	17.8987	4785
17.914	5824	17.914	5986	17.914	4705
17.9294	5955	17.9294	5755	17.9294	4594
17.9447	5772	17.9447	6068	17.9447	4694
17.9601	5740	17.9601	6000	17.9601	4740
17.9755	5703	17.9755	5883	17.9755	4817
17.9908	5798	17.9908	6039	17.9908	4745
18.0062	5913	18.0062	5921	18.0062	4810
18.0215	5773	18.0215	6068	18.0215	4803
18.0369	5858	18.0369	5822	18.0369	4724
18.0522	5861	18.0522	5982	18.0522	4733
18.0676	5798	18.0676	6075	18.0676	4720
18.083	5709	18.083	6051	18.083	4649
18.0983	5871	18.0983	6099	18.0983	4854
18.1137	5883	18.1137	5973	18.1137	4790
18.129	5857	18.129	5933	18.129	4624
18.1444	5948	18.1444	5855	18.1444	4840
18.1597	5719	18.1597	6080	18.1597	4802
18.1751	5975	18.1751	6030	18.1751	4717
18.1904	5769	18.1904	5981	18.1904	4745
18.2058	5729	18.2058	5877	18.2058	4740
18.2212	5763	18.2212	5867	18.2212	4637
18.2365	5755	18.2365	5953	18.2365	4658
18.2519	5764	18.2519	5804	18.2519	4791
18.2672	5817	18.2672	5848	18.2672	4607
18.2826	5848	18.2826	5748	18.2826	4665
18.2979	5673	18.2979	5931	18.2979	4721
18.3133	5742	18.3133	5834	18.3133	4693
18.3286	5727	18.3286	5847	18.3286	4639
18.344	5814	18.344	5882	18.344	4675
18.3593	5687	18.3593	5807	18.3593	4746
18.3747	5660	18.3747	5848	18.3747	4728
18.3901	5690	18.3901	5800	18.3901	4637
18.4054	5628	18.4054	5812	18.4054	4622
18.4208	5743	18.4208	5646	18.4208	4683
18.4361	5714	18.4361	5797	18.4361	4550
18.4515	5612	18.4515	5855	18.4515	4619
18.4668	5667	18.4668	5777	18.4668	4777
18.4822	5817	18.4822	5853	18.4822	4614
18.4976	5654	18.4976	5839	18.4976	4690
18.5129	5819	18.5129	5907	18.5129	4666
18.5283	5847	18.5283	5839	18.5283	4720
18.5436	5585	18.5436	6021	18.5436	4645
18.559	5720	18.559	5899	18.559	4667
18.5743	5720	18.5743	5993	18.5743	4734
18.5897	5811	18.5897	5871	18.5897	4664
18.605	5730	18.605	5930	18.605	4627
18.6204	5736	18.6204	5954	18.6204	4741
18.6358	5871	18.6358	5899	18.6358	4718
18.6511	6009	18.6511	6121	18.6511	4741
18.6665	5938	18.6665	5903	18.6665	4912
18.6818	5902	18.6818	5989	18.6818	4936
18.6972	5795	18.6972	6184	18.6972	4877
18.7125	6130	18.7125	6189	18.7125	5056
18.7279	6374	18.7279	6448	18.7279	5043
18.7432	6147	18.7432	6348	18.7432	5157
18.7586	6377	18.7586	6433	18.7586	5169
18.7739	6535	18.7739	6494	18.7739	5266
18.7893	6645	18.7893	6689	18.7893	5465
18.8047	6996	18.8047	6716	18.8047	5558
18.82	6808	18.82	7127	18.82	5787
18.8354	7441	18.8354	7248	18.8354	6026
18.8507	7835	18.8507	7571	18.8507	6272
18.8661	8138	18.8661	7858	18.8661	6767
18.8814	8515	18.8814	8388	18.8814	7177
18.8968	9225	18.8968	8846	18.8968	7364
18.9122	9618	18.9122	9288	18.9122	7768
18.9275	9730	18.9275	9527	18.9275	7898
18.9429	9571	18.9429	9640	18.9429	7870
18.9582	9179	18.9582	9376	18.9582	7579
18.9736	8717	18.9736	9101	18.9736	7078
18.9889	8120	18.9889	8459	18.9889	7045
19.0043	7566	19.0043	8262	19.0043	6572
19.0196	7436	19.0196	7868	19.0196	6357
19.035	7121	19.035	7563	19.035	6120
19.0504	7084	19.0504	7345	19.0504	5926
19.0657	6851	19.0657	7226	19.0657	5822
19.0811	6556	19.0811	7204	19.0811	5752
19.0964	6840	19.0964	7027	19.0964	5649
19.1118	6608	19.1118	7148	19.1118	5431
19.1271	6652	19.1271	7045	19.1271	5578
19.1425	6465	19.1425	7005	19.1425	5526
19.1578	6371	19.1578	6768	19.1578	5539
19.1732	6487	19.1732	6922	19.1732	5598
19.1885	6434	19.1885	6865	19.1885	5363
19.2039	6336	19.2039	6668	19.2039	5352
19.2193	6354	19.2193	6714	19.2193	5199
19.2346	6368	19.2346	6604	19.2346	5186
19.25	6199	19.25	6417	19.25	5173
19.2653	6329	19.2653	6391	19.2653	5183
19.2807	6191	19.2807	6424	19.2807	4971
19.296	5941	19.296	6208	19.296	5097
19.3114	5941	19.3114	6254	19.3114	4972
19.3267	6072	19.3267	6203	19.3267	4758
19.3421	5931	19.3421	6061	19.3421	4733
19.3575	5814	19.3575	6018	19.3575	4802
19.3728	5683	19.3728	6054	19.3728	4813
19.3882	5831	19.3882	6038	19.3882	4793
19.4035	5638	19.4035	6044	19.4035	4675
19.4189	5653	19.4189	5858	19.4189	4661
19.4342	5644	19.4342	5759	19.4342	4732
19.4496	5832	19.4496	5893	19.4496	4727
19.4649	5748	19.4649	5806	19.4649	4689
19.4803	5661	19.4803	5873	19.4803	4696
19.4957	5812	19.4957	5880	19.4957	4752
19.511	5668	19.511	5881	19.511	4689
19.5264	5539	19.5264	5846	19.5264	4640
19.5417	5700	19.5417	5843	19.5417	4694
19.5571	5820	19.5571	5865	19.5571	4730
19.5724	5822	19.5724	5961	19.5724	4752
19.5878	5787	19.5878	5893	19.5878	4868
19.6031	5721	19.6031	6050	19.6031	4920
19.6185	5743	19.6185	5991	19.6185	4866
19.6338	5970	19.6338	5919	19.6338	4746
19.6492	5947	19.6492	5956	19.6492	4994
19.6646	6086	19.6646	6228	19.6646	4883
19.6799	5877	19.6799	6097	19.6799	4846
19.6953	5815	19.6953	6187	19.6953	4965
19.7106	5959	19.7106	6024	19.7106	4811
19.726	6037	19.726	6132	19.726	4871
19.7413	6024	19.7413	6194	19.7413	4938
19.7567	6119	19.7567	6191	19.7567	5089
19.7721	6022	19.7721	6098	19.7721	5138
19.7874	6236	19.7874	6249	19.7874	5114
19.8028	6153	19.8028	6411	19.8028	5147
19.8181	6396	19.8181	6303	19.8181	5121
19.8335	6159	19.8335	6342	19.8335	5220
19.8488	6167	19.8488	6409	19.8488	5189
19.8642	6224	19.8642	6372	19.8642	5152
19.8795	6257	19.8795	6425	19.8795	5212
19.8949	6079	19.8949	6283	19.8949	5047
19.9103	6007	19.9103	6242	19.9103	5045
19.9256	5948	19.9256	6216	19.9256	4935
19.941	5994	19.941	6072	19.941	4999
19.9563	5925	19.9563	6319	19.9563	4825
19.9717	5977	19.9717	6087	19.9717	4953
19.987	5882	19.987	6053	19.987	4877
20.0024	6057	20.0024	6028	20.0024	4970
20.0177	5894	20.0177	6112	20.0177	4945
20.0331	5883	20.0331	6125	20.0331	4905
20.0484	5693	20.0484	6157	20.0484	4790
20.0638	5718	20.0638	6053	20.0638	4816
20.0792	5711	20.0792	6106	20.0792	4877
20.0945	5896	20.0945	5920	20.0945	4576
20.1099	5839	20.1099	5898	20.1099	4622
20.1252	5755	20.1252	5952	20.1252	4591
20.1406	5763	20.1406	5841	20.1406	4671
20.1559	5636	20.1559	5911	20.1559	4778
20.1713	5669	20.1713	6072	20.1713	4720
20.1867	5692	20.1867	5809	20.1867	4646
20.202	5694	20.202	5842	20.202	4704
20.2174	5820	20.2174	5871	20.2174	4719
20.2327	5653	20.2327	5958	20.2327	4646
20.2481	5811	20.2481	6103	20.2481	4765
20.2634	5920	20.2634	5880	20.2634	4733
20.2788	5896	20.2788	6052	20.2788	4798
20.2941	5888	20.2941	6070	20.2941	4691
20.3095	5823	20.3095	6023	20.3095	4684
20.3249	5755	20.3249	5976	20.3249	4853
20.3402	5772	20.3402	5957	20.3402	4811
20.3556	5757	20.3556	5956	20.3556	4758
20.3709	5776	20.3709	5951	20.3709	4680
20.3863	5705	20.3863	5913	20.3863	4800
20.4016	5879	20.4016	5933	20.4016	4775
20.417	5711	20.417	6007	20.417	4706
20.4323	5777	20.4323	5867	20.4323	4799
20.4477	5672	20.4477	5990	20.4477	4673
20.463	5760	20.463	5829	20.463	4720
20.4784	5695	20.4784	5750	20.4784	4630
20.4938	5776	20.4938	5742	20.4938	4797
20.5091	5815	20.5091	5784	20.5091	4752
20.5245	5671	20.5245	5833	20.5245	4643
20.5398	5558	20.5398	5729	20.5398	4718
20.5552	5588	20.5552	6015	20.5552	4730
20.5705	5612	20.5705	5713	20.5705	4653
20.5859	5628	20.5859	5758	20.5859	4744
20.6013	5650	20.6013	5793	20.6013	4561
20.6166	5759	20.6166	5842	20.6166	4659
20.632	5746	20.632	5658	20.632	4684
20.6473	5719	20.6473	5705	20.6473	4666
20.6627	5681	20.6627	5798	20.6627	4680
20.678	5857	20.678	5787	20.678	4599
20.6934	5665	20.6934	5855	20.6934	4731
20.7087	5885	20.7087	5821	20.7087	4649
20.7241	5694	20.7241	5919	20.7241	4770
20.7395	5753	20.7395	5984	20.7395	4765
20.7548	5784	20.7548	5848	20.7548	4671
20.7702	5850	20.7702	5915	20.7702	4783
20.7855	5881	20.7855	6056	20.7855	4786
20.8009	5823	20.8009	6022	20.8009	4747
20.8162	5822	20.8162	5943	20.8162	4846
20.8316	5942	20.8316	6214	20.8316	4961
20.8469	5910	20.8469	6122	20.8469	4922
20.8623	5822	20.8623	6139	20.8623	4857
20.8776	5753	20.8776	6088	20.8776	4660
20.893	5790	20.893	6028	20.893	4756
20.9084	5671	20.9084	6024	20.9084	4725
20.9237	5562	20.9237	6019	20.9237	4697
20.9391	5662	20.9391	5992	20.9391	4707
20.9544	5464	20.9544	5764	20.9544	4598
20.9698	5624	20.9698	5892	20.9698	4541
20.9851	5760	20.9851	5966	20.9851	4660
21.0005	5584	21.0005	5811	21.0005	4749
21.0158	5560	21.0158	5814	21.0158	4590
21.0312	5486	21.0312	5840	21.0312	4539
21.0466	5428	21.0466	5835	21.0466	4574
21.0619	5466	21.0619	5652	21.0619	4626
21.0773	5699	21.0773	5717	21.0773	4532
21.0926	5558	21.0926	5799	21.0926	4552
21.108	5688	21.108	5761	21.108	4658
21.1233	5613	21.1233	5826	21.1233	4658
21.1387	5470	21.1387	5920	21.1387	4683
21.1541	5495	21.1541	5843	21.1541	4657
21.1694	5417	21.1694	5748	21.1694	4577
21.1848	5481	21.1848	5825	21.1848	4681
21.2001	5608	21.2001	5728	21.2001	4556
21.2155	5651	21.2155	5755	21.2155	4538
21.2308	5505	21.2308	5633	21.2308	4575
21.2462	5525	21.2462	5597	21.2462	4612
21.2615	5414	21.2615	5611	21.2615	4653
21.2769	5624	21.2769	5662	21.2769	4528
21.2922	5642	21.2922	5748	21.2922	4527
21.3076	5426	21.3076	5758	21.3076	4562
21.3229	5494	21.3229	5865	21.3229	4612
21.3383	5447	21.3383	5581	21.3383	4570
21.3537	5462	21.3537	5704	21.3537	4661
21.369	5521	21.369	5673	21.369	4505
21.3844	5634	21.3844	5611	21.3844	4574
21.3997	5757	21.3997	5756	21.3997	4558
21.4151	5688	21.4151	5747	21.4151	4634
21.4304	5568	21.4304	5807	21.4304	4797
21.4458	5656	21.4458	5715	21.4458	4478
21.4611	5633	21.4611	5857	21.4611	4760
21.4765	5631	21.4765	5689	21.4765	4621
21.4919	5681	21.4919	5852	21.4919	4623
21.5072	5482	21.5072	5720	21.5072	4673
21.5226	5651	21.5226	5693	21.5226	4789
21.5379	5771	21.5379	5870	21.5379	4706
21.5533	5678	21.5533	5886	21.5533	4685
21.5686	5753	21.5686	6058	21.5686	4819
21.584	5865	21.584	6087	21.584	4924
21.5994	5838	21.5994	5982	21.5994	4934
21.6147	5915	21.6147	6009	21.6147	4943
21.6301	6012	21.6301	6113	21.6301	5164
21.6454	6074	21.6454	6209	21.6454	5136
21.6608	6210	21.6608	6305	21.6608	5282
21.6761	6344	21.6761	6376	21.6761	5222
21.6915	6494	21.6915	6456	21.6915	5485
21.7068	6585	21.7068	6599	21.7068	5521
21.7222	6513	21.7222	6798	21.7222	5582
21.7375	6740	21.7375	6802	21.7375	5659
21.7529	6767	21.7529	6925	21.7529	5799
21.7683	6936	21.7683	6852	21.7683	5797
21.7836	7057	21.7836	7035	21.7836	5982
21.799	7033	21.799	7086	21.799	6082
21.8143	7275	21.8143	7305	21.8143	6093
21.8297	7647	21.8297	7705	21.8297	6163
21.845	8094	21.845	7709	21.845	6566
21.8604	8875	21.8604	8345	21.8604	7146
21.8758	9495	21.8758	9000	21.8758	7725
21.8911	9883	21.8911	9633	21.8911	8496
21.9065	10907	21.9065	10350	21.9065	9492
21.9218	12413	21.9218	11384	21.9218	10647
21.9372	13884	21.9372	12314	21.9372	11376
21.9525	15019	21.9525	13718	21.9525	12334
21.9679	15133	21.9679	14613	21.9679	13044
21.9832	14578	21.9832	14908	21.9832	13211
21.9986	13684	21.9986	13587	21.9986	12290
22.014	12125	22.014	12349	22.014	10502
22.0293	10696	22.0293	11111	22.0293	9620
22.0447	9544	22.0447	10133	22.0447	8631
22.06	7869	22.06	8474	22.06	7425
22.0754	7199	22.0754	7437	22.0754	6342
22.0907	6451	22.0907	6728	22.0907	5796
22.1061	5997	22.1061	6468	22.1061	5354
22.1214	6011	22.1214	6322	22.1214	5159
22.1368	5928	22.1368	6080	22.1368	5049
22.1521	5845	22.1521	5934	22.1521	4926
22.1675	5760	22.1675	5850	22.1675	4814
22.1829	5594	22.1829	5737	22.1829	4823
22.1982	5750	22.1982	5971	22.1982	4716
22.2136	5581	22.2136	5805	22.2136	4711
22.2289	5588	22.2289	5847	22.2289	4787
22.2443	5586	22.2443	5864	22.2443	4619
22.2596	5700	22.2596	5826	22.2596	4836
22.275	5614	22.275	5637	22.275	4977
22.2904	5539	22.2904	5751	22.2904	4875
22.3057	5614	22.3057	5821	22.3057	4925
22.3211	5720	22.3211	5868	22.3211	4837
22.3364	5686	22.3364	5837	22.3364	4927
22.3518	5798	22.3518	6018	22.3518	4948
22.3671	5670	22.3671	5999	22.3671	5061
22.3825	5932	22.3825	6087	22.3825	4973
22.3978	5777	22.3978	6182	22.3978	4986
22.4132	5886	22.4132	6102	22.4132	4985
22.4286	6005	22.4286	6002	22.4286	4985
22.4439	5870	22.4439	6225	22.4439	5025
22.4593	6071	22.4593	6190	22.4593	5198
22.4746	6160	22.4746	6077	22.4746	5172
22.49	6186	22.49	6245	22.49	5432
22.5053	6288	22.5053	6435	22.5053	5470
22.5207	6231	22.5207	6467	22.5207	5600
22.536	6489	22.536	6629	22.536	5579
22.5514	6511	22.5514	6660	22.5514	5710
22.5667	6628	22.5667	6816	22.5667	5741
22.5821	6787	22.5821	6905	22.5821	5639
22.5975	7105	22.5975	6973	22.5975	5824
22.6128	7217	22.6128	7162	22.6128	5939
22.6282	7112	22.6282	7282	22.6282	5858
22.6435	7396	22.6435	7144	22.6435	6101
22.6589	7329	22.6589	7175	22.6589	6081
22.6742	7469	22.6742	7305	22.6742	6028
22.6896	7502	22.6896	7436	22.6896	6168
22.705	7831	22.705	7370	22.705	6562
22.7203	7770	22.7203	7419	22.7203	6477
22.7357	7756	22.7357	7884	22.7357	6670
22.751	7554	22.751	7741	22.751	6570
22.7664	7415	22.7664	7599	22.7664	6369
22.7817	7230	22.7817	7566	22.7817	6243
22.7971	6890	22.7971	7206	22.7971	5950
22.8124	6546	22.8124	7105	22.8124	5635
22.8278	6300	22.8278	6828	22.8278	5482
22.8432	6100	22.8432	6331	22.8432	5260
22.8585	5794	22.8585	5999	22.8585	5154
22.8739	5601	22.8739	5919	22.8739	4918
22.8892	5536	22.8892	5754	22.8892	4956
22.9046	5628	22.9046	5617	22.9046	4827
22.9199	5434	22.9199	5693	22.9199	4596
22.9353	5388	22.9353	5727	22.9353	4596
22.9506	5595	22.9506	5574	22.9506	4778
22.966	5535	22.966	5591	22.966	4671
22.9813	5568	22.9813	5562	22.9813	4720
22.9967	5383	22.9967	5782	22.9967	4650
23.012	5348	23.012	5605	23.012	4582
23.0274	5493	23.0274	5427	23.0274	4513
23.0428	5355	23.0428	5592	23.0428	4552
23.0581	5345	23.0581	5619	23.0581	4546
23.0735	5370	23.0735	5449	23.0735	4629
23.0888	5341	23.0888	5614	23.0888	4514
23.1042	5370	23.1042	5608	23.1042	4609
23.1195	5334	23.1195	5550	23.1195	4574
23.1349	5380	23.1349	5459	23.1349	4514
23.1503	5382	23.1503	5497	23.1503	4622
23.1656	5433	23.1656	5538	23.1656	4571
23.181	5440	23.181	5444	23.181	4572
23.1963	5400	23.1963	5365	23.1963	4513
23.2117	5407	23.2117	5540	23.2117	4580
23.227	5346	23.227	5498	23.227	4786
23.2424	5448	23.2424	5614	23.2424	4598
23.2577	5450	23.2577	5586	23.2577	4649
23.2731	5384	23.2731	5501	23.2731	4381
23.2885	5547	23.2885	5607	23.2885	4774
23.3038	5532	23.3038	5585	23.3038	4783
23.3192	5473	23.3192	5578	23.3192	4590
23.3345	5688	23.3345	5743	23.3345	4713
23.3499	5403	23.3499	5752	23.3499	4704
23.3652	5597	23.3652	5696	23.3652	4826
23.3806	5772	23.3806	5922	23.3806	4895
23.3959	5764	23.3959	5841	23.3959	4992
23.4113	5919	23.4113	6167	23.4113	5126
23.4266	6155	23.4266	6220	23.4266	5224
23.442	6277	23.442	6388	23.442	5291
23.4574	6639	23.4574	6594	23.4574	5551
23.4727	6996	23.4727	6912	23.4727	5783
23.4881	7381	23.4881	7179	23.4881	6210
23.5034	7886	23.5034	7696	23.5034	6789
23.5188	8555	23.5188	8088	23.5188	7278
23.5341	9135	23.5341	8801	23.5341	7632
23.5495	10273	23.5495	9487	23.5495	8610
23.5648	11421	23.5648	10740	23.5648	9733
23.5802	12355	23.5802	11592	23.5802	10321
23.5956	13082	23.5956	12674	23.5956	11212
23.6109	13879	23.6109	13449	23.6109	11936
23.6263	14541	23.6263	14169	23.6263	12527
23.6416	14224	23.6416	14676	23.6416	12524
23.657	13309	23.657	14461	23.657	12829
23.6723	12828	23.6723	13724	23.6723	12576
23.6877	11761	23.6877	12554	23.6877	11039
23.7031	10654	23.7031	11773	23.7031	9852
23.7184	9921	23.7184	10715	23.7184	9469
23.7338	9393	23.7338	10100	23.7338	8996
23.7491	8920	23.7491	9604	23.7491	8517
23.7645	8827	23.7645	9357	23.7645	8175
23.7798	8910	23.7798	9321	23.7798	8263
23.7952	9107	23.7952	9658	23.7952	8300
23.8105	9023	23.8105	9946	23.8105	8336
23.8259	8733	23.8259	9859	23.8259	8446
23.8412	8181	23.8412	9336	23.8412	7943
23.8566	7796	23.8566	8604	23.8566	7423
23.872	7495	23.872	8310	23.872	7033
23.8873	7173	23.8873	7888	23.8873	6552
23.9027	6712	23.9027	7137	23.9027	6016
23.918	6098	23.918	6718	23.918	5460
23.9334	5970	23.9334	6330	23.9334	5405
23.9487	5694	23.9487	6117	23.9487	5048
23.9641	5735	23.9641	6049	23.9641	5115
23.9794	5573	23.9794	5770	23.9794	4867
23.9948	5568	23.9948	5754	23.9948	4915
24.0102	5568	24.0102	5756	24.0102	4790
24.0255	5568	24.0255	5683	24.0255	4803
24.0409	5579	24.0409	5595	24.0409	4661
24.0562	5413	24.0562	5663	24.0562	4685
24.0716	5409	24.0716	5749	24.0716	4774
24.0869	5397	24.0869	5628	24.0869	4578
24.1023	5488	24.1023	5541	24.1023	4622
24.1177	5459	24.1177	5599	24.1177	4732
24.133	5443	24.133	5567	24.133	4669
24.1484	5431	24.1484	5667	24.1484	4683
24.1637	5492	24.1637	5526	24.1637	4818
24.1791	5563	24.1791	5529	24.1791	4824
24.1944	5452	24.1944	5557	24.1944	4816
24.2098	5513	24.2098	5774	24.2098	4733
24.2251	5502	24.2251	5747	24.2251	4890
24.2405	5614	24.2405	5650	24.2405	4739
24.2558	5725	24.2558	5781	24.2558	4911
24.2712	5630	24.2712	5738	24.2712	5011
24.2866	6017	24.2866	5987	24.2866	5217
24.3019	6147	24.3019	5910	24.3019	5163
24.3173	6278	24.3173	6145	24.3173	5325
24.3326	6517	24.3326	6102	24.3326	5464
24.348	6873	24.348	6405	24.348	5908
24.3633	7165	24.3633	6809	24.3633	5966
24.3787	7686	24.3787	7132	24.3787	6148
24.3941	8297	24.3941	7464	24.3941	6518
24.4094	8704	24.4094	7848	24.4094	6949
24.4248	9327	24.4248	8731	24.4248	7522
24.4401	10196	24.4401	9652	24.4401	8084
24.4555	10782	24.4555	9919	24.4555	8802
24.4708	11246	24.4708	10256	24.4708	9117
24.4862	11463	24.4862	10697	24.4862	9536
24.5015	11128	24.5015	10929	24.5015	10070
24.5169	10936	24.5169	10605	24.5169	9953
24.5323	10407	24.5323	10266	24.5323	9659
24.5476	10026	24.5476	9827	24.5476	9045
24.563	9469	24.563	9618	24.563	8536
24.5783	8718	24.5783	9148	24.5783	8379
24.5937	8541	24.5937	8367	24.5937	7576
24.609	7895	24.609	8104	24.609	7014
24.6244	7298	24.6244	7728	24.6244	6573
24.6397	7355	24.6397	7286	24.6397	6035
24.6551	6686	24.6551	6726	24.6551	5915
24.6704	6426	24.6704	6583	24.6704	5529
24.6858	6088	24.6858	6392	24.6858	5289
24.7012	5924	24.7012	5860	24.7012	5060
24.7165	5686	24.7165	5790	24.7165	4929
24.7319	5620	24.7319	5766	24.7319	4835
24.7472	5371	24.7472	5456	24.7472	4738
24.7626	5363	24.7626	5429	24.7626	4656
24.7779	5326	24.7779	5547	24.7779	4699
24.7933	5234	24.7933	5459	24.7933	4563
24.8086	5367	24.8086	5501	24.8086	4609
24.824	5373	24.824	5494	24.824	4691
24.8394	5295	24.8394	5463	24.8394	4709
24.8547	5410	24.8547	5512	24.8547	4625
24.8701	5470	24.8701	5646	24.8701	4657
24.8854	5473	24.8854	5604	24.8854	4811
24.9008	5242	24.9008	5587	24.9008	4711
24.9161	5403	24.9161	5602	24.9161	4775
24.9315	5538	24.9315	5729	24.9315	5021
24.9468	5670	24.9468	5746	24.9468	4899
24.9622	5869	24.9622	6032	24.9622	5057
24.9776	5977	24.9776	6044	24.9776	5235
24.9929	6091	24.9929	6290	24.9929	5378
25.0083	6330	25.0083	6329	25.0083	5442
25.0236	6102	25.0236	6699	25.0236	5581
25.039	6358	25.039	6667	25.039	5797
25.0543	6491	25.0543	6779	25.0543	5705
25.0697	6633	25.0697	6783	25.0697	5831
25.085	6698	25.085	6853	25.085	5915
25.1004	6676	25.1004	6802	25.1004	5996
25.1157	6673	25.1157	6951	25.1157	6133
25.1311	6883	25.1311	7016	25.1311	6162
25.1465	6803	25.1465	7004	25.1465	6192
25.1618	7106	25.1618	7001	25.1618	6280
25.1772	7236	25.1772	7156	25.1772	6226
25.1925	7324	25.1925	7325	25.1925	6330
25.2079	7083	25.2079	7334	25.2079	6371
25.2232	7032	25.2232	7521	25.2232	6295
25.2386	6877	25.2386	7251	25.2386	6081
25.2539	6760	25.2539	7080	25.2539	5931
25.2693	6529	25.2693	7018	25.2693	5923
25.2847	6517	25.2847	6890	25.2847	5650
25.3	6262	25.3	6655	25.3	5487
25.3154	6105	25.3154	6459	25.3154	5381
25.3307	6131	25.3307	6314	25.3307	5317
25.3461	5719	25.3461	6206	25.3461	5166
25.3614	5800	25.3614	6081	25.3614	5241
25.3768	5996	25.3768	6062	25.3768	5136
25.3922	5818	25.3922	5908	25.3922	5114
25.4075	5935	25.4075	5952	25.4075	5085
25.4229	5763	25.4229	5949	25.4229	5130
25.4382	5646	25.4382	5960	25.4382	5065
25.4536	5566	25.4536	5833	25.4536	4994
25.4689	5660	25.4689	5761	25.4689	4931
25.4843	5663	25.4843	5662	25.4843	4790
25.4996	5610	25.4996	5780	25.4996	4936
25.515	5404	25.515	5728	25.515	4796
25.5303	5475	25.5303	5473	25.5303	4722
25.5457	5439	25.5457	5647	25.5457	4730
25.5611	5449	25.5611	5478	25.5611	4903
25.5764	5595	25.5764	5525	25.5764	4977
25.5918	5725	25.5918	5701	25.5918	4976
25.6071	5836	25.6071	5795	25.6071	5212
25.6225	5996	25.6225	6041	25.6225	5410
25.6378	6310	25.6378	6337	25.6378	5630
25.6532	6764	25.6532	6646	25.6532	5956
25.6685	7284	25.6685	6934	25.6685	6113
25.6839	7406	25.6839	7088	25.6839	6349
25.6993	7204	25.6993	7101	25.6993	6196
25.7146	6722	25.7146	7063	25.7146	5821
25.73	6570	25.73	6758	25.73	5848
25.7453	6458	25.7453	6627	25.7453	5613
25.7607	6264	25.7607	6263	25.7607	5542
25.776	5874	25.776	6288	25.776	5380
25.7914	5634	25.7914	5909	25.7914	4930
25.8068	5537	25.8068	5792	25.8068	4921
25.8221	5422	25.8221	5850	25.8221	4947
25.8375	5532	25.8375	5624	25.8375	4791
25.8528	5422	25.8528	5523	25.8528	4915
25.8682	5379	25.8682	5498	25.8682	4752
25.8835	5443	25.8835	5627	25.8835	4778
25.8989	5518	25.8989	5507	25.8989	4761
25.9142	5525	25.9142	5613	25.9142	4797
25.9296	5352	25.9296	5644	25.9296	4820
25.9449	5687	25.9449	5483	25.9449	4942
25.9603	5542	25.9603	5805	25.9603	4932
25.9757	5697	25.9757	5653	25.9757	4898
25.991	5808	25.991	5731	25.991	5019
26.0064	5752	26.0064	5771	26.0064	5066
26.0217	5906	26.0217	6066	26.0217	5143
26.0371	5966	26.0371	5967	26.0371	5160
26.0524	5832	26.0524	5884	26.0524	5186
26.0678	5633	26.0678	5793	26.0678	5148
26.0831	5595	26.0831	5932	26.0831	5030
26.0985	5652	26.0985	5833	26.0985	4974
26.1139	5669	26.1139	5638	26.1139	4930
26.1292	5421	26.1292	5586	26.1292	4849
26.1446	5409	26.1446	5526	26.1446	4813
26.1599	5259	26.1599	5582	26.1599	4772
26.1753	5309	26.1753	5511	26.1753	4595
26.1906	5160	26.1906	5351	26.1906	4625
26.206	5393	26.206	5318	26.206	4670
26.2214	5143	26.2214	5339	26.2214	4595
26.2367	5249	26.2367	5386	26.2367	4748
26.2521	5275	26.2521	5440	26.2521	4697
26.2674	5318	26.2674	5410	26.2674	4680
26.2828	5318	26.2828	5429	26.2828	4750
26.2981	5382	26.2981	5584	26.2981	4965
26.3135	5445	26.3135	5688	26.3135	4780
26.3288	5507	26.3288	5741	26.3288	4974
26.3442	5541	26.3442	5858	26.3442	4914
26.3595	5973	26.3595	6210	26.3595	5196
26.3749	6080	26.3749	6190	26.3749	5258
26.3903	6311	26.3903	6488	26.3903	5522
26.4056	6795	26.4056	6688	26.4056	5927
26.421	7454	26.421	7175	26.421	6593
26.4363	8208	26.4363	7701	26.4363	6945
26.4517	8994	26.4517	8342	26.4517	7952
26.467	9748	26.467	9427	26.467	8998
26.4824	10635	26.4824	10289	26.4824	9639
26.4977	10408	26.4977	10441	26.4977	10110
26.5131	10096	26.5131	10278	26.5131	9107
26.5285	9839	26.5285	9796	26.5285	8965
26.5438	9715	26.5438	9795	26.5438	8837
26.5592	9802	26.5592	9897	26.5592	8887
26.5745	9398	26.5745	9646	26.5745	8365
26.5899	8931	26.5899	9019	26.5899	7807
26.6052	8827	26.6052	8837	26.6052	7430
26.6206	8801	26.6206	8518	26.6206	7230
26.6359	8527	26.6359	8520	26.6359	7052
26.6513	7575	26.6513	8343	26.6513	6573
26.6667	7337	26.6667	8027	26.6667	6529
26.682	7067	26.682	7428	26.682	6205
26.6974	6866	26.6974	7062	26.6974	6025
26.7127	6391	26.7127	6783	26.7127	5719
26.7281	6272	26.7281	6550	26.7281	5560
26.7434	6018	26.7434	6247	26.7434	5294
26.7588	5644	26.7588	6101	26.7588	5123
26.7741	5684	26.7741	5997	26.7741	5163
26.7895	5579	26.7895	5819	26.7895	5044
26.8048	5582	26.8048	5852	26.8048	4964
26.8202	5673	26.8202	5747	26.8202	4925
26.8356	5593	26.8356	5704	26.8356	4989
26.8509	5562	26.8509	5751	26.8509	4934
26.8663	5616	26.8663	5620	26.8663	4830
26.8816	5507	26.8816	5714	26.8816	4834
26.897	5344	26.897	5611	26.897	4782
26.9123	5309	26.9123	5459	26.9123	4816
26.9277	5236	26.9277	5518	26.9277	4693
26.943	5307	26.943	5356	26.943	4618
26.9584	5329	26.9584	5480	26.9584	4759
26.9738	5296	26.9738	5602	26.9738	4618
26.9891	5364	26.9891	5420	26.9891	4754
27.0045	5251	27.0045	5269	27.0045	4667
27.0198	5236	27.0198	5468	27.0198	4672
27.0352	5453	27.0352	5484	27.0352	4573
27.0505	5339	27.0505	5425	27.0505	4680
27.0659	5269	27.0659	5532	27.0659	4632
27.0813	5298	27.0813	5392	27.0813	4862
27.0966	5267	27.0966	5579	27.0966	4833
27.112	5310	27.112	5622	27.112	4640
27.1273	5474	27.1273	5549	27.1273	4676
27.1427	5418	27.1427	5667	27.1427	4866
27.158	5572	27.158	5669	27.158	5012
27.1734	5689	27.1734	5685	27.1734	5067
27.1887	5575	27.1887	5686	27.1887	5064
27.2041	5936	27.2041	5932	27.2041	5110
27.2194	6111	27.2194	6103	27.2194	5263
27.2348	6117	27.2348	5971	27.2348	5432
27.2502	6439	27.2502	6187	27.2502	5533
27.2655	6677	27.2655	6595	27.2655	5615
27.2809	7122	27.2809	6588	27.2809	5976
27.2962	7604	27.2962	6967	27.2962	6300
27.3116	7693	27.3116	7499	27.3116	6670
27.3269	8373	27.3269	8188	27.3269	7193
27.3423	9000	27.3423	8599	27.3423	7815
27.3576	10048	27.3576	9452	27.3576	8369
27.373	10524	27.373	9861	27.373	9013
27.3884	11186	27.3884	10839	27.3884	9645
27.4037	12218	27.4037	11602	27.4037	10511
27.4191	12984	27.4191	12542	27.4191	11118
27.4344	13478	27.4344	13492	27.4344	11579
27.4498	14301	27.4498	14127	27.4498	12180
27.4651	14664	27.4651	14761	27.4651	12509
27.4805	15397	27.4805	15357	27.4805	13115
27.4959	16278	27.4959	15599	27.4959	13596
27.5112	17258	27.5112	15625	27.5112	13622
27.5266	18003	27.5266	15867	27.5266	13799
27.5419	17229	27.5419	16000	27.5419	14039
27.5573	15845	27.5573	16123	27.5573	14190
27.5726	16235	27.5726	15836	27.5726	13996
27.588	16584	27.588	15896	27.588	14039
27.6033	15849	27.6033	15829	27.6033	14177
27.6187	14586	27.6187	15073	27.6187	14480
27.634	14296	27.634	14670	27.634	13844
27.6494	13955	27.6494	14516	27.6494	13083
27.6648	14188	27.6648	14558	27.6648	13882
27.6801	14488	27.6801	14532	27.6801	14460
27.6955	16728	27.6955	15105	27.6955	14448
27.7108	18853	27.7108	15980	27.7108	14983
27.7262	22195	27.7262	17886	27.7262	17544
27.7415	28884	27.7415	21987	27.7415	22482
27.7569	34531	27.7569	26622	27.7569	27205
27.7722	40140	27.7722	31379	27.7722	32329
27.7876	40570	27.7876	32965	27.7876	35054
27.803	36799	27.803	29663	27.803	29363
27.8183	33806	27.8183	27365	27.8183	25000
27.8337	32184	27.8337	28527	27.8337	26030
27.849	33612	27.849	31476	27.849	29709
27.8644	32172	27.8644	30931	27.8644	29422
27.8797	27758	27.8797	27760	27.8797	24514
27.8951	22077	27.8951	24027	27.8951	20568
27.9105	18749	27.9105	21202	27.9105	18463
27.9258	18129	27.9258	20321	27.9258	17802
27.9412	18430	27.9412	19809	27.9412	17204
27.9565	18230	27.9565	19387	27.9565	16593
27.9719	19199	27.9719	18570	27.9719	16430
27.9872	21289	27.9872	18647	27.9872	16763
28.0026	22575	28.0026	19978	28.0026	18569
28.0179	24648	28.0179	22617	28.0179	20920
28.0333	25696	28.0333	25106	28.0333	24969
28.0486	25262	28.0486	24282	28.0486	25881
28.064	20659	28.064	21133	28.064	20080
28.0794	17399	28.0794	17980	28.0794	15896
28.0947	16125	28.0947	16535	28.0947	15331
28.1101	15368	28.1101	15890	28.1101	16085
28.1254	13114	28.1254	14170	28.1254	14601
28.1408	10157	28.1408	11377	28.1408	10562
28.1561	8295	28.1561	9334	28.1561	7978
28.1715	7451	28.1715	7860	28.1715	6825
28.1868	7025	28.1868	7195	28.1868	6462
28.2022	6568	28.2022	6843	28.2022	6081
28.2176	6477	28.2176	6538	28.2176	5771
28.2329	6257	28.2329	6419	28.2329	5647
28.2483	6229	28.2483	6441	28.2483	5602
28.2636	6287	28.2636	6315	28.2636	5633
28.279	6283	28.279	6386	28.279	5625
28.2943	6388	28.2943	6391	28.2943	5703
28.3097	6597	28.3097	6421	28.3097	5676
28.325	6989	28.325	6573	28.325	5904
28.3404	7171	28.3404	6979	28.3404	6238
28.3558	7465	28.3558	7186	28.3558	6482
28.3711	7582	28.3711	7722	28.3711	6911
28.3865	8233	28.3865	8225	28.3865	7336
28.4018	8813	28.4018	8844	28.4018	7766
28.4172	9820	28.4172	9301	28.4172	8418
28.4325	9914	28.4325	10159	28.4325	8883
28.4479	10133	28.4479	10593	28.4479	8996
28.4632	10071	28.4632	10605	28.4632	9154
28.4786	10257	28.4786	10265	28.4786	9420
28.494	10336	28.494	10039	28.494	9107
28.5093	10269	28.5093	10212	28.5093	8767
28.5247	9127	28.5247	9822	28.5247	8094
28.54	8302	28.54	8989	28.54	7677
28.5554	7502	28.5554	7936	28.5554	7215
28.5707	7170	28.5707	7597	28.5707	6686
28.5861	7001	28.5861	7163	28.5861	6198
28.6014	6533	28.6014	6698	28.6014	5870
28.6168	5906	28.6168	6272	28.6168	5567
28.6321	5727	28.6321	5782	28.6321	5275
28.6475	5488	28.6475	5742	28.6475	4999
28.6629	5495	28.6629	5632	28.6629	4945
28.6782	5406	28.6782	5574	28.6782	4934
28.6936	5306	28.6936	5509	28.6936	4829
28.7089	5262	28.7089	5514	28.7089	4759
28.7243	5393	28.7243	5455	28.7243	4830
28.7396	5288	28.7396	5438	28.7396	4719
28.755	5206	28.755	5463	28.755	4753
28.7704	5249	28.7704	5412	28.7704	4736
28.7857	5155	28.7857	5459	28.7857	4572
28.8011	5203	28.8011	5361	28.8011	4817
28.8164	5285	28.8164	5618	28.8164	4809
28.8318	5160	28.8318	5331	28.8318	4701
28.8471	5326	28.8471	5272	28.8471	4744
28.8625	5182	28.8625	5311	28.8625	4749
28.8778	5292	28.8778	5375	28.8778	4693
28.8932	5149	28.8932	5423	28.8932	4727
28.9086	5430	28.9086	5357	28.9086	4821
28.9239	5407	28.9239	5353	28.9239	4701
28.9393	5346	28.9393	5570	28.9393	4684
28.9546	5293	28.9546	5492	28.9546	4749
28.97	5336	28.97	5492	28.97	4774
28.9853	5303	28.9853	5335	28.9853	4747
29.0007	5367	29.0007	5349	29.0007	4859
29.016	5493	29.016	5510	29.016	4876
29.0314	5470	29.0314	5511	29.0314	4906
29.0467	5449	29.0467	5447	29.0467	4945
29.0621	5508	29.0621	5531	29.0621	4983
29.0775	5476	29.0775	5627	29.0775	4854
29.0928	5574	29.0928	5532	29.0928	5062
29.1082	5609	29.1082	5766	29.1082	5017
29.1235	5716	29.1235	5839	29.1235	5033
29.1389	5850	29.1389	5957	29.1389	5136
29.1542	5816	29.1542	5964	29.1542	5408
29.1696	6101	29.1696	5990	29.1696	5260
29.185	6104	29.185	6199	29.185	5500
29.2003	6220	29.2003	6363	29.2003	5651
29.2157	6615	29.2157	6429	29.2157	5676
29.231	6706	29.231	6515	29.231	5924
29.2464	7029	29.2464	6845	29.2464	6106
29.2617	7372	29.2617	7093	29.2617	6351
29.2771	7765	29.2771	7479	29.2771	6794
29.2924	8012	29.2924	7907	29.2924	7393
29.3078	8617	29.3078	8228	29.3078	7818
29.3231	9213	29.3231	8699	29.3231	8179
29.3385	9843	29.3385	9333	29.3385	8482
29.3539	10579	29.3539	9995	29.3539	9261
29.3692	11413	29.3692	10638	29.3692	9719
29.3846	12272	29.3846	11432	29.3846	10233
29.3999	12968	29.3999	11891	29.3999	11160
29.4153	13726	29.4153	12414	29.4153	11517
29.4306	14004	29.4306	13268	29.4306	11840
29.446	14726	29.446	14160	29.446	12222
29.4613	15216	29.4613	14534	29.4613	12880
29.4767	15725	29.4767	14965	29.4767	13188
29.4921	16026	29.4921	14997	29.4921	13858
29.5074	16272	29.5074	15538	29.5074	14309
29.5228	16391	29.5228	16295	29.5228	14954
29.5381	17014	29.5381	16453	29.5381	15360
29.5535	17250	29.5535	17503	29.5535	15673
29.5688	17684	29.5688	17581	29.5688	16212
29.5842	18293	29.5842	17919	29.5842	16868
29.5996	19312	29.5996	18542	29.5996	17356
29.6149	20203	29.6149	18944	29.6149	18181
29.6303	21119	29.6303	19851	29.6303	18755
29.6456	21784	29.6456	20481	29.6456	19589
29.661	22271	29.661	21392	29.661	20179
29.6763	22923	29.6763	21800	29.6763	20476
29.6917	23196	29.6917	22019	29.6917	20668
29.707	22710	29.707	21991	29.707	20808
29.7224	21529	29.7224	21664	29.7224	20446
29.7377	20675	29.7377	21115	29.7377	19768
29.7531	18700	29.7531	20205	29.7531	18114
29.7685	16706	29.7685	18258	29.7685	16183
29.7838	14986	29.7838	16162	29.7838	14635
29.7992	13857	29.7992	14610	29.7992	13651
29.8145	12540	29.8145	13573	29.8145	12440
29.8299	11160	29.8299	12131	29.8299	10939
29.8452	9502	29.8452	10630	29.8452	9512
29.8606	8869	29.8606	9402	29.8606	8668
29.8759	8281	29.8759	8771	29.8759	8109
29.8913	7819	29.8913	8109	29.8913	7375
29.9067	7487	29.9067	7777	29.9067	6994
29.922	7335	29.922	7453	29.922	6642
29.9374	6897	29.9374	7179	29.9374	6526
29.9527	6922	29.9527	7120	29.9527	6305
29.9681	6880	29.9681	6966	29.9681	6396
29.9834	6782	29.9834	6837	29.9834	6087
29.9988	6880	29.9988	6847	29.9988	5948
30.0141	6787	30.0141	6794	30.0141	6094
30.0295	6661	30.0295	7006	30.0295	6135
30.0449	6850	30.0449	7093	30.0449	6221
30.0602	7049	30.0602	7109	30.0602	6128
30.0756	7193	30.0756	7110	30.0756	6370
30.0909	7320	30.0909	7424	30.0909	6643
30.1063	7795	30.1063	7625	30.1063	6845
30.1216	7569	30.1216	7905	30.1216	7163
30.137	8304	30.137	8266	30.137	7435
30.1523	8683	30.1523	8773	30.1523	8057
30.1677	9339	30.1677	9247	30.1677	8584
30.1831	10117	30.1831	10040	30.1831	8976
30.1984	11413	30.1984	10914	30.1984	9863
30.2138	12915	30.2138	12636	30.2138	10626
30.2291	14269	30.2291	14565	30.2291	12355
30.2445	15553	30.2445	15682	30.2445	13951
30.2598	16829	30.2598	17356	30.2598	14869
30.2752	17769	30.2752	18137	30.2752	15043
30.2905	18104	30.2905	18291	30.2905	14916
30.3059	16979	30.3059	17841	30.3059	15146
30.3212	16643	30.3212	17803	30.3212	15085
30.3366	16357	30.3366	18198	30.3366	15250
30.352	16438	30.352	17761	30.352	14635
30.3673	15471	30.3673	16920	30.3673	14108
30.3827	14998	30.3827	15981	30.3827	13678
30.398	14354	30.398	15395	30.398	13501
30.4134	14341	30.4134	15095	30.4134	13838
30.4287	14186	30.4287	15406	30.4287	14167
30.4441	13930	30.4441	15461	30.4441	13528
30.4595	13624	30.4595	14938	30.4595	13152
30.4748	12837	30.4748	14227	30.4748	12558
30.4902	12366	30.4902	13149	30.4902	12134
30.5055	12179	30.5055	12838	30.5055	11649
30.5209	12056	30.5209	12751	30.5209	11329
30.5362	11911	30.5362	12195	30.5362	10904
30.5516	11508	30.5516	11862	30.5516	10625
30.5669	11434	30.5669	11585	30.5669	10097
30.5823	11132	30.5823	11104	30.5823	10030
30.5977	11011	30.5977	11121	30.5977	9799
30.613	10999	30.613	11194	30.613	9801
30.6284	11285	30.6284	11144	30.6284	9777
30.6437	11811	30.6437	11459	30.6437	10041
30.6591	11790	30.6591	11810	30.6591	10459
30.6744	12418	30.6744	12084	30.6744	10623
30.6898	12645	30.6898	12371	30.6898	10936
30.7051	13245	30.7051	12973	30.7051	11380
30.7205	13351	30.7205	13404	30.7205	11350
30.7358	13149	30.7358	13495	30.7358	11506
30.7512	12843	30.7512	13154	30.7512	11312
30.7666	12547	30.7666	12455	30.7666	10964
30.7819	11936	30.7819	11904	30.7819	10352
30.7973	11001	30.7973	11527	30.7973	9692
30.8126	10241	30.8126	10878	30.8126	9356
30.828	9533	30.828	10188	30.828	8924
30.8433	8901	30.8433	9323	30.8433	8098
30.8587	8282	30.8587	8593	30.8587	7632
30.8741	7538	30.8741	8027	30.8741	7048
30.8894	7069	30.8894	7509	30.8894	6746
30.9048	6769	30.9048	7039	30.9048	6213
30.9201	6295	30.9201	6813	30.9201	6002
30.9355	6381	30.9355	6504	30.9355	5836
30.9508	6095	30.9508	6313	30.9508	5534
30.9662	5836	30.9662	6018	30.9662	5388
30.9815	5742	30.9815	5918	30.9815	5196
30.9969	5775	30.9969	5804	30.9969	5120
31.0123	5514	31.0123	5682	31.0123	4991
31.0276	5374	31.0276	5644	31.0276	4904
31.043	5415	31.043	5537	31.043	4929
31.0583	5316	31.0583	5502	31.0583	4697
31.0737	5273	31.0737	5539	31.0737	4710
31.089	5160	31.089	5429	31.089	4650
31.1044	5169	31.1044	5241	31.1044	4585
31.1197	5013	31.1197	5158	31.1197	4631
31.1351	5165	31.1351	5209	31.1351	4627
31.1504	5114	31.1504	5153	31.1504	4614
31.1658	4993	31.1658	5076	31.1658	4648
31.1812	5037	31.1812	5051	31.1812	4477
31.1965	4856	31.1965	5022	31.1965	4489
31.2119	5001	31.2119	5131	31.2119	4524
31.2272	4943	31.2272	5110	31.2272	4447
31.2426	4916	31.2426	5179	31.2426	4550
31.2579	5050	31.2579	5129	31.2579	4429
31.2733	5049	31.2733	5129	31.2733	4520
31.2887	5087	31.2887	5113	31.2887	4511
31.304	5200	31.304	5230	31.304	4602
31.3194	5058	31.3194	5117	31.3194	4571
31.3347	5276	31.3347	5135	31.3347	4640
31.3501	5163	31.3501	5260	31.3501	4692
31.3654	5334	31.3654	5420	31.3654	4725
31.3808	5425	31.3808	5415	31.3808	4878
31.3961	5541	31.3961	5400	31.3961	4841
31.4115	5739	31.4115	5870	31.4115	5186
31.4269	5699	31.4269	5942	31.4269	5283
31.4422	6244	31.4422	6026	31.4422	5501
31.4576	6417	31.4576	6358	31.4576	5573
31.4729	6703	31.4729	6575	31.4729	5936
31.4883	7130	31.4883	7116	31.4883	6354
31.5036	7448	31.5036	7498	31.5036	6837
31.519	7871	31.519	7957	31.519	7276
31.5343	8372	31.5343	8211	31.5343	7614
31.5497	8123	31.5497	8529	31.5497	7714
31.565	8523	31.565	8702	31.565	8176
31.5804	8914	31.5804	8788	31.5804	8061
31.5958	8267	31.5958	8760	31.5958	7789
31.6111	7893	31.6111	8422	31.6111	7740
31.6265	7674	31.6265	8316	31.6265	7394
31.6418	7430	31.6418	7872	31.6418	7282
31.6572	7346	31.6572	7975	31.6572	7080
31.6725	7088	31.6725	7829	31.6725	6844
31.6879	6793	31.6879	7643	31.6879	6557
31.7033	6739	31.7033	7581	31.7033	6595
31.7186	6665	31.7186	7378	31.7186	6672
31.734	6526	31.734	7677	31.734	6703
31.7493	6764	31.7493	7486	31.7493	6882
31.7647	6976	31.7647	7902	31.7647	7458
31.78	7453	31.78	8155	31.78	7372
31.7954	7754	31.7954	8366	31.7954	7621
31.8107	7783	31.8107	8406	31.8107	7844
31.8261	7724	31.8261	8476	31.8261	7895
31.8414	7562	31.8414	8623	31.8414	8352
31.8568	7597	31.8568	8639	31.8568	8209
31.8722	7863	31.8722	8691	31.8722	8233
31.8875	7774	31.8875	8791	31.8875	8261
31.9029	7606	31.9029	8777	31.9029	8760
31.9182	7392	31.9182	9046	31.9182	8768
31.9336	7411	31.9336	8590	31.9336	7856
31.9489	7149	31.9489	8251	31.9489	7403
31.9643	7034	31.9643	7651	31.9643	7096
31.9796	6617	31.9796	7665	31.9796	6925
31.995	6297	31.995	7536	31.995	6999
32.0104	6184	32.0104	7295	32.0104	6200
32.0257	6171	32.0257	6691	32.0257	5792
32.0411	6026	32.0411	6392	32.0411	5552
32.0564	5700	32.0564	6136	32.0564	5147
32.0718	5393	32.0718	5948	32.0718	5032
32.0871	5347	32.0871	5813	32.0871	4942
32.1025	5265	32.1025	5549	32.1025	4820
32.1178	5139	32.1178	5476	32.1178	4709
32.1332	5026	32.1332	5395	32.1332	4593
32.1486	5085	32.1486	5445	32.1486	4576
32.1639	5035	32.1639	5365	32.1639	4563
32.1793	5014	32.1793	5268	32.1793	4526
32.1946	5014	32.1946	5267	32.1946	4472
32.21	4935	32.21	5184	32.21	4539
32.2253	4851	32.2253	5259	32.2253	4531
32.2407	4932	32.2407	5308	32.2407	4689
32.256	5095	32.256	5222	32.256	4556
32.2714	4975	32.2714	5121	32.2714	4312
32.2867	4875	32.2867	5189	32.2867	4551
32.3021	5017	32.3021	5148	32.3021	4549
32.3175	5118	32.3175	5400	32.3175	4718
32.3328	5131	32.3328	5381	32.3328	4680
32.3482	5239	32.3482	5472	32.3482	4806
32.3635	5508	32.3635	5569	32.3635	4928
32.3789	5709	32.3789	5793	32.3789	5080
32.3942	5772	32.3942	6013	32.3942	5224
32.4096	6108	32.4096	6416	32.4096	5648
32.425	6624	32.425	6789	32.425	5944
32.4403	7286	32.4403	7322	32.4403	6513
32.4557	8006	32.4557	8115	32.4557	7094
32.471	9092	32.471	9134	32.471	7802
32.4864	10247	32.4864	10391	32.4864	9024
32.5017	11570	32.5017	12022	32.5017	9992
32.5171	12720	32.5171	13450	32.5171	11504
32.5324	13443	32.5324	14447	32.5324	12492
32.5478	13126	32.5478	14564	32.5478	12537
32.5632	12214	32.5632	14177	32.5632	11870
32.5785	11536	32.5785	13189	32.5785	10909
32.5939	10914	32.5939	12222	32.5939	10384
32.6092	10516	32.6092	11652	32.6092	10038
32.6246	9934	32.6246	11100	32.6246	9451
32.6399	8707	32.6399	10040	32.6399	8663
32.6553	7938	32.6553	9042	32.6553	7738
32.6706	6896	32.6706	8004	32.6706	6774
32.686	6231	32.686	7029	32.686	6191
32.7013	5792	32.7013	6422	32.7013	5549
32.7167	5546	32.7167	6043	32.7167	5226
32.7321	5232	32.7321	5819	32.7321	4903
32.7474	5095	32.7474	5209	32.7474	4670
32.7628	4932	32.7628	5303	32.7628	4648
32.7781	4772	32.7781	5065	32.7781	4542
32.7935	4905	32.7935	5044	32.7935	4412
32.8088	4718	32.8088	4877	32.8088	4315
32.8242	4773	32.8242	4842	32.8242	4250
32.8396	4511	32.8396	4825	32.8396	4249
32.8549	4713	32.8549	4763	32.8549	4213
32.8703	4562	32.8703	4683	32.8703	4189
32.8856	4443	32.8856	4686	32.8856	4066
32.901	4436	32.901	4741	32.901	4104
32.9163	4420	32.9163	4544	32.9163	4118
32.9317	4499	32.9317	4507	32.9317	3927
32.947	4530	32.947	4528	32.947	4189
32.9624	4404	32.9624	4603	32.9624	4043
32.9778	4454	32.9778	4433	32.9778	3985
32.9931	4381	32.9931	4746	32.9931	3969
33.0085	4261	33.0085	4641	33.0085	4019
33.0238	4385	33.0238	4601	33.0238	4040
33.0392	4353	33.0392	4465	33.0392	4052
33.0545	4206	33.0545	4594	33.0545	3994
33.0699	4305	33.0699	4530	33.0699	3922
33.0852	4281	33.0852	4417	33.0852	3943
33.1006	4222	33.1006	4261	33.1006	3955
33.1159	4168	33.1159	4398	33.1159	3845
33.1313	4210	33.1313	4279	33.1313	3883
33.1467	4171	33.1467	4340	33.1467	3697
33.162	4071	33.162	4465	33.162	3733
33.1774	4224	33.1774	4265	33.1774	3761
33.1927	4142	33.1927	4217	33.1927	3700
33.2081	4008	33.2081	4171	33.2081	3684
33.2234	4158	33.2234	4140	33.2234	3736
33.2388	4197	33.2388	4260	33.2388	3750
33.2542	4118	33.2542	4234	33.2542	3641
33.2695	4189	33.2695	4297	33.2695	3732
33.2849	3933	33.2849	4114	33.2849	3609
33.3002	4098	33.3002	4262	33.3002	3694
33.3156	4080	33.3156	4178	33.3156	3580
33.3309	4077	33.3309	4221	33.3309	3672
33.3463	4023	33.3463	4087	33.3463	3904
33.3616	3996	33.3616	4083	33.3616	3751
33.377	4053	33.377	4136	33.377	3639
33.3924	3990	33.3924	4123	33.3924	3626
33.4077	4064	33.4077	4163	33.4077	3585
33.4231	3959	33.4231	3997	33.4231	3581
33.4384	3981	33.4384	4223	33.4384	3687
33.4538	4159	33.4538	4262	33.4538	3667
33.4691	4171	33.4691	4279	33.4691	3730
33.4845	4069	33.4845	4291	33.4845	3757
33.4998	4115	33.4998	4185	33.4998	3709
33.5152	4309	33.5152	4327	33.5152	3684
33.5305	4306	33.5305	4348	33.5305	3737
33.5459	4146	33.5459	4294	33.5459	3807
33.5613	4231	33.5613	4330	33.5613	3788
33.5766	4328	33.5766	4438	33.5766	3842
33.592	4412	33.592	4472	33.592	3925
33.6073	4337	33.6073	4476	33.6073	3841
33.6227	4423	33.6227	4606	33.6227	4162
33.638	4448	33.638	4596	33.638	4066
33.6534	4617	33.6534	4768	33.6534	4336
33.6687	4906	33.6687	4881	33.6687	4340
33.6841	5032	33.6841	4970	33.6841	4542
33.6995	5031	33.6995	5254	33.6995	4747
33.7148	5379	33.7148	5401	33.7148	5233
33.7302	5706	33.7302	5589	33.7302	5478
33.7455	6129	33.7455	6032	33.7455	5812
33.7609	6369	33.7609	6183	33.7609	6022
33.7762	6227	33.7762	6229	33.7762	6406
33.7916	5964	33.7916	5999	33.7916	5842
33.8069	5677	33.8069	5772	33.8069	5420
33.8223	5505	33.8223	5623	33.8223	5167
33.8376	5464	33.8376	5540	33.8376	5108
33.853	5370	33.853	5330	33.853	5168
33.8684	5103	33.8684	5175	33.8684	4882
33.8837	4885	33.8837	4944	33.8837	4675
33.8991	4629	33.8991	4711	33.8991	4342
33.9144	4528	33.9144	4540	33.9144	4122
33.9298	4310	33.9298	4502	33.9298	4011
33.9451	4380	33.9451	4463	33.9451	4004
33.9605	4364	33.9605	4421	33.9605	3972
33.9759	4542	33.9759	4422	33.9759	4055
33.9912	4333	33.9912	4538	33.9912	4211
34.0066	4353	34.0066	4474	34.0066	4165
34.0219	4350	34.0219	4552	34.0219	4261
34.0373	4407	34.0373	4517	34.0373	4295
34.0526	4567	34.0526	4600	34.0526	4086
34.068	4417	34.068	4456	34.068	4183
34.0833	4368	34.0833	4545	34.0833	4329
34.0987	4447	34.0987	4653	34.0987	4262
34.114	4463	34.114	4571	34.114	4303
34.1294	4476	34.1294	4717	34.1294	4313
34.1448	4523	34.1448	4607	34.1448	4199
34.1601	4494	34.1601	4666	34.1601	4197
34.1755	4445	34.1755	4621	34.1755	4166
34.1908	4591	34.1908	4788	34.1908	4207
34.2062	4590	34.2062	4700	34.2062	4205
34.2215	4627	34.2215	4740	34.2215	4348
34.2369	4644	34.2369	4904	34.2369	4223
34.2522	4731	34.2522	4830	34.2522	4225
34.2676	4808	34.2676	4875	34.2676	4252
34.283	4865	34.283	5011	34.283	4341
34.2983	4997	34.2983	4992	34.2983	4438
34.3137	4942	34.3137	5204	34.3137	4394
34.329	5223	34.329	5280	34.329	4454
34.3444	5403	34.3444	5514	34.3444	4641
34.3597	5514	34.3597	5393	34.3597	4609
34.3751	5573	34.3751	5432	34.3751	4717
34.3905	5468	34.3905	5491	34.3905	5046
34.4058	5621	34.4058	5568	34.4058	4954
34.4212	5469	34.4212	5646	34.4212	5141
34.4365	5533	34.4365	5665	34.4365	5167
34.4519	5857	34.4519	5876	34.4519	5361
34.4672	5823	34.4672	5936	34.4672	5398
34.4826	6128	34.4826	6115	34.4826	5463
34.4979	6148	34.4979	6192	34.4979	5534
34.5133	6212	34.5133	6227	34.5133	5749
34.5286	6197	34.5286	6433	34.5286	5775
34.544	6298	34.544	6657	34.544	5984
34.5594	6596	34.5594	6654	34.5594	6183
34.5747	6932	34.5747	6929	34.5747	6302
34.5901	7024	34.5901	7237	34.5901	6549
34.6054	7434	34.6054	7538	34.6054	6763
34.6208	7560	34.6208	7744	34.6208	6693
34.6361	7869	34.6361	7936	34.6361	6935
34.6515	8055	34.6515	8066	34.6515	7032
34.6668	8118	34.6668	8154	34.6668	7297
34.6822	8417	34.6822	8389	34.6822	7426
34.6976	8708	34.6976	8573	34.6976	7639
34.7129	8705	34.7129	8877	34.7129	7637
34.7283	9181	34.7283	9140	34.7283	8276
34.7436	9196	34.7436	9221	34.7436	8176
34.759	9568	34.759	9484	34.759	8499
34.7743	9578	34.7743	9814	34.7743	8597
34.7897	9899	34.7897	9638	34.7897	8772
34.8051	10143	34.8051	10054	34.8051	8912
34.8204	10097	34.8204	10250	34.8204	8788
34.8358	9779	34.8358	10386	34.8358	9104
34.8511	9843	34.8511	10403	34.8511	9027
34.8665	9763	34.8665	10093	34.8665	9128
34.8818	9392	34.8818	9704	34.8818	8534
34.8972	9240	34.8972	9380	34.8972	8330
34.9125	8995	34.9125	9148	34.9125	8072
34.9279	8465	34.9279	8916	34.9279	7802
34.9432	8083	34.9432	8652	34.9432	7424
34.9586	7650	34.9586	8144	34.9586	7095
34.974	7421	34.974	7914	34.974	7077
34.9893	7290	34.9893	7532	34.9893	6929
35.0047	7221	35.0047	7443	35.0047	6939
35.02	7021	35.02	7357	35.02	6767
35.0354	7055	35.0354	7114	35.0354	6567
35.0507	6948	35.0507	7083	35.0507	6809
35.0661	7247	35.0661	7298	35.0661	6800
35.0814	7524	35.0814	7367	35.0814	7134
35.0968	7747	35.0968	7496	35.0968	7188
35.1122	7785	35.1122	7633	35.1122	7471
35.1275	8323	35.1275	8195	35.1275	7799
35.1429	8639	35.1429	8663	35.1429	7888
35.1582	9157	35.1582	9050	35.1582	8266
35.1736	9974	35.1736	9502	35.1736	8957
35.1889	11156	35.1889	10327	35.1889	9612
35.2043	12008	35.2043	11028	35.2043	10568
35.2197	12842	35.2197	12283	35.2197	11546
35.235	13278	35.235	13390	35.235	12819
35.2504	13376	35.2504	14451	35.2504	13627
35.2657	13014	35.2657	14961	35.2657	13745
35.2811	12943	35.2811	14415	35.2811	12878
35.2964	12345	35.2964	13884	35.2964	11845
35.3118	12266	35.3118	13085	35.3118	11268
35.3271	12199	35.3271	12669	35.3271	11575
35.3425	11629	35.3425	12661	35.3425	11712
35.3578	11274	35.3578	12200	35.3578	11108
35.3732	10512	35.3732	11586	35.3732	10185
35.3886	10171	35.3886	11048	35.3886	9454
35.4039	9976	35.4039	10359	35.4039	9019
35.4193	9904	35.4193	9960	35.4193	9208
35.4346	10169	35.4346	9939	35.4346	9155
35.45	10199	35.45	9973	35.45	9046
35.4653	10381	35.4653	10037	35.4653	9542
35.4807	10593	35.4807	10303	35.4807	9817
35.496	10988	35.496	10906	35.496	9908
35.5114	11540	35.5114	10970	35.5114	10175
35.5268	11668	35.5268	11083	35.5268	10412
35.5421	11619	35.5421	11385	35.5421	10734
35.5575	11936	35.5575	11418	35.5575	10899
35.5728	12333	35.5728	11760	35.5728	11087
35.5882	12677	35.5882	12240	35.5882	11334
35.6035	12980	35.6035	13060	35.6035	11919
35.6189	13607	35.6189	13407	35.6189	12334
35.6342	13805	35.6342	13656	35.6342	12952
35.6496	14643	35.6496	13831	35.6496	13288
35.665	14806	35.665	14046	35.665	13538
35.6803	15036	35.6803	14082	35.6803	13986
35.6957	15098	35.6957	14291	35.6957	14885
35.711	15378	35.711	14213	35.711	15438
35.7264	15158	35.7264	14025	35.7264	15161
35.7417	14797	35.7417	14048	35.7417	14496
35.7571	14738	35.7571	13570	35.7571	14127
35.7724	14013	35.7724	12928	35.7724	13525
35.7878	13265	35.7878	12312	35.7878	12944
35.8032	12928	35.8032	11875	35.8032	12660
35.8185	12570	35.8185	11439	35.8185	12158
35.8339	11970	35.8339	10955	35.8339	11526
35.8492	11476	35.8492	10756	35.8492	11052
35.8646	11104	35.8646	10330	35.8646	10258
35.8799	10599	35.8799	10024	35.8799	9678
35.8953	10038	35.8953	9552	35.8953	9209
35.9106	9386	35.9106	9087	35.9106	8667
35.926	9146	35.926	8742	35.926	8192
35.9413	8939	35.9413	8686	35.9413	8095
35.9567	8738	35.9567	8551	35.9567	8070
35.9721	8348	35.9721	8340	35.9721	7840
35.9874	8321	35.9874	7986	35.9874	7867
36.0028	8069	36.0028	7942	36.0028	7786
36.0181	8041	36.0181	7605	36.0181	7649
36.0335	7942	36.0335	7461	36.0335	7479
36.0488	7929	36.0488	7699	36.0488	7470
36.0642	7804	36.0642	7733	36.0642	7574
36.0795	7932	36.0795	7673	36.0795	7607
36.0949	8107	36.0949	7809	36.0949	7622
36.1103	7980	36.1103	7757	36.1103	7657
36.1256	8551	36.1256	8078	36.1256	7896
36.141	8495	36.141	8063	36.141	7951
36.1563	8650	36.1563	8289	36.1563	7859
36.1717	8595	36.1717	8482	36.1717	7804
36.187	8415	36.187	8291	36.187	8056
36.2024	8377	36.2024	8262	36.2024	7568
36.2178	8029	36.2178	7751	36.2178	7106
36.2331	7395	36.2331	7350	36.2331	6891
36.2485	7313	36.2485	7026	36.2485	6444
36.2638	6857	36.2638	6992	36.2638	6278
36.2792	6776	36.2792	6821	36.2792	6110
36.2945	6495	36.2945	6345	36.2945	5922
36.3099	6212	36.3099	6115	36.3099	5436
36.3252	5695	36.3252	5841	36.3252	5272
36.3406	5543	36.3406	5504	36.3406	4954
36.3559	5189	36.3559	5392	36.3559	4860
36.3713	4960	36.3713	5202	36.3713	4747
36.3867	5042	36.3867	5074	36.3867	4573
36.402	4934	36.402	4965	36.402	4526
36.4174	4830	36.4174	4758	36.4174	4436
36.4327	4770	36.4327	4864	36.4327	4336
36.4481	4486	36.4481	4693	36.4481	4270
36.4634	4528	36.4634	4707	36.4634	4216
36.4788	4408	36.4788	4619	36.4788	4211
36.4941	4439	36.4941	4574	36.4941	4135
36.5095	4328	36.5095	4599	36.5095	4162
36.5249	4520	36.5249	4344	36.5249	4099
36.5402	4390	36.5402	4322	36.5402	4018
36.5556	4054	36.5556	4366	36.5556	3922
36.5709	4188	36.5709	4267	36.5709	3850
36.5863	4145	36.5863	4161	36.5863	3877
36.6016	4023	36.6016	4150	36.6016	3729
36.617	3941	36.617	3983	36.617	3734
36.6324	3980	36.6324	3934	36.6324	3607
36.6477	4024	36.6477	4068	36.6477	3662
36.6631	3830	36.6631	4128	36.6631	3527
36.6784	3894	36.6784	4085	36.6784	3560
36.6938	3975	36.6938	3936	36.6938	3542
36.7091	3945	36.7091	3953	36.7091	3545
36.7245	3880	36.7245	4037	36.7245	3626
36.7398	3908	36.7398	4057	36.7398	3504
36.7552	3995	36.7552	3976	36.7552	3662
36.7706	3946	36.7706	4000	36.7706	3526
36.7859	3915	36.7859	4057	36.7859	3528
36.8013	3768	36.8013	3909	36.8013	3439
36.8166	3842	36.8166	3928	36.8166	3504
36.832	3752	36.832	3780	36.832	3455
36.8473	3763	36.8473	3800	36.8473	3450
36.8627	3667	36.8627	3786	36.8627	3243
36.878	3571	36.878	3829	36.878	3300
36.8934	3525	36.8934	3706	36.8934	3324
36.9087	3610	36.9087	3743	36.9087	3323
36.9241	3634	36.9241	3519	36.9241	3223
36.9395	3443	36.9395	3603	36.9395	3284
36.9548	3486	36.9548	3681	36.9548	3188
36.9702	3536	36.9702	3773	36.9702	3283
36.9855	3488	36.9855	3646	36.9855	3237
37.0009	3586	37.0009	3633	37.0009	3241
37.0162	3562	37.0162	3788	37.0162	3287
37.0316	3674	37.0316	3794	37.0316	3203
37.047	3667	37.047	3827	37.047	3304
37.0623	3709	37.0623	3892	37.0623	3349
37.0777	3601	37.0777	3895	37.0777	3341
37.093	3713	37.093	3818	37.093	3392
37.1084	3689	37.1084	3879	37.1084	3303
37.1237	3712	37.1237	3851	37.1237	3300
37.1391	3860	37.1391	3791	37.1391	3356
37.1544	3843	37.1544	3938	37.1544	3396
37.1698	3905	37.1698	4050	37.1698	3468
37.1852	4031	37.1852	4058	37.1852	3499
37.2005	4061	37.2005	4156	37.2005	3552
37.2159	4000	37.2159	4241	37.2159	3546
37.2312	4149	37.2312	4111	37.2312	3602
37.2466	4246	37.2466	4249	37.2466	3571
37.2619	4263	37.2619	4390	37.2619	3738
37.2773	4092	37.2773	4169	37.2773	3632
37.2926	4199	37.2926	4135	37.2926	3696
37.308	4262	37.308	4210	37.308	3504
37.3233	4242	37.3233	4058	37.3233	3630
37.3387	4005	37.3387	4086	37.3387	3629
37.3541	3965	37.3541	4158	37.3541	3538
37.3694	3922	37.3694	4017	37.3694	3586
37.3848	4031	37.3848	4001	37.3848	3521
37.4001	3820	37.4001	3977	37.4001	3507
37.4155	3906	37.4155	3918	37.4155	3381
37.4308	3830	37.4308	4135	37.4308	3393
37.4462	3776	37.4462	4089	37.4462	3471
37.4615	3824	37.4615	4095	37.4615	3317
37.4769	3848	37.4769	4108	37.4769	3556
37.4922	3911	37.4922	4207	37.4922	3447
37.5076	3902	37.5076	4082	37.5076	3411
37.523	3931	37.523	4247	37.523	3561
37.5383	3971	37.5383	4250	37.5383	3528
37.5537	3810	37.5537	4017	37.5537	3584
37.569	3870	37.569	4160	37.569	3564
37.5844	3903	37.5844	4186	37.5844	3612
37.5997	3955	37.5997	4107	37.5997	3578
37.6151	3959	37.6151	4046	37.6151	3567
37.6305	3978	37.6305	4130	37.6305	3566
37.6458	4012	37.6458	4035	37.6458	3684
37.6612	4098	37.6612	4076	37.6612	3669
37.6765	4084	37.6765	3986	37.6765	3495
37.6919	4004	37.6919	3980	37.6919	3396
37.7072	3873	37.7072	3843	37.7072	3363
37.7226	3780	37.7226	3950	37.7226	3394
37.7379	3852	37.7379	3839	37.7379	3494
37.7533	3908	37.7533	3870	37.7533	3449
37.7687	3846	37.7687	3913	37.7687	3459
37.784	3787	37.784	3807	37.784	3356
37.7994	3738	37.7994	3614	37.7994	3362
37.8147	3766	37.8147	3715	37.8147	3367
37.8301	3543	37.8301	3726	37.8301	3420
37.8454	3679	37.8454	3781	37.8454	3427
37.8608	3622	37.8608	3878	37.8608	3421
37.8761	3582	37.8761	3832	37.8761	3320
37.8915	3585	37.8915	3706	37.8915	3313
37.9068	3570	37.9068	3660	37.9068	3271
37.9222	3537	37.9222	3565	37.9222	3231
37.9376	3479	37.9376	3603	37.9376	3291
37.9529	3492	37.9529	3606	37.9529	3269
37.9683	3574	37.9683	3529	37.9683	3227
37.9836	3463	37.9836	3744	37.9836	3219
37.999	3490	37.999	3588	37.999	3272
38.0143	3420	38.0143	3600	38.0143	3130
38.0297	3293	38.0297	3562	38.0297	3121
38.0451	3336	38.0451	3430	38.0451	3033
38.0604	3370	38.0604	3541	38.0604	3180
38.0758	3412	38.0758	3520	38.0758	3077
38.0911	3424	38.0911	3503	38.0911	3016
38.1065	3478	38.1065	3431	38.1065	3067
38.1218	3456	38.1218	3567	38.1218	3140
38.1372	3447	38.1372	3504	38.1372	3158
38.1525	3455	38.1525	3721	38.1525	3203
38.1679	3624	38.1679	3708	38.1679	3192
38.1833	3632	38.1833	3660	38.1833	3370
38.1986	3588	38.1986	3789	38.1986	3302
38.214	3572	38.214	3787	38.214	3382
38.2293	3615	38.2293	3707	38.2293	3208
38.2447	3477	38.2447	3661	38.2447	3147
38.26	3466	38.26	3588	38.26	3163
38.2754	3507	38.2754	3679	38.2754	3284
38.2907	3541	38.2907	3874	38.2907	3219
38.3061	3609	38.3061	3813	38.3061	3315
38.3214	3488	38.3214	3797	38.3214	3290
38.3368	3565	38.3368	3736	38.3368	3211
38.3522	3437	38.3522	3773	38.3522	3160
38.3675	3472	38.3675	3675	38.3675	3012
38.3829	3496	38.3829	3593	38.3829	3131
38.3982	3436	38.3982	3677	38.3982	3108
38.4136	3352	38.4136	3526	38.4136	3035
38.4289	3491	38.4289	3528	38.4289	3114
38.4443	3413	38.4443	3664	38.4443	2991
38.4597	3423	38.4597	3657	38.4597	3033
38.475	3316	38.475	3626	38.475	3038
38.4904	3388	38.4904	3472	38.4904	2991
38.5057	3346	38.5057	3506	38.5057	2972
38.5211	3386	38.5211	3466	38.5211	3014
38.5364	3310	38.5364	3448	38.5364	3050
38.5518	3276	38.5518	3488	38.5518	3007
38.5671	3330	38.5671	3438	38.5671	2938
38.5825	3184	38.5825	3503	38.5825	2894
38.5979	3057	38.5979	3468	38.5979	2855
38.6132	3292	38.6132	3329	38.6132	2836
38.6286	3139	38.6286	3266	38.6286	2887
38.6439	3145	38.6439	3222	38.6439	2773
38.6593	3128	38.6593	3156	38.6593	2804
38.6746	3211	38.6746	3230	38.6746	2982
38.69	3202	38.69	3280	38.69	2731
38.7053	3128	38.7053	3188	38.7053	2827
38.7207	3196	38.7207	3204	38.7207	2827
38.736	3282	38.736	3285	38.736	2859
38.7514	3283	38.7514	3319	38.7514	2835
38.7668	3263	38.7668	3388	38.7668	2951
38.7821	3345	38.7821	3375	38.7821	2903
38.7975	3414	38.7975	3355	38.7975	3068
38.8128	3465	38.8128	3402	38.8128	3305
38.8282	3539	38.8282	3571	38.8282	3288
38.8435	3690	38.8435	3789	38.8435	3344
38.8589	3652	38.8589	3737	38.8589	3397
38.8742	3599	38.8742	3658	38.8742	3344
38.8896	3622	38.8896	3866	38.8896	3280
38.905	3860	38.905	3861	38.905	3492
38.9203	3787	38.9203	3949	38.9203	3516
38.9357	4002	38.9357	3971	38.9357	3576
38.951	3906	38.951	3967	38.951	3634
38.9664	3867	38.9664	3933	38.9664	3562
38.9817	3737	38.9817	3791	38.9817	3568
38.9971	3870	38.9971	4058	38.9971	3637
39.0124	3946	39.0124	4114	39.0124	3589
39.0278	4066	39.0278	3844	39.0278	3531
39.0432	4002	39.0432	3917	39.0432	3579
39.0585	3919	39.0585	3956	39.0585	3638
39.0739	3906	39.0739	3977	39.0739	3660
39.0892	4000	39.0892	3969	39.0892	3569
39.1046	4079	39.1046	4081	39.1046	3733
39.1199	4110	39.1199	4078	39.1199	3737
39.1353	4171	39.1353	4142	39.1353	3671
39.1506	4320	39.1506	4391	39.1506	3828
39.166	4200	39.166	4342	39.166	3803
39.1814	4306	39.1814	4430	39.1814	3973
39.1967	4357	39.1967	4506	39.1967	4064
39.2121	4580	39.2121	4561	39.2121	4111
39.2274	4671	39.2274	4760	39.2274	4243
39.2428	4791	39.2428	4746	39.2428	4484
39.2581	4809	39.2581	4914	39.2581	4582
39.2735	5014	39.2735	4905	39.2735	4554
39.2888	4916	39.2888	4841	39.2888	4717
39.3042	4882	39.3042	5191	39.3042	4763
39.3195	5091	39.3195	5316	39.3195	4726
39.3349	4972	39.3349	5060	39.3349	4667
39.3503	4903	39.3503	5128	39.3503	4466
39.3656	5021	39.3656	4902	39.3656	4542
39.381	4845	39.381	4778	39.381	4447
39.3963	4947	39.3963	4732	39.3963	4438
39.4117	4879	39.4117	4682	39.4117	4547
39.427	4448	39.427	4798	39.427	4174
39.4424	4590	39.4424	4610	39.4424	4262
39.4577	4542	39.4577	4520	39.4577	4315
39.4731	4454	39.4731	4502	39.4731	4266
39.4885	4462	39.4885	4547	39.4885	4265
39.5038	4655	39.5038	4511	39.5038	4348
39.5192	4547	39.5192	4665	39.5192	4280
39.5345	4494	39.5345	4536	39.5345	4382
39.5499	4464	39.5499	4584	39.5499	4130
39.5652	4506	39.5652	4763	39.5652	4086
39.5806	4584	39.5806	4679	39.5806	3941
39.596	4581	39.596	4458	39.596	3803
39.6113	4204	39.6113	4358	39.6113	3788
39.6267	4001	39.6267	4099	39.6267	3614
39.642	4044	39.642	4078	39.642	3537
39.6574	4153	39.6574	4050	39.6574	3444
39.6727	3913	39.6727	4097	39.6727	3490
39.6881	4020	39.6881	4086	39.6881	3341
39.7034	3919	39.7034	3810	39.7034	3324
39.7188	3914	39.7188	3880	39.7188	3476
39.7341	3915	39.7341	4065	39.7341	3574
39.7495	4010	39.7495	4064	39.7495	3614
39.7649	4086	39.7649	3956	39.7649	3658
39.7802	3675	39.7802	3856	39.7802	3587
39.7956	3694	39.7956	3851	39.7956	3384
39.8109	3602	39.8109	3713	39.8109	3253
39.8263	3626	39.8263	3763	39.8263	3337
39.8416	3534	39.8416	3657	39.8416	3360
39.857	3631	39.857	3682	39.857	3403
39.8723	3556	39.8723	3664	39.8723	3275
39.8877	3570	39.8877	3668	39.8877	3197
39.9031	3487	39.9031	3605	39.9031	3140
39.9184	3337	39.9184	3548	39.9184	3174
39.9338	3344	39.9338	3506	39.9338	3115
39.9491	3412	39.9491	3379	39.9491	3001
39.9645	3445	39.9645	3466	39.9645	2979
39.9798	3376	39.9798	3525	39.9798	3106
39.9952	3376	39.9952	3438	39.9952	2969
40.0106	3373	40.0106	3420	40.0106	2986
40.0259	3236	40.0259	3433	40.0259	3149
40.0413	3300	40.0413	3439	40.0413	3060
40.0566	3271	40.0566	3387	40.0566	2990
40.072	3304	40.072	3337	40.072	3046
40.0873	3422	40.0873	3377	40.0873	2993
40.1027	3355	40.1027	3535	40.1027	3108
40.118	3481	40.118	3557	40.118	3069
40.1334	3435	40.1334	3534	40.1334	3157
40.1487	3521	40.1487	3614	40.1487	3124
40.1641	3701	40.1641	3700	40.1641	3226
40.1795	3927	40.1795	3795	40.1795	3317
40.1948	3912	40.1948	4059	40.1948	3539
40.2102	4242	40.2102	4225	40.2102	3652
40.2255	4512	40.2255	4330	40.2255	4007
40.2409	4754	40.2409	4724	40.2409	4184
40.2562	5045	40.2562	4965	40.2562	4536
40.2716	5413	40.2716	5171	40.2716	4810
40.2869	5571	40.2869	5403	40.2869	4975
40.3023	5730	40.3023	5686	40.3023	5213
40.3177	5348	40.3177	5467	40.3177	5088
40.333	5075	40.333	5351	40.333	4782
40.3484	5051	40.3484	5190	40.3484	4662
40.3637	4936	40.3637	5120	40.3637	4502
40.3791	5010	40.3791	5138	40.3791	4469
40.3944	5153	40.3944	5156	40.3944	4603
40.4098	4857	40.4098	5151	40.4098	4409
40.4252	4836	40.4252	4964	40.4252	4346
40.4405	4581	40.4405	4757	40.4405	4061
40.4559	4380	40.4559	4487	40.4559	4058
40.4712	4289	40.4712	4422	40.4712	3838
40.4866	4168	40.4866	4178	40.4866	3972
40.5019	4146	40.5019	4158	40.5019	3771
40.5173	4065	40.5173	3994	40.5173	3738
40.5326	3915	40.5326	3971	40.5326	3510
40.548	3812	40.548	3954	40.548	3409
40.5633	3967	40.5633	4012	40.5633	3443
40.5787	3815	40.5787	4010	40.5787	3509
40.5941	3702	40.5941	3854	40.5941	3575
40.6094	3748	40.6094	3864	40.6094	3400
40.6248	3837	40.6248	3882	40.6248	3444
40.6401	3812	40.6401	3834	40.6401	3488
40.6555	3716	40.6555	3847	40.6555	3471
40.6708	3930	40.6708	4058	40.6708	3549
40.6862	3866	40.6862	3967	40.6862	3724
40.7015	3923	40.7015	3974	40.7015	3701
40.7169	4009	40.7169	4088	40.7169	3719
40.7323	3967	40.7323	4033	40.7323	3633
40.7476	4035	40.7476	4092	40.7476	3653
40.763	4141	40.763	4150	40.763	3726
40.7783	4169	40.7783	4071	40.7783	3795
40.7937	4070	40.7937	4150	40.7937	3848
40.809	4305	40.809	4073	40.809	3743
40.8244	4221	40.8244	4044	40.8244	3811
40.8397	4068	40.8397	4199	40.8397	3657
40.8551	4120	40.8551	4106	40.8551	3621
40.8705	4130	40.8705	4118	40.8705	3690
40.8858	4098	40.8858	4019	40.8858	3652
40.9012	4046	40.9012	4104	40.9012	3602
40.9165	4043	40.9165	3991	40.9165	3580
40.9319	4153	40.9319	3967	40.9319	3610
40.9472	4153	40.9472	3944	40.9472	3495
40.9626	4122	40.9626	4070	40.9626	3714
40.9779	3989	40.9779	4018	40.9779	3631
40.9933	3932	40.9933	3995	40.9933	3538
41.0087	3944	41.0087	4074	41.0087	3594
41.024	4011	41.024	3972	41.024	3515
41.0394	3891	41.0394	3941	41.0394	3517
41.0547	3826	41.0547	3979	41.0547	3495
41.0701	3840	41.0701	3936	41.0701	3431
41.0854	3783	41.0854	3955	41.0854	3323
41.1008	3619	41.1008	3849	41.1008	3457
41.1161	3679	41.1161	3866	41.1161	3284
41.1315	3715	41.1315	3660	41.1315	3302
41.1469	3527	41.1469	3643	41.1469	3251
41.1622	3559	41.1622	3734	41.1622	3246
41.1776	3480	41.1776	3699	41.1776	3131
41.1929	3583	41.1929	3573	41.1929	3231
41.2083	3497	41.2083	3619	41.2083	3212
41.2236	3489	41.2236	3615	41.2236	3268
41.239	3492	41.239	3640	41.239	3110
41.2543	3423	41.2543	3682	41.2543	3261
41.2697	3541	41.2697	3759	41.2697	3239
41.285	3495	41.285	3740	41.285	3216
41.3004	3771	41.3004	3736	41.3004	3385
41.3158	3704	41.3158	3651	41.3158	3297
41.3311	3765	41.3311	3734	41.3311	3418
41.3465	3721	41.3465	3737	41.3465	3359
41.3618	3769	41.3618	3874	41.3618	3198
41.3772	3714	41.3772	3828	41.3772	3343
41.3925	3693	41.3925	3796	41.3925	3401
41.4079	3743	41.4079	3817	41.4079	3398
41.4233	3828	41.4233	3782	41.4233	3555
41.4386	3939	41.4386	3962	41.4386	3508
41.454	3826	41.454	3939	41.454	3606
41.4693	3817	41.4693	3923	41.4693	3500
41.4847	3780	41.4847	3911	41.4847	3473
41.5	3789	41.5	3886	41.5	3385
41.5154	3920	41.5154	3736	41.5154	3403
41.5307	3796	41.5307	3894	41.5307	3412
41.5461	3820	41.5461	3874	41.5461	3410
41.5615	3870	41.5615	3830	41.5615	3496
41.5768	3875	41.5768	4044	41.5768	3574
41.5922	3959	41.5922	3933	41.5922	3596
41.6075	4004	41.6075	4051	41.6075	3640
41.6229	4087	41.6229	3958	41.6229	3554
41.6382	4185	41.6382	4077	41.6382	3567
41.6536	4266	41.6536	4172	41.6536	3698
41.6689	4436	41.6689	4304	41.6689	3809
41.6843	4571	41.6843	4440	41.6843	3893
41.6996	4689	41.6996	4397	41.6996	4050
41.715	4943	41.715	4563	41.715	4269
41.7304	5133	41.7304	4844	41.7304	4292
41.7457	5347	41.7457	4990	41.7457	4387
41.7611	5496	41.7611	5172	41.7611	4574
41.7764	5602	41.7764	5323	41.7764	4722
41.7918	5774	41.7918	5653	41.7918	5078
41.8071	6016	41.8071	5850	41.8071	5215
41.8225	6252	41.8225	6043	41.8225	5366
41.8379	6453	41.8379	6368	41.8379	5608
41.8532	6573	41.8532	6542	41.8532	5726
41.8686	6636	41.8686	6556	41.8686	5867
41.8839	6760	41.8839	6680	41.8839	5927
41.8993	6674	41.8993	6686	41.8993	6030
41.9146	6885	41.9146	6900	41.9146	6173
41.93	6818	41.93	7047	41.93	6530
41.9453	6891	41.9453	7114	41.9453	6545
41.9607	6924	41.9607	6991	41.9607	6616
41.9761	7112	41.9761	6970	41.9761	6334
41.9914	6925	41.9914	7012	41.9914	6653
42.0068	7117	42.0068	7234	42.0068	6687
42.0221	7100	42.0221	7209	42.0221	6555
42.0375	7284	42.0375	7324	42.0375	6685
42.0528	7203	42.0528	7299	42.0528	6685
42.0682	7520	42.0682	7121	42.0682	6723
42.0835	7716	42.0835	7476	42.0835	6823
42.0989	7930	42.0989	7626	42.0989	6997
42.1142	8191	42.1142	7990	42.1142	7258
42.1296	8646	42.1296	8413	42.1296	7750
42.145	9267	42.145	8890	42.145	8026
42.1603	9807	42.1603	9511	42.1603	8689
42.1757	10620	42.1757	10354	42.1757	9737
42.191	11940	42.191	10683	42.191	11276
42.2064	11972	42.2064	11202	42.2064	11373
42.2217	10839	42.2217	10734	42.2217	9961
42.2371	9507	42.2371	10019	42.2371	8513
42.2525	8691	42.2525	9270	42.2525	7836
42.2678	8589	42.2678	8671	42.2678	7844
42.2832	8379	42.2832	8095	42.2832	8006
42.2985	8859	42.2985	8271	42.2985	8511
42.3139	8759	42.3139	8297	42.3139	8357
42.3292	7969	42.3292	7934	42.3292	7539
42.3446	6925	42.3446	7383	42.3446	6524
42.3599	6458	42.3599	6799	42.3599	5860
42.3753	6015	42.3753	6241	42.3753	5467
42.3907	5707	42.3907	5771	42.3907	5199
42.406	5404	42.406	5284	42.406	5019
42.4214	5244	42.4214	5278	42.4214	4806
42.4367	5080	42.4367	5046	42.4367	4631
42.4521	4816	42.4521	5019	42.4521	4666
42.4674	4816	42.4674	5002	42.4674	4527
42.4828	4732	42.4828	4786	42.4828	4404
42.4981	4598	42.4981	4764	42.4981	4401
42.5135	4734	42.5135	4825	42.5135	4312
42.5288	4730	42.5288	4891	42.5288	4306
42.5442	4825	42.5442	4889	42.5442	4372
42.5596	5020	42.5596	4885	42.5596	4378
42.5749	4919	42.5749	4985	42.5749	4396
42.5903	5025	42.5903	4953	42.5903	4449
42.6056	4819	42.6056	4956	42.6056	4587
42.621	4864	42.621	5172	42.621	4557
42.6363	5021	42.6363	5256	42.6363	4590
42.6517	5103	42.6517	5107	42.6517	4536
42.6671	5185	42.6671	5166	42.6671	4574
[truncated: 3,115 more rows]

## Sheet: apatite_grains_Raman_spectra
Raman Shift (cm-1)	CE5C0000YJYX03501GP-3-2	Raman Shift (cm-1)	CE5C0000YJYX042GP-1-1	Raman Shift (cm-1)	CE5C0000YJYX042GP-1-2	Raman Shift (cm-1)	CE5C0000YJYX063GP-1-1
61.6179	16.7407	61.6115	38.6511	61.6115	-6.92505	61.6115	136.708
63.4588	21.4705	63.4546	69.8101	63.4546	38.2919	63.4546	80.5684
65.3015	70.9983	65.2972	52.5077	65.2972	30.1738	65.2972	321.628
67.1439	11.8191	67.1396	58.7308	67.1396	-1.8844	67.1396	135.854
68.9858	21.723	68.9815	4.38202	68.9815	-8.43103	68.9815	138.542
70.8274	51.5625	70.821	24.3073	70.821	-16.0178	70.821	75.1963
72.6665	102.641	72.6623	46.2622	72.6623	-7.29333	72.6623	73.3203
74.5074	11.3115	74.5031	43.3755	74.5031	-16.4608	74.5031	-113.788
76.3479	29.8071	76.3437	15.187	76.3437	3.31403	76.3437	-90.957
78.1881	75.5785	78.1817	41.1667	78.1817	9.12274	78.1817	3.15137
80.0257	15.9791	80.0215	44.2772	80.0215	22.1116	80.0215	-136.374
81.8652	23.8214	81.8609	45.338	81.8609	-5.6908	81.8609	-1.28027
83.7042	53.7897	83.7	43.6689	83.7	-7.17456	83.7	-73.4277
85.5429	-21.7422	85.5365	35.6058	85.5365	-33.1925	85.5365	-65.4756
87.3792	55.9717	87.3749	31.3728	87.3749	-24.4987	87.3749	-39.998
89.2171	49.0487	89.2129	19.4256	89.2129	-11.4482	89.2129	-85.5986
91.0548	19.3837	91.0505	22.0096	91.0505	-20.7278	91.0505	-20.0918
92.892	16.5342	92.8856	40.9946	92.8856	-6.7453	92.8856	43.877
94.7268	17.5819	94.7225	23.1786	94.7225	12.1209	94.7225	-48.8975
96.5633	19.6115	96.5591	-12.6409	96.5591	2.74384	96.5591	100.696
98.3995	17.9149	98.3931	21.6036	98.3931	8.5321	98.3931	95.9082
100.233	44.0806	100.229	-30.0529	100.229	16.1891	100.229	65.6855
102.069	31.8361	102.064	-16.8076	102.064	2.56604	102.064	44.7764
103.904	-23.8668	103.897	-0.06061	103.897	2.3822	103.897	24.083
105.736	53.5618	105.732	8.52081	105.732	-5.95831	105.732	-16.168
107.571	-4.224	107.566	-20.9958	107.566	28.7075	107.566	9.64551
109.405	-14.0847	109.398	-19.2993	109.398	-9.5199	109.398	25.1367
111.236	-7.69885	111.232	-16.2386	111.232	-6.56342	111.232	30.6641
113.07	-18.2136	113.065	-13.485	113.065	-2.13464	113.065	30.9375
114.903	5.7644	114.896	-4.3786	114.896	30.2643	114.896	-34.7021
116.733	-28.2699	116.729	-13.6713	116.729	-18.4882	116.729	24.5313
118.565	-2.94006	118.561	-18.2111	118.561	5.40662	118.561	-74.2646
120.397	23.6532	120.391	-11.4615	120.391	-7.22333	120.391	-67.4658
122.226	-21.3855	122.222	-5.08441	122.222	3.03821	122.222	-35.7891
124.058	21.8676	124.053	-25.5088	124.053	22.8862	124.053	-32.8848
125.886	-4.94214	125.882	6.35358	125.882	40.7386	125.882	-6.12012
127.717	-48.8248	127.712	-14.827	127.712	36.9066	127.712	-14.4658
129.547	0.14636	129.54	-10.066	129.54	50.8571	129.54	-9.79785
131.374	4.1062	131.37	31.8761	131.37	67.7493	131.37	-37.9463
133.204	7.35742	133.197	26.021	133.197	40.3536	133.197	39.8037
135.031	8.39661	135.026	65.3099	135.026	38.8766	135.026	8.68848
136.859	-15.0923	136.855	65.3456	136.855	58.3051	136.855	-2.61816
138.685	26.2396	138.681	-21.5889	138.681	18.0471	138.681	24.2266
140.513	-34.6959	140.509	-38.7397	140.509	31.2283	140.509	-33.8604
142.341	-28.4885	142.334	21.4136	142.334	23.8307	142.334	-63.7168
144.166	68.4763	144.162	-6.28302	144.162	16.793	144.162	61.0322
145.993	17.5524	145.986	-30.4493	145.986	16.4247	145.986	108.553
147.817	18.3184	147.813	-3.383	147.813	36.9382	147.813	33.8301
149.643	-27.106	149.637	9.245	149.637	9.57117	149.637	69.7217
151.467	-0.83032	151.463	18.5643	151.463	23.6487	151.463	50.8145
153.292	36.5327	153.286	16.6525	153.286	36.0978	153.286	89.2207
155.115	34.3068	155.111	35.4769	155.111	40.6364	155.111	17.3721
156.94	27.8698	156.934	16.2374	156.934	32.6021	156.934	24.7314
158.762	47.652	158.758	33.8297	158.758	24.7831	158.758	48.4219
160.586	-14.6348	160.58	5.46313	160.58	6.02454	160.58	69.4102
162.408	62.2764	162.403	-6.84015	162.403	8.13025	162.403	-53.3447
164.231	-0.75794	164.225	17.626	164.225	39.077	164.225	68.0811
166.052	40.0562	166.047	3.79694	166.047	28.5795	166.047	-36.498
167.872	-23.1628	167.868	15.4589	167.868	26.0244	167.868	155.823
169.694	18.8402	169.69	4.56036	169.69	8.93866	169.69	80.9834
171.514	26.6306	171.51	15.8381	171.51	4.46814	171.51	102.474
173.336	41.5764	173.331	-0.46851	173.331	27.0042	173.331	87.7686
175.155	4.18591	175.15	-2.72375	175.15	50.8456	175.15	47.3613
176.975	-21.344	176.969	9.08167	176.969	32.6933	176.969	106.428
178.794	-20.3518	178.789	12.5781	178.789	51.1602	178.789	121.751
180.612	-24.5171	180.607	-1.67023	180.607	32.6926	180.607	-27.7588
182.431	-38.2412	182.427	12.8596	182.427	27.0494	182.427	94.8311
184.249	-19.7731	184.244	-6.08636	184.244	0.74219	184.244	-142.238
186.068	5.24426	186.061	-16.9681	186.061	-9.51227	186.061	20.9385
187.884	39.7563	187.88	7.20679	187.88	-0.6391	187.88	0.47754
189.7	-34.3953	189.696	0.96777	189.696	9.72266	189.696	58.291
191.518	24.8052	191.514	-3.82751	191.514	5.61414	191.514	75.7803
193.334	-40.3768	193.329	-7.13477	193.329	33.2054	193.329	-17.7939
195.151	51.6913	195.145	0.659	195.145	25.8008	195.145	217.347
196.966	-16.3755	196.961	2.1582	196.961	-25.9291	196.961	55.0801
198.78	-15.9342	198.776	-7.34619	198.776	8.06512	198.776	110.013
200.596	-16.9468	200.59	-2.54156	200.59	38.8783	200.59	94.4121
202.41	34.2551	202.406	-19.8948	202.406	22.181	202.406	55.1934
204.223	-3.11035	204.219	22.8682	204.219	26.0718	204.219	209.239
206.038	29.3978	206.032	-19.6387	206.032	15.8297	206.032	74.0049
207.851	32.5475	207.847	15.5284	207.847	48.4557	207.847	48.123
209.663	-6.09363	209.659	19.4075	209.659	13.4097	209.659	138.929
211.475	-17.1447	211.471	17.2354	211.471	14.9348	211.471	127.718
213.289	30.688	213.282	-10.1477	213.282	10.2318	213.282	100.859
215.1	15.0963	215.096	5.16437	215.096	24.4933	215.096	87.6943
216.911	-8.78113	216.907	18.8056	216.907	-16.8262	216.907	41.2783
218.723	-1.11304	218.717	-0.90503	218.717	6.80554	218.717	-13.7871
220.534	17.9548	220.529	1.68787	220.529	24.1985	220.529	43.6631
222.343	-6.81494	222.339	31.5444	222.339	-10.6383	222.339	163.352
224.153	23.1443	224.149	12.3703	224.149	5.58191	224.149	49.5742
225.964	21.582	225.958	23.5458	225.958	26.722	225.958	85.2725
227.773	-13.8641	227.769	-8.47998	227.769	14.2769	227.769	-29.0156
229.581	24.8839	229.577	26.2752	229.577	1.52466	229.577	58.4736
231.389	3.40332	231.385	-4.88885	231.385	26.8052	231.385	-40.001
233.199	-30.2462	233.193	14.803	233.193	8.5918	233.193	0.83691
235.006	-8.51172	235	-2.50806	235	2.97583	235	-9.30078
236.813	38.4795	236.809	-8.71863	236.809	-17.137	236.809	27.0273
238.62	-4.27148	238.616	21.7772	238.616	-8.53186	238.616	-106.972
240.426	-50.449	240.422	-11.7402	240.422	-1.62726	240.422	-61.6172
242.234	-15.6024	242.228	-8.64478	242.228	-23.6085	242.228	35.8359
244.04	-0.51099	244.034	-32.8461	244.034	-31.3826	244.034	18.7344
245.845	2.802	245.841	-66.7352	245.841	-39.3322	245.841	-122.29
247.65	-56.4448	247.646	-2.12488	247.646	-12.4562	247.646	17.4639
249.455	15.7559	249.45	4.9837	249.45	-3.28723	249.45	27.4824
251.259	9.68701	251.255	-3.89966	251.255	-2.2088	251.255	-81.6309
253.065	-18.7505	253.058	-27.0503	253.058	8.25165	253.058	122.984
254.868	30.2036	254.862	25.6015	254.862	7.6084	254.862	-86.4824
256.671	-19.856	256.667	-3.67957	256.667	-11.8307	256.667	-25.8047
258.474	-15.5764	258.47	-12.1602	258.47	5.16522	258.47	-21.2891
260.276	19.519	260.272	17.4156	260.272	5.1557	260.272	-10.1455
262.078	-24.4365	262.074	12.7967	262.074	11.7396	262.074	28.1172
263.88	17.1277	263.876	5.32782	263.876	24.8359	263.876	29.5205
265.682	32.3975	265.677	-3.56647	265.677	-2.74481	265.677	-17.3096
267.483	44.5569	267.478	20.5026	267.478	35.5652	267.478	8.21484
269.285	17.3623	269.279	35.1197	269.279	18.9117	269.279	-128.433
271.086	13.6895	271.079	15.2237	271.079	33.617	271.079	156.878
272.886	33.8423	272.879	25.2451	272.879	43.7034	272.879	12.2871
274.685	21.73	274.681	22.963	274.681	32.0409	274.681	46.8027
276.484	-38.0881	276.48	30.4654	276.48	31.6896	276.48	-61.2305
278.283	25.7886	278.279	14.8151	278.279	39.5883	278.279	72.2568
280.082	24.811	280.078	40.4869	280.078	82.5602	280.078	51.0918
281.88	37.3098	281.876	36.5643	281.876	35.9762	281.876	13.5518
283.678	42.3301	283.674	47.0136	283.674	43.132	283.674	125.018
285.476	39.2798	285.471	46.348	285.471	66.1367	285.471	-27.2012
287.273	-26.3997	287.269	53.423	287.269	19.0479	287.269	-25.46
289.07	28.0481	289.065	18.8282	289.065	70.3155	289.065	138.397
290.866	13.467	290.862	52.5327	290.862	41.744	290.862	-33.6504
292.662	-44.5508	292.658	33.5096	292.658	33.7692	292.658	35.4639
294.458	7.71899	294.454	73.6519	294.454	36.9799	294.454	52.1895
296.253	-2.25903	296.249	24.214	296.249	88.2947	296.249	67.875
298.048	37.3469	298.044	53.2123	298.044	96.3759	298.044	79.7832
299.843	-24.6658	299.839	13.0239	299.839	70.5441	299.839	-60.25
301.638	-29.7617	301.633	30.3258	301.633	55.5992	301.633	-26.334
303.432	30.0979	303.427	48.9025	303.427	51.5374	303.427	-3.62793
305.225	-24.8601	305.221	9.35925	305.221	61.6823	305.221	-58.3281
307.019	16.147	307.014	50.0065	307.014	94.1334	307.014	1.93066
308.812	80.8445	308.807	61.576	308.807	58.9569	308.807	84.4199
310.604	10.1472	310.598	45.6645	310.598	41.2893	310.598	88.916
312.396	2.91797	312.39	47.1256	312.39	90.6857	312.39	-17.9688
314.188	58.6877	314.182	40.1973	314.182	61.1194	314.182	75.0908
315.98	-5.02783	315.974	44.0822	315.974	42.4334	315.974	192.738
317.769	26.3274	317.765	25.3413	317.765	45.8248	317.765	66.666
319.56	7.85107	319.556	43.0955	319.556	68.1047	319.556	-32.2021
321.351	-34.3064	321.346	36.9778	321.346	63.3065	321.346	-32.3359
323.141	-15.9844	323.137	19.8928	323.137	38.0392	323.137	6.44043
324.931	-36.9902	324.927	56.5681	324.927	53.9482	324.927	27.0332
326.72	0.39063	326.716	22.3019	326.716	41.4794	326.716	-48.0254
328.509	-14.137	328.503	57.2679	328.503	32.2198	328.503	-61.1934
330.298	-36.2146	330.292	35.7726	330.292	40.2823	330.292	11.2441
332.085	-18.6292	332.08	52.046	332.08	53.1668	332.08	-182.854
333.873	2.77612	333.869	57.619	333.869	36.6422	333.869	39.4346
335.661	-17.063	335.656	51.0306	335.656	12.6875	335.656	-32.0479
337.448	7.448	337.444	29.1561	337.444	-6.29309	337.444	6.14551
339.235	-9.63696	339.231	58.782	339.231	38.6573	339.231	-76.4023
341.022	15.4053	341.016	18.4844	341.016	47.8488	341.016	47.0449
342.806	31.1458	342.802	-10.8806	342.802	-3.52551	342.802	-1.85156
344.592	-4.16089	344.588	-13.7731	344.588	-26.8406	344.588	9.20801
346.378	-6.37524	346.374	17.6132	346.374	10.5183	346.374	-22.3027
348.163	40.2615	348.159	-5.03815	348.159	6.25348	348.159	66.4033
349.948	33.533	349.942	6.7356	349.942	14.7208	349.942	-6.25684
351.731	2.80957	351.727	25.0079	351.727	-18.4216	351.727	106.842
353.515	50.3376	353.511	15.5452	353.511	6.08588	353.511	55.416
355.299	31.4243	355.295	27.9476	355.295	29.2089	355.295	70.9482
357.083	14.1406	357.077	-14.097	357.077	1.03912	357.077	60.6172
358.866	-7.91162	358.86	-12.6164	358.86	3.96448	358.86	1.66309
360.647	-20.8337	360.643	7.51495	360.643	-10.3349	360.643	-16.2334
362.43	23.6992	362.425	13.5079	362.425	-9.15131	362.425	33.0059
364.212	63.2297	364.206	9.98859	364.206	-15.9102	364.206	77.2939
365.992	19.5986	365.987	6.33386	365.987	-19.6703	365.987	16.7285
367.773	5.50049	367.769	8.86865	367.769	14.0558	367.769	52.3584
369.554	80.7344	369.55	-16.7275	369.55	-25.6855	369.55	66.8379
371.335	26.4651	371.329	-31.2803	371.329	-2.70074	371.329	9.62793
373.114	25.7764	373.11	-45.7466	373.11	1.64459	373.11	84.2773
374.894	15.7412	374.89	11.9205	374.89	9.16089	374.89	19.7969
376.674	5.23926	376.668	-1.12531	376.668	35.3608	376.668	48.7041
378.451	48.7249	378.447	13.7332	378.447	54.9423	378.447	41.4326
380.23	47.0588	380.226	48.5613	380.226	25.4148	380.226	-44.0059
382.009	-10.533	382.003	20.2406	382.003	26.8949	382.003	0.35449
383.786	58.3003	383.781	16.8148	383.781	37.5497	383.781	44.8672
385.564	0.2002	385.56	-0.71692	385.56	7.48114	385.56	-40.7822
387.341	-41.853	387.335	28.7752	387.335	11.9791	387.335	-1.2207
389.117	53.9277	389.113	-4.18091	389.113	-3.73206	389.113	-0.86914
390.894	51.2063	390.89	40.9397	390.89	7.11279	390.89	-102.019
392.671	27.7842	392.664	62.4222	392.664	25.5809	392.664	21.0332
394.445	65.9895	394.441	39.9641	394.441	-7.66516	394.441	-35.8359
396.221	24.0156	396.217	32.8322	396.217	-14.6594	396.217	-18.5537
397.995	6.51392	397.991	59.6723	397.991	18.5392	397.991	-5.40234
399.77	35.4065	399.766	4.23969	399.766	26.7699	399.766	-42.5967
401.545	70.5833	401.539	41.8448	401.539	21.1337	401.539	-64.6768
403.318	61.2769	403.314	11.5142	403.314	11.0281	403.314	51.0977
405.092	53.9475	405.088	30.7314	405.088	-3.51831	405.088	20.5879
406.864	33.1042	406.86	56.1506	406.86	19.0456	406.86	-74.4277
408.638	52.4819	408.634	80.0191	408.634	24.7082	408.634	-17.5615
410.409	30.4661	410.405	59.317	410.405	13.5112	410.405	159.592
412.182	39.2769	412.178	101.581	412.178	8.5116	412.178	89.8154
413.955	68.1272	413.948	131.53	413.948	20.4379	413.948	77.6191
415.725	43.5588	415.721	124.739	415.721	113.571	415.721	51.2256
417.497	10.2014	417.491	160.919	417.491	84.3046	417.491	63.3994
419.266	110.433	419.262	178.897	419.262	156.206	419.262	88.8867
421.038	59.9922	421.031	229.244	421.031	177.929	421.031	247.932
422.807	56.3181	422.802	327.339	422.802	270.367	422.802	173.001
424.577	58.2114	424.571	341.828	424.571	309.819	424.571	367.591
426.345	73.3103	426.341	408.827	426.341	401.858	426.341	252.017
428.115	106.109	428.109	442.647	428.109	364.268	428.109	276.703
429.883	105.792	429.879	378.603	429.879	356.041	429.879	262.862
431.652	111.877	431.646	325.236	431.646	248.009	431.646	242.571
433.419	100.983	433.415	285.519	433.415	239.701	433.415	334.357
435.187	105.17	435.181	253.242	435.181	203.485	435.181	167.435
436.954	87.325	436.949	226.853	436.949	157.726	436.949	147.729
438.719	95.3276	438.715	220.316	438.715	125.614	438.715	208.019
440.487	113.997	440.483	215.222	440.483	149.057	440.483	102.058
442.252	72.439	442.248	214.804	442.248	119.964	442.248	187.009
444.019	153.68	444.015	197.492	444.015	156.109	444.015	125.385
445.783	99.0464	445.779	192.768	445.779	88.5667	445.779	69.375
447.549	100.632	447.543	209.956	447.543	114.307	447.543	92.9443
449.313	145.833	449.309	192.918	449.309	90.2944	449.309	239.687
451.077	53.3408	451.073	184.95	451.073	72.2363	451.073	94.0371
452.842	136.052	452.838	181.209	452.838	100.568	452.838	-35.1416
454.605	112.945	454.6	173.811	454.6	69.0657	454.6	146.543
456.369	24.6489	456.363	195.622	456.363	38.6652	456.363	127.561
458.131	85.6326	458.127	187.45	458.127	62.6649	458.127	50.5029
459.893	76.1348	459.889	207.298	459.889	36.624	459.889	127.179
461.656	69.927	461.65	172.563	461.65	59.0604	461.65	22.0547
463.417	59.2844	463.413	139.491	463.413	47.2582	463.413	63.3311
465.178	23.7366	465.174	136.093	465.174	49.5402	465.174	26.9336
466.941	56.6128	466.934	135.713	466.934	3.37164	466.934	101.767
468.701	67.1648	468.696	130.453	468.696	22.5515	468.696	21.373
470.46	16.3452	470.456	93.7896	470.456	24.3494	470.456	13.0664
472.222	19.5544	472.216	109.903	472.216	7.24573	472.216	23.875
473.981	48.741	473.977	135.12	473.977	27.3254	473.977	139.654
475.739	52.5984	475.735	107.285	475.735	27.0098	475.735	110.271
477.5	17.2883	477.494	60.749	477.494	15.6954	477.494	97.8203
479.258	8.12207	479.254	121.125	479.254	12.0401	479.254	119.521
481.016	40.5601	481.011	72.9435	481.011	3.68658	481.011	130.967
482.773	28.0828	482.769	100.583	482.769	32.4301	482.769	17.1982
484.532	76.0229	484.526	66.5223	484.526	39.5948	484.526	140.968
486.289	-5.10596	486.285	80.4746	486.285	16.1198	486.285	15.6143
488.045	-5.42236	488.041	73.0804	488.041	49.9035	488.041	36.8115
489.803	67.1372	489.797	52.081	489.797	14.6774	489.797	41.0508
491.559	55.4856	491.552	106.585	491.552	44.238	491.552	99.6992
493.314	36.2625	493.31	56.584	493.31	55.3782	493.31	146.523
495.069	38.3201	495.065	86.3961	495.065	29.5641	495.065	40.1396
496.824	10.7788	496.819	97.5789	496.819	35.8354	496.819	168.034
498.58	7.39844	498.574	79.4485	498.574	-17.8544	498.574	209.354
500.334	31.4355	500.33	87.3176	500.33	34.173	500.33	124.194
502.088	44.8828	502.083	66.1642	502.083	43.3397	502.083	40.1104
503.841	40.3608	503.837	106.357	503.837	32.7903	503.837	129.468
505.594	-23.3245	505.59	65.6759	505.59	-17.2902	505.59	40.6064
507.348	58.4502	507.342	90.83	507.342	25.983	507.342	147.357
509.101	12.0627	509.097	85.4857	509.097	40.2834	509.097	-65.79
510.853	59.0181	510.849	48.1686	510.849	-0.28418	510.849	149.677
512.604	39.2627	512.6	79.7278	512.6	41.7839	512.6	80.4883
514.356	3.55322	514.352	76.5082	514.352	27.7343	514.352	98.0234
516.107	2.5376	516.102	70.6742	516.102	0.4021	516.102	-0.9043
517.859	-1.95288	517.853	62.214	517.853	25.4954	517.853	87.708
519.609	-19.4558	519.603	31.0676	519.603	18.8312	519.603	76.4561
521.359	-4.54932	521.355	18.3367	521.355	-7.68103	521.355	17.3936
523.109	-6.79639	523.105	40.8012	523.105	28.6132	523.105	93.4189
524.858	82.5864	524.854	13.8528	524.854	7.8197	524.854	35.5469
526.607	-16.4783	526.603	-4.19592	526.603	49.7985	526.603	-27.8799
528.356	56.1821	528.352	17.5419	528.352	-30.1447	528.352	-47.0225
530.104	35.9634	530.1	-2.4809	530.1	-7.08716	530.1	30.1104
531.852	57.0989	531.848	5.14471	531.848	-14.9398	531.848	16.6279
533.6	45.7976	533.596	1.96344	533.596	-21.27	533.596	-49.5762
535.349	-39.4653	535.343	-21.2328	535.343	-12.1282	535.343	26.6162
537.096	-8.83813	537.09	-10.4113	537.09	-4.42737	537.09	-31.8643
538.842	-16.5635	538.836	-27.2839	538.836	12.6487	538.836	-15.1172
540.589	32.9551	540.583	-11.6893	540.583	0.4375	540.583	96.3789
542.335	-59.8933	542.329	23.9472	542.329	22.1427	542.329	91.0225
544.08	5.84546	544.074	2.18506	544.074	-10.4933	544.074	-17.875
545.826	11.9082	545.821	-12.1921	545.821	-29.5984	545.821	-103.689
547.57	-37.1707	547.566	-3.76355	547.566	6.50977	547.566	66.3643
549.315	-14.5208	549.311	4.32703	549.311	6.69446	549.311	-106.425
551.059	1.38525	551.055	-10.917	551.055	-18.0052	551.055	-44.085
552.803	-22.9165	552.799	3.09302	552.799	9.66394	552.799	-102.644
554.547	-76.2549	554.543	6.36322	554.543	-2.65857	554.543	-34.2227
556.29	35.1367	556.286	-21.0205	556.286	-25.6183	556.286	96.5664
558.033	17.4929	558.027	-23.723	558.027	-19.2955	558.027	-134.436
559.776	42.9048	559.77	1.22241	559.77	-23.6832	559.77	-25.6572
561.518	8.61768	561.512	23.1087	561.512	-18.8165	561.512	8.40332
563.26	25.1028	563.254	-22.3257	563.254	27.4666	563.254	23.4746
565.001	-19.4558	564.995	1.23431	564.995	-11.9128	564.995	63.9229
566.743	10.9153	566.737	26.2834	566.737	-9.96594	566.737	127.037
568.482	-12.6907	568.477	22.1019	568.477	-6.68286	568.477	-12.4238
570.222	2.48584	570.218	55.7189	570.218	-19.0382	570.218	-3.70215
571.962	-50.5271	571.958	47.6796	571.958	42.7863	571.958	128.633
573.702	-35.8884	573.698	60.5828	573.698	47.7493	573.698	-5.68164
575.442	35.9761	575.438	173.369	575.438	134.42	575.438	51.5039
577.181	-8.4436	577.177	186.062	577.177	127.168	577.177	15.7295
578.92	37.6538	578.916	205.322	578.916	135.639	578.916	36.2139
580.659	-6.80078	580.655	155.857	580.655	123.727	580.655	55.7168
582.397	64.9438	582.391	156.91	582.391	142.715	582.391	26.9609
584.135	63.7385	584.129	206.684	584.129	154.626	584.129	336.58
585.87	-21.677	585.866	276.229	585.866	222.516	585.866	285.582
587.608	11.7744	587.604	265.67	587.604	255.555	587.604	308.348
589.345	27.9929	589.341	278.966	589.341	274.69	589.341	290.15
591.081	-3.06909	591.077	189.479	591.077	181.96	591.077	178.818
592.818	57.7783	592.814	112.12	592.814	96.8279	592.814	251.158
594.554	-22.5173	594.547	96.8422	594.547	13.521	594.547	139.353
596.287	41.3525	596.283	21.7143	596.283	49.7131	596.283	17.5313
598.022	8.37817	598.018	20.8704	598.018	21.5936	598.018	-30.9072
599.757	19.9888	599.753	6.79724	599.753	52.6747	599.753	109.05
601.492	50.1719	601.488	20.0704	601.488	-20.2255	601.488	36.8828
603.226	45.6736	603.22	87.8469	603.22	47.39	603.22	128.074
604.958	-31.5928	604.954	45.2379	604.954	98.4579	604.954	85.7363
606.692	16.7476	606.688	22.2613	606.688	42.0541	606.688	70.5508
608.425	3.12427	608.421	56.9454	608.421	41.7234	608.421	37.7637
610.158	-54.4768	610.152	47.7234	610.152	32.3291	610.152	5.30859
611.889	39.6042	611.885	20.1911	611.885	12.2051	611.885	58.458
613.621	-23.3354	613.617	19.8113	613.617	-9.68494	613.617	-55.1807
615.353	-9.35815	615.349	7.03809	615.349	7.71289	615.349	-117.307
617.085	40.8462	617.079	13.942	617.079	-6.97168	617.079	-111.094
618.814	9.13257	618.81	-18.6213	618.81	-38.2966	618.81	-79.127
620.545	20.9485	620.541	-5.14301	620.541	-0.68958	620.541	-57.9443
622.276	30.8752	622.272	8.8125	622.272	-9.82959	622.272	-107.388
624.006	-27.1021	624	-42.58	624	-26.269	624	-47.2676
625.734	-45.2803	625.73	-41.9877	625.73	-8.98914	625.73	-94.793
627.464	17.2144	627.46	33.5635	627.46	-4.14563	627.46	70.9629
629.193	-47.0171	629.187	-16.9391	629.187	7.96875	629.187	80.0439
630.92	55.0195	630.916	-3.39038	630.916	2.76416	630.916	177.445
632.649	19.5737	632.645	-34.673	632.645	-2.78699	632.645	41.79
634.377	17.3774	634.371	49.0965	634.371	-10.0935	634.371	40.1064
636.103	-11.3328	636.099	17.5019	636.099	8.56042	636.099	157.766
637.831	37.8643	637.827	41.0674	637.827	22.422	637.827	-31.0117
639.558	21.97	639.552	26.0335	639.552	26.8281	639.552	141.382
641.283	13.1399	641.279	41.4811	641.279	38.6357	641.279	18.835
643.01	26.7747	643.006	13.7924	643.006	68.5934	643.006	96.1045
644.734	4.84546	644.73	50.3774	644.73	46.2938	644.73	0.09082
646.46	36.4265	646.456	-3.37915	646.456	86.7365	646.456	-36.4834
648.186	9.96143	648.18	20.9751	648.18	35.4545	648.18	0.82617
649.909	6.55347	649.905	37.7057	649.905	83.5629	649.905	49.1777
651.635	-15.2029	651.63	-0.4997	651.63	101.06	651.63	-53.8262
653.357	-44.7834	653.353	0.91363	653.353	95.5575	653.353	81.2744
655.082	-18.4104	655.078	31.0978	655.078	114.228	655.078	184.979
656.806	5.98511	656.8	4.8548	656.8	128.12	656.8	113.199
658.528	2.86255	658.523	65.1348	658.523	143.425	658.523	172.822
660.251	-30.301	660.245	10.2231	660.245	133.067	660.245	89.6533
661.972	29.564	661.968	48.0276	661.968	83.6909	661.968	77.8984
663.695	17.4749	663.691	36.1748	663.691	96.7598	663.691	71.4023
665.415	-22.8992	665.411	65.3173	665.411	113.026	665.411	142.469
667.137	68.0176	667.133	59.6653	667.133	64.2999	667.133	90.4844
668.857	48.0554	668.853	53.8062	668.853	110.421	668.853	109.432
670.579	-22.3057	670.575	55.2281	670.575	98.8668	670.575	-1.89551
672.298	26.01	672.294	68.5631	672.294	75.1578	672.294	-38.0029
674.019	-33.6191	674.015	65.4991	674.015	72.7103	674.015	-1.72363
675.737	-39.5522	675.733	40.3695	675.733	52.7421	675.733	-81.8838
677.457	-65.1567	677.453	60.8298	677.453	69.4169	677.453	111.782
679.175	-11.6797	679.171	23.2253	679.171	52.0801	679.171	-23.7363
680.895	-44.8484	680.891	33.7958	680.891	45.4216	680.891	157.652
682.612	10.1213	682.608	83.2461	682.608	83.6119	682.608	152.526
684.331	-10.7	684.325	36.3961	684.325	11.957	684.325	-51.5439
686.047	45.8694	686.043	22.3589	686.043	39.0551	686.043	35.3906
687.765	18.5256	687.759	24.8566	687.759	30.1998	687.759	164.392
689.481	15.8818	689.477	29.1408	689.477	20.1718	689.477	99.1113
691.197	-26.2397	691.193	47.2927	691.193	43.5247	691.193	7.20313
692.914	59.6116	692.91	50.7413	692.91	25.2308	692.91	60.7949
694.629	-35.8259	694.625	-11.7305	694.625	42.9033	694.625	112.872
696.346	12.0669	696.34	24.5195	696.34	19.8953	696.34	136.813
698.06	-21.4683	698.056	39.6145	698.056	31.145	698.056	14.2773
699.776	35.0112	699.77	-0.67859	699.77	7.98303	699.77	-5.86523
701.489	13.02	701.485	22.3422	701.485	-17.7659	701.485	110.569
703.203	1.48901	703.199	21.9647	703.199	17.0892	703.199	-23.4424
704.918	22.7957	704.912	10.0886	704.912	-10.4833	704.912	60.6104
706.63	-3.48071	706.626	-21.1706	706.626	-0.31067	706.626	-9.08203
708.343	67.4614	708.339	33.1188	708.339	-20.4733	708.339	122.809
710.056	45.2119	710.05	32.7539	710.05	-3.56567	710.05	65.6396
711.768	7.88477	711.764	-19.4016	711.764	2.19006	711.764	109.465
713.479	14.8591	713.475	23.0656	713.475	1.54114	713.475	85.3818
715.193	-23.3992	715.187	-20.3553	715.187	18.9685	715.187	24.9531
716.903	-14.2451	716.899	8.82245	716.899	-37.1228	716.899	106.632
718.614	-23.7148	718.61	15.7803	718.61	18.714	718.61	31.9551
720.326	41.4602	720.32	0.41614	720.32	-21.5886	720.32	160.049
722.035	45.0791	722.031	0.2276	722.031	10.6162	722.031	-110.515
723.745	-27.1128	723.741	-39.3275	723.741	63.8982	723.741	86.833
725.454	-21.4038	725.45	2.47449	725.45	15.7295	725.45	21.3857
727.164	51.6555	727.159	0.23859	727.159	32.2416	727.159	83.9873
728.873	-1.27124	728.869	5.37262	728.869	36.4352	728.869	41.0215
730.581	-30.3728	730.577	23.9843	730.577	-22.9878	730.577	-43.083
732.289	5.29297	732.285	13.8201	732.285	-0.88501	732.285	115
733.998	86.1492	733.992	32.3337	733.992	28.7255	733.992	82.1768
735.705	-3.65723	735.701	13.1017	735.701	-2.06909	735.701	73.4619
737.412	-37.4702	737.408	-1.54462	737.408	-7.13611	737.408	48.6035
739.119	27.0037	739.115	2.00201	739.115	7.50232	739.115	-4.05664
740.827	37.3171	740.821	26.7517	740.821	-7.95593	740.821	111.695
742.533	-18.6938	742.529	25.8808	742.529	12.8359	742.529	-60.4844
744.238	3.5708	744.234	26.4597	744.234	-5.67029	744.234	116.427
745.943	40.428	745.939	-19.875	745.939	10.3262	745.939	130.969
747.648	-3.30957	747.644	-34.745	747.644	-17.678	747.644	-147.312
749.355	-22.0535	749.349	-18.1923	749.349	24.8628	749.349	8.16797
751.059	43.0645	751.053	-12.3387	751.053	-18.594	751.053	-55.4063
752.763	-54.2837	752.759	-18.521	752.759	11.6661	752.759	-117.576
754.466	8.03076	754.462	-9.54987	754.462	1.48096	754.462	-12.8203
756.17	33.2512	756.166	-13.9042	756.166	-2.46008	756.166	58.3164
757.873	31.908	757.869	7.40991	757.869	-7.69482	757.869	-42.3086
759.575	8.30273	759.571	-38.6602	759.571	-2.33215	759.571	-90.792
761.279	10.134	761.274	-21.774	761.274	-23.9546	761.274	-172.458
762.982	-22.6877	762.976	5.50775	762.976	2.27856	762.976	38.3496
764.683	-22.7798	764.679	1.25763	764.679	-13.5083	764.679	-41.0928
766.384	12.8528	766.38	14.9048	766.38	3.56274	766.38	82.1152
768.085	-18.9211	768.081	9.07233	768.081	-15.2922	768.081	96.9609
769.786	22.366	769.782	-17.6975	769.782	-1.32471	769.782	-5.40332
771.487	-46.9868	771.483	0.26813	771.483	-14.3011	771.483	12.2783
773.187	-3.06714	773.183	19.6567	773.183	18.9042	773.183	77.0215
774.886	18.6023	774.882	18.2287	774.882	17.8805	774.882	68.0137
776.586	6.63354	776.582	3.63568	776.582	-21.5627	776.582	29.3828
778.285	25.4924	778.281	-0.15131	778.281	-3.99182	778.281	-2.39063
779.984	15.8518	779.98	-12.4234	779.98	2.20508	779.98	-79.9521
781.684	-9.13428	781.678	2.45538	781.678	-7.52954	781.678	18.8252
783.382	13.9604	783.376	-24.2125	783.376	-17.0884	783.376	52.8916
785.08	59.1343	785.074	11.5939	785.074	-17.838	785.074	48.1641
786.777	7.97754	786.771	17.2836	786.771	19.817	786.771	-4.38184
788.475	54.126	788.469	1.70532	788.469	-2.63208	788.469	-43.082
790.171	2.51587	790.165	11.1831	790.165	17.8146	790.165	146.599
791.868	55.0107	791.862	20.57	791.862	11.3314	791.862	124.853
793.564	40.8865	793.558	10.7419	793.558	-5.3822	793.558	41.3057
795.26	58.9697	795.254	8.68341	795.254	27.4463	795.254	99.4219
796.956	-15.7649	796.95	-1.95898	796.95	19.0114	796.95	59.9619
798.649	38.4021	798.645	35.3588	798.645	34.7515	798.645	121.237
800.344	-13.0271	800.34	5.67468	800.34	44.6627	800.34	100.401
802.038	27.7905	802.034	40.0582	802.034	21.6354	802.034	54.3916
803.733	-5.12988	803.729	27.9586	803.729	16.2629	803.729	95.0264
805.427	25.5369	805.423	11.137	805.423	4.64441	805.423	24.9063
807.12	61.7278	807.116	12.0759	807.116	33.1777	807.116	36.1484
808.814	12.5659	808.81	15.9349	808.81	-20.5425	808.81	270.632
810.507	30.696	810.503	10.8414	810.503	24.3815	810.503	72.0791
812.199	13.1304	812.195	2.81042	812.195	-15.7958	812.195	70.1367
813.892	21.1416	813.888	14.2607	813.888	-45.4468	813.888	67.5977
815.584	59.1685	815.578	1.82715	815.578	-33.202	815.578	89.584
817.275	-23.8909	817.27	23.7794	817.27	19.4303	817.27	17.4844
818.965	-26.3416	818.961	35.222	818.961	-14.7062	818.961	-5.86133
820.656	-12.6321	820.652	36.0873	820.652	28.8059	820.652	45.6289
822.347	36.5244	822.343	35.2914	822.343	-17.6022	822.343	216.032
824.037	14.9065	824.033	46.2809	824.033	-4.38147	824.033	-152.806
825.727	28.8696	825.723	9.31897	825.723	-10.7213	825.723	152.698
827.417	32.4297	827.411	-5.19196	827.411	-0.59131	827.411	-13.793
829.107	39.4539	829.101	10.3351	829.101	-11.1848	829.101	132.946
830.794	5.3562	830.79	3.68085	830.79	-28.9579	830.79	-36.4492
832.483	22.675	832.479	-8.75641	832.479	5.82507	832.479	73.7314
834.171	50.6787	834.167	-18.1548	834.167	-16.1013	834.167	95.3555
835.86	30.4397	835.854	-21.7178	835.854	-0.80823	835.854	68.7031
837.548	-42.9939	837.542	-19.5812	837.542	-6.79126	837.542	40.8838
839.233	54.3789	839.229	0.09601	839.229	-23.7219	839.229	57.9805
840.92	4.4165	840.917	1.5473	840.917	23.2942	840.917	72.6035
842.607	16.7671	842.604	-7.61804	842.604	22.2758	842.604	164.038
844.294	-91.7966	844.288	2.58862	844.288	-10.0923	844.288	73.042
845.978	-62.8035	845.975	-13.9709	845.975	9.86621	845.975	129.624
847.664	-58.6572	847.661	-9.48889	847.661	-4.2406	847.661	-56.8994
849.35	-1.74268	849.346	26.471	849.346	14.7009	849.346	129.454
851.036	36.3596	851.03	-8.87366	851.03	-13.7759	851.03	142.99
852.719	-14.6807	852.715	12.4205	852.715	-19.8339	852.715	-15.1465
854.403	-18.4224	854.4	3.8067	854.4	-11.1437	854.4	127.272
856.088	2.3186	856.082	-9.55261	856.082	23.9945	856.082	140.515
857.77	7.20898	857.766	45.1783	857.766	20.0282	857.766	25.4883
859.454	-30.1775	859.45	0.04065	859.45	-15.405	859.45	188.119
861.137	9.56934	861.133	-0.53491	861.133	-0.35547	861.133	8.58496
862.819	-33.4182	862.815	-0.99866	862.815	-8.90564	862.815	77.4707
864.501	23.4072	864.497	-22.0597	864.497	42.0223	864.497	-6.85547
866.184	-15.8977	866.18	19.1536	866.18	-37.3458	866.18	155.812
867.864	-61.2942	867.86	-1.9281	867.86	9.08545	867.86	157.379
869.546	31.9492	869.542	-0.95007	869.542	40.4866	869.542	28.2061
871.228	71.686	871.222	10.3021	871.222	-5.05505	871.222	21.1357
872.907	48.3438	872.903	18.7194	872.903	-14.9133	872.903	17.8525
874.588	46.7483	874.584	-6.47772	874.584	15.5078	874.584	92.2432
876.269	-31.8083	876.263	-19.4693	876.263	-25.8877	876.263	-14.4424
877.947	2.68335	877.943	-13.0041	877.943	-28.5648	877.943	-16.2979
879.627	52.0896	879.623	-30.1481	879.623	-3.13232	879.623	156.813
881.305	38.8064	881.301	-3.1958	881.301	4.32056	881.301	143.587
882.984	-33.1482	882.98	-6.1391	882.98	18.7408	882.98	-74.2666
884.663	35.8748	884.657	0.96588	884.657	15.0765	884.657	-37.7461
886.34	4.19458	886.336	19.777	886.336	-13.7899	886.336	77.2246
888.018	-9.28979	888.013	18.053	888.013	-7.0282	888.013	131.081
889.695	10.7104	889.691	15.175	889.691	14.8971	889.691	-88.8438
891.372	-12.3577	891.369	11.2081	891.369	9.27686	891.369	115.185
893.048	-9.23706	893.044	22.3625	893.044	-6.24963	893.044	-17.7461
894.725	7.96143	894.721	-3.21429	894.721	6.6095	894.721	85.2432
896.4	-24.8647	896.396	-18.3987	896.396	22.5836	896.396	27.1348
898.077	-10.4839	898.073	-12.9259	898.073	-7.46094	898.073	111.939
899.751	80.4773	899.747	14.6031	899.747	8.1875	899.747	107.547
901.427	17.4766	901.423	-28.0112	901.423	17.488	901.423	-20.958
903.101	-76.5569	903.097	-5.68597	903.097	-7.89783	903.097	22.542
904.776	2.14697	904.772	19.2385	904.772	-6.99182	904.772	111.001
906.449	19.3064	906.445	-18.4448	906.445	10.0043	906.445	95.4082
908.124	-25.749	908.12	0.3562	908.12	52.2939	908.12	-18.7871
909.796	19.2173	909.792	-7.28864	909.792	1.41663	909.792	39.5596
911.47	7.61279	911.466	-24.9213	911.466	6.01575	911.466	-15.6055
913.142	23.915	913.138	9.81183	913.138	24.4688	913.138	46.541
914.815	49.5757	914.809	-25.2272	914.809	17.8152	914.809	-85.5938
916.486	-13.2639	916.482	-20.3273	916.482	4.92505	916.482	-49.8223
918.159	-9.13086	918.153	28.7938	918.153	-26.4694	918.153	9.85059
919.83	-24.6201	919.826	14.7568	919.826	12.9476	919.826	-74.7744
921.5	36.0703	921.496	40.5058	921.496	5.6687	921.496	-38.96
923.172	14.6121	923.168	-3.78802	923.168	-6.16089	923.168	20.9424
924.841	32.6714	924.838	19.1337	924.838	37.3663	924.838	-93.418
926.513	-57.865	926.507	17.2255	926.507	-3.28662	926.507	135.475
928.182	53.6699	928.178	11.2751	928.178	-10.7059	928.178	-107.767
929.85	-18.6335	929.846	30.8095	929.846	49.0906	929.846	-63.8877
931.521	-43.6938	931.515	18.9731	931.515	40.3131	931.515	-21.5029
933.189	-10.176	933.185	35.0939	933.185	57.9281	933.185	-42.1445
934.856	-19.5029	934.852	41.8898	934.852	46.7632	934.852	1.58789
936.526	-4.28003	936.52	54.3729	936.52	48.6866	936.52	-74.6162
938.193	15.2341	938.189	98.0358	938.189	114.538	938.189	89.5771
939.86	58.8223	939.856	104.562	939.856	119.464	939.856	81.0752
941.528	-4.38525	941.522	134.996	941.522	115.608	941.522	108.52
943.194	40.9839	943.19	83.6034	943.19	195.031	943.19	173.081
944.86	38.2034	944.856	179.229	944.856	232.534	944.856	171.038
946.528	50.8386	946.522	240.233	946.522	336.422	946.522	336.809
948.193	23.9482	948.189	277.021	948.189	392.184	948.189	402.742
949.858	72.2222	949.854	390.618	949.854	588.417	949.854	523.905
951.522	159.03	951.518	554.375	951.518	788.747	951.518	672.214
953.189	184.257	953.183	747.767	953.183	1074.99	953.183	1106.6
954.853	272.609	954.849	1113.01	954.849	1487.31	954.849	1448.05
956.516	308.583	956.512	1685.59	956.512	2025.77	956.512	1842.76
958.182	374.536	958.176	2486.02	958.176	2696.09	958.176	2106.49
959.845	525.99	959.839	3238.74	959.839	2989.03	959.839	2169.52
961.507	536.177	961.503	3202.5	961.503	2834.62	961.503	1862.18
963.17	548.27	963.166	2404.54	963.166	2219.93	963.166	1578.37
964.832	472.394	964.828	1691.09	964.828	1502.07	964.828	1189.08
966.496	316.59	966.49	1127.53	966.49	1075.6	966.49	847.036
968.157	227.361	968.153	760.954	968.153	801.67	968.153	610.211
969.818	169.457	969.815	524.693	969.815	560.811	969.815	566.423
971.479	142.765	971.475	366.871	971.475	383.727	971.475	399.035
973.14	102.903	973.136	222.537	973.136	249.543	973.136	208.5
974.802	114.173	974.796	172.258	974.796	216.714	974.796	226.802
976.462	48.8247	976.456	105.818	976.456	139.814	976.456	211.011
978.122	25.9202	978.118	48.2523	978.118	99.6193	978.118	200.37
979.781	-19.9941	979.777	62.5975	979.777	143.041	979.777	74.5537
981.44	53.4431	981.436	28.9834	981.436	96.1611	981.436	-26.1455
983.099	73.9248	983.095	10.3989	983.095	64.4437	983.095	121.644
984.757	12.1155	984.753	14.0611	984.753	78.4563	984.753	36.1787
986.415	34.0103	986.411	28.0905	986.411	85.3422	986.411	129.61
988.075	58.5093	988.069	37.6407	988.069	81.8743	988.069	101.668
989.733	45.6555	989.727	-39.2939	989.727	100.003	989.727	27.4072
991.39	-23.5061	991.384	23.8255	991.384	123.639	991.384	105.625
993.047	-8.20996	993.043	32.7712	993.043	97.4915	993.043	193.99
994.703	4.56543	994.699	24.3394	994.699	122.639	994.699	58.1904
996.359	-21.1011	996.356	41.0423	996.356	137.988	996.356	138.893
998.015	28.7539	998.011	20.1601	998.011	133.388	998.011	130.172
999.671	57.5034	999.667	59.3975	999.667	104.296	999.667	88.7344
1001.33	23.5994	1001.32	2.28662	1001.32	133.705	1001.32	207.34
1002.98	59.4519	1002.98	10.7991	1002.98	135.212	1002.98	112.185
1004.64	36.093	1004.63	41.0319	1004.63	153.967	1004.63	139.152
1006.29	-6.97534	1006.29	47.6604	1006.29	99.3196	1006.29	-27.3545
1007.94	6.64404	1007.94	16.1677	1007.94	164.45	1007.94	94.0068
1009.6	-22.0068	1009.59	31.5251	1009.59	115.598	1009.59	121.007
1011.25	-23.8655	1011.25	70.4475	1011.25	91.8202	1011.25	-4.60938
1012.91	-1.59814	1012.9	40.8955	1012.9	94.6835	1012.9	126.396
1014.56	1.02441	1014.55	26.2377	1014.55	156.457	1014.55	65.5146
1016.21	43.9448	1016.21	49.8999	1016.21	105.867	1016.21	25.8203
1017.86	52.1973	1017.86	20.979	1017.86	147.763	1017.86	35.1602
1019.51	-24.739	1019.51	47.7645	1019.51	145.693	1019.51	168.908
1021.17	20.8784	1021.16	58.226	1021.16	122.771	1021.16	302.382
1022.82	66.7891	1022.81	83.0038	1022.81	141.933	1022.81	133.146
1024.47	102.44	1024.46	104.383	1024.46	114.962	1024.46	250.652
1026.12	14.9465	1026.12	81.298	1026.12	165.338	1026.12	153.569
1027.77	38.4375	1027.76	107.936	1027.76	131.76	1027.76	253.067
1029.42	-52.3965	1029.41	116.991	1029.41	168.673	1029.41	113.836
1031.07	-9.09399	1031.06	142.412	1031.06	135.502	1031.06	87.9863
1032.72	16.012	1032.71	130.05	1032.71	151.114	1032.71	107.554
1034.37	33.012	1034.36	151.665	1034.36	134.804	1034.36	151.076
1036.02	18.0125	1036.01	149.941	1036.01	161.126	1036.01	176.778
1037.66	90.7573	1037.66	152.563	1037.66	190.32	1037.66	198.56
1039.31	3.30566	1039.31	136.005	1039.31	184.177	1039.31	244.711
1040.96	-30.1841	1040.95	166.274	1040.95	175.005	1040.95	246.985
1042.61	15.5476	1042.6	146.763	1042.6	224.513	1042.6	239.394
1044.25	79.3054	1044.25	165.537	1044.25	224.415	1044.25	280.889
1045.9	-5.86426	1045.9	207.994	1045.9	249.513	1045.9	212.322
1047.55	-11.5737	1047.54	237.426	1047.54	270.403	1047.54	192.286
1049.19	23.5999	1049.19	187.637	1049.19	234.053	1049.19	344.439
1050.84	-43.1685	1050.83	194.783	1050.83	232.58	1050.83	195.211
1052.49	37.0254	1052.48	169.276	1052.48	180.768	1052.48	131.27
1054.13	-2.75342	1054.13	147.78	1054.13	157.814	1054.13	159.622
1055.77	40.0427	1055.77	120.172	1055.77	137.466	1055.77	218.585
1057.42	35.6025	1057.42	107.149	1057.42	77.5675	1057.42	114.867
1059.06	29.9858	1059.06	63.6063	1059.06	52.9917	1059.06	58.0293
1060.71	-25.9219	1060.7	59.826	1060.7	68.1986	1060.7	76.5381
1062.35	24.2214	1062.35	17.0097	1062.35	54.6307	1062.35	115.824
1063.99	-0.69995	1063.99	10.9664	1063.99	39.964	1063.99	20.4951
1065.64	-15.0669	1065.63	47.3527	1065.63	60.4664	1065.63	-49.7803
1067.28	19.9124	1067.27	18.0712	1067.27	38.6194	1067.27	5.67773
1068.92	4.62842	1068.92	23.6068	1068.92	-6.76477	1068.92	175.898
1070.56	29.3552	1070.56	9.98682	1070.56	30.6637	1070.56	186.25
1072.21	22.9436	1072.2	55.9309	1072.2	76.6053	1072.2	127.076
1073.85	32.4861	1073.84	81.456	1073.84	78.8568	1073.84	160.771
1075.49	-1.21362	1075.48	46.0613	1075.48	37.6913	1075.48	142.523
1077.13	19.4509	1077.12	26.9052	1077.12	49.1293	1077.12	144.601
1078.77	-24.7456	1078.76	13.7628	1078.76	1.24731	1078.76	35.8408
1080.41	11.1963	1080.4	39.9455	1080.4	50.8048	1080.4	-45.3799
1082.05	10.9363	1082.04	31.3463	1082.04	38.0006	1082.04	165.745
1083.69	-24.0432	1083.68	28.6236	1083.68	22.3771	1083.68	4.33301
1085.33	18.1184	1085.32	-33.4903	1085.32	51.8676	1085.32	28.3955
1086.96	9.77832	1086.96	10.454	1086.96	-14.2731	1086.96	65.501
1088.6	50.9004	1088.6	-7.9281	1088.6	5.29004	1088.6	101.788
1090.24	3.24487	1090.24	-29.2534	1090.24	3.03003	1090.24	148.509
1091.88	28.9368	1091.87	11.6561	1091.87	6.37012	1091.87	-3.83887
1093.52	50.8572	1093.51	-14.387	1093.51	-3.61292	1093.51	-75.9785
1095.15	8.35254	1095.15	10.173	1095.15	-10.8746	1095.15	-61.1318
1096.79	3.46387	1096.79	-37.7025	1096.79	-39.8442	1096.79	105.286
1098.43	12.0781	1098.42	-23.1061	1098.42	-41.0674	1098.42	-34.416
1100.06	-8.89429	1100.06	12.0062	1100.06	-57.884	1100.06	145.306
1101.7	-1.6665	1101.7	-13.4147	1101.7	-9.29504	1101.7	0.00977
1103.33	-17.2866	1103.33	-12.6658	1103.33	-2.52271	1103.33	139.833
1104.97	-43.1882	1104.97	-13.3698	1104.97	10.0262	1104.97	-85.6592
1106.6	-11.5386	1106.6	9.01453	1106.6	-7.89148	1106.6	-102.866
1108.24	-37.8945	1108.24	28.5004	1108.24	-15.6816	1108.24	73.2139
1109.87	-0.23364	1109.87	-5.39716	1109.87	9.97144	1109.87	2.26465
1111.51	19.4775	1111.5	21.756	1111.5	14.2744	1111.5	-50.1299
1113.14	-10.4209	1113.14	5.84241	1113.14	-4.16724	1113.14	51.625
1114.77	19.8911	1114.77	24.9664	1114.77	25.5243	1114.77	-120.592
1116.41	-78.4915	1116.4	38.4541	1116.4	35.1204	1116.4	58.0859
1118.04	-66.9443	1118.04	33.062	1118.04	22.917	1118.04	11.0605
1119.67	23.9192	1119.67	27.51	1119.67	0.3407	1119.67	-63.5898
1121.3	34.238	1121.3	26.1345	1121.3	24.0332	1121.3	-151.857
1122.94	61.4019	1122.93	52.2347	1122.93	-12.0444	1122.93	95.7607
1124.57	-15.0898	1124.56	31.7267	1124.56	-16.2512	1124.56	62.3887
1126.2	20.1416	1126.19	27.1707	1126.19	8.58264	1126.19	1.73535
1127.83	47.9746	1127.82	42.9747	1127.82	36.3278	1127.82	29.248
1129.46	-2.77197	1129.46	22.4395	1129.46	11.7385	1129.46	61.0459
1131.09	1.8396	1131.09	49.9732	1131.09	20.6775	1131.09	56.9814
1132.72	34.3264	1132.72	64.52	1132.72	37.016	1132.72	-53.6865
1134.35	22.0164	1134.35	29.7006	1134.35	17.1163	1134.35	-145.362
1135.98	-5.99072	1135.98	35.7709	1135.98	25.0358	1135.98	-72.3066
1137.61	15.8005	1137.6	27.3824	1137.6	19.978	1137.6	166.887
1139.24	43.5769	1139.23	8.84491	1139.23	-2.50208	1139.23	7.5
1140.86	21.71	1140.86	16.5632	1140.86	11.4858	1140.86	-83.7373
1142.49	-29.6729	1142.49	16.9357	1142.49	41.4816	1142.49	120.002
1144.12	4.55371	1144.12	9.89142	1144.12	20.245	1144.12	16.3438
1145.75	23.5195	1145.74	33.3616	1145.74	3.18408	1145.74	189.963
1147.37	89.9597	1147.37	49.3528	1147.37	9.2793	1147.37	27.1777
1149	24.2749	1149	8.22571	1149	31.2595	1149	108.303
1150.63	-0.92725	1150.62	-15.4493	1150.62	32.6799	1150.62	107.107
1152.25	58.3735	1152.25	14.8815	1152.25	18.0206	1152.25	7.41992
1153.88	35.9604	1153.87	13.1351	1153.87	19.4791	1153.87	-7.21875
1155.51	19.5835	1155.5	27.5208	1155.5	21.0392	1155.5	73.9375
1157.13	18.0161	1157.13	9.89618	1157.13	9.57849	1157.13	39.5293
1158.76	29.7561	1158.75	-12.0222	1158.75	2.59509	1158.75	86.3594
1160.38	0.78027	1160.38	4.05103	1160.38	32.1608	1160.38	122.213
1162	12.6958	1162	30.3745	1162	15.0944	1162	138.018
1163.63	23.105	1163.62	10.0292	1163.62	-12.1666	1163.62	219.373
1165.25	34.7998	1165.25	-24.9247	1165.25	7.2356	1165.25	18.5215
1166.87	87.0491	1166.87	4.26068	1166.87	-23.0232	1166.87	95.041
1168.5	55.7202	1168.49	23.141	1168.49	0.5885	1168.49	169.723
1170.12	-5.28784	1170.12	-22.2622	1170.12	-40.1051	1170.12	18.9434
1171.74	51.1975	1171.74	-2.17432	1171.74	9.44287	1171.74	178.965
1173.36	3.54956	1173.36	-4.10303	1173.36	9.2356	1173.36	181.479
1174.99	33.8945	1174.98	30.2119	1174.98	40.871	1174.98	35.3848
1176.61	43.2329	1176.6	3.2569	1176.6	-12.0547	1176.6	206.895
1178.23	53.6702	1178.22	9.70654	1178.22	13.5024	1178.22	55.5938
1179.85	43.8425	1179.84	13.2864	1179.84	-11.7325	1179.84	118.477
1181.47	63.4656	1181.46	-4.75793	1181.46	2.40454	1181.46	52.9355
1183.09	64.8655	1183.09	0.59943	1183.09	9.50586	1183.09	251.475
1184.71	49.5403	1184.71	-9.80011	1184.71	-10.6956	1184.71	167.682
1186.33	39.1094	1186.32	20.5237	1186.32	-20.5525	1186.32	172.102
1187.95	30.4592	1187.94	-14.2451	1187.94	-38.9734	1187.94	157.953
1189.57	23.3462	1189.56	-15.6563	1189.56	-9.5426	1189.56	192.193
1191.19	58.0598	1191.18	27.8054	1191.18	24.2	1191.18	185.256
1192.8	48.8699	1192.8	-15.736	1192.8	-3.00903	1192.8	127.143
1194.42	80.9065	1194.42	-14.5493	1194.42	13.0168	1194.42	285.768
1196.04	25.0842	1196.04	-7.8089	1196.04	31.6337	1196.04	88.0957
1197.66	34.75	1197.65	-12.8968	1197.65	-20.925	1197.65	72.3672
1199.27	99.7959	1199.27	-3.74231	1199.27	-21.6462	1199.27	123.398
1200.89	141.115	1200.89	0.95862	1200.89	13.5665	1200.89	163.563
1202.51	46.9492	1202.5	-23.1419	1202.5	12.7131	1202.5	169.367
1204.12	57.0537	1204.12	-25.4831	1204.12	13.4587	1204.12	142.92
1205.74	-24.2117	1205.73	1.10883	1205.73	-2.83032	1205.73	122.713
1207.35	-9.81567	1207.35	-0.89471	1207.35	-13.1208	1207.35	98.8477
1208.97	19.6294	1208.96	-48.6881	1208.96	-4.50696	1208.96	181.893
1210.58	84.2786	1210.58	12.8802	1210.58	-7.15771	1210.58	28.6973
1212.2	76.4824	1212.19	25.804	1212.19	16.29	1212.19	-18.6191
1213.81	4.72168	1213.81	30.2822	1213.81	19.8397	1213.81	145.727
1215.42	124.305	1215.42	6.06836	1215.42	1.89807	1215.42	67.0117
1217.04	40.6372	1217.03	1.82568	1217.03	-9.03528	1217.03	92.1328
1218.65	21.6384	1218.65	31.74	1218.65	12.6814	1218.65	224.383
1220.26	10.8184	1220.26	20.9421	1220.26	18.0299	1220.26	-12.6387
1221.88	75.9329	1221.87	1.16785	1221.87	-10.1016	1221.87	131.182
1223.49	51.4639	1223.49	8.54773	1223.49	19.0238	1223.49	97.459
1225.1	-13.6689	1225.1	6.08136	1225.1	15.389	1225.1	93.5684
1226.71	39.1697	1226.71	-13.1181	1226.71	30.929	1226.71	128.736
1228.32	78.4912	1228.32	28.3483	1228.32	5.57434	1228.32	56.873
1229.94	92.292	1229.93	-28.6658	1229.93	-3.57935	1229.93	120.219
1231.55	67.8704	1231.54	-12.5089	1231.54	6.02405	1231.54	9.58008
1233.16	88.6304	1233.15	0.62579	1233.15	51.317	1233.15	159.844
1234.77	-11.2275	1234.76	42.1573	1234.76	11.495	1234.76	144.564
1236.38	21.0459	1236.37	-7.11932	1236.37	28.6985	1236.37	153.17
1237.99	7.99243	1237.98	6.59607	1237.98	14.0658	1237.98	0.29102
1239.59	33.6865	1239.59	15.9807	1239.59	12.3372	1239.59	58.5391
1241.2	46.9604	1241.2	18.2907	1241.2	25.0928	1241.2	127.896
1242.81	9.11646	1242.81	22.1517	1242.81	22.197	1242.81	100.926
1244.42	48.9446	1244.42	15.9772	1244.42	-20.8912	1244.42	71.8652
1246.03	46.6348	1246.03	1.05402	1246.03	-2.38794	1246.03	146.996
1247.64	43.3552	1247.63	10.3112	1247.63	-7.14502	1247.63	220.818
1249.25	-3.99341	1249.24	16.4521	1249.24	5.03772	1249.24	163.861
1250.85	-24.5957	1250.85	-9.1228	1250.85	22.7725	1250.85	-67.6641
1252.46	88.2649	1252.45	1.18115	1252.45	40.4924	1252.45	50.0703
1254.06	25.3499	1254.06	1.56439	1254.06	-7.59656	1254.06	83.3047
1255.67	52.1809	1255.67	-2.19025	1255.67	10.4714	1255.67	-90.2676
1257.28	33.7896	1257.27	7.0799	1257.27	22.952	1257.27	31.6563
1258.88	-15.8621	1258.88	0.61694	1258.88	18.2733	1258.88	34.5469
1260.49	40.5918	1260.48	-5.87469	1260.48	20.7296	1260.48	-163.285
1262.09	-4.87378	1262.09	1.93561	1262.09	27.4357	1262.09	-61.584
1263.7	-60.4099	1263.69	-0.32373	1263.69	16.8864	1263.69	31.6523
1265.3	-11.1689	1265.3	8.87524	1265.3	49.3596	1265.3	153.768
1266.9	27.856	1266.9	36.6759	1266.9	31.5153	1266.9	49.8535
1268.51	17.5356	1268.5	-28.9836	1268.5	1.99817	1268.5	6.7832
1270.11	36.4902	1270.11	21.4301	1270.11	32.509	1270.11	-1.26758
1271.71	-27.29	1271.71	7.01337	1271.71	-30.5573	1271.71	-20.5977
1273.32	46.0063	1273.31	-4.69006	1273.31	-6.2832	1273.31	-6.89258
1274.92	-27.1431	1274.91	-4.97137	1274.91	7.85364	1274.91	20.6035
1276.52	-58.3096	1276.52	-9.50586	1276.52	7.69666	1276.52	-37.7598
1278.12	-12.9365	1278.12	-5.34039	1278.12	21.983	1278.12	52.8672
1279.72	-25.687	1279.72	7.51727	1279.72	16.3296	1279.72	67.5371
1281.32	-9.37305	1281.32	-12.512	1281.32	-17.907	1281.32	-94.9863
1282.93	-27.3291	1282.92	24.7408	1282.92	5.12817	1282.92	-86.5098
1284.53	61.9722	1284.52	-8.24756	1284.52	-16.3213	1284.52	44.5254
1286.13	0.54932	1286.12	-12.6975	1286.12	-14.9941	1286.12	-9.35156
1287.73	46.0322	1287.72	31.4001	1287.72	-9.53931	1287.72	-72.4316
1289.33	6.60156	1289.32	-20.5392	1289.32	17.2195	1289.32	-80.1191
1290.93	8.45898	1290.92	3.29742	1290.92	13.8051	1290.92	5.5293
1292.53	-28.1919	1292.52	-27.2317	1292.52	16.092	1292.52	141.682
1294.12	42.9136	1294.12	36.68	1294.12	-12.9962	1294.12	-73.0938
1295.72	21.8232	1295.72	-3.65436	1295.72	-4.77771	1295.72	-131.615
1297.32	-9.99072	1297.31	-0.99078	1297.31	-0.7262	1297.31	63.1309
1298.92	21.4854	1298.91	7.4342	1298.91	30.5282	1298.91	145.129
1300.52	37.1216	1300.51	-2.78345	1300.51	-14.0742	1300.51	-43.5742
1302.11	-36.3975	1302.11	-7.42297	1302.11	-15.9684	1302.11	25.5977
1303.71	9.5	1303.71	-33.6736	1303.71	-23.799	1303.71	-14.0234
1305.3	27.7192	1305.3	-8.60028	1305.3	-28.9462	1305.3	102.725
1306.9	10.0439	1306.9	-10.7518	1306.9	-44.1826	1306.9	155.756
1308.5	-38.8096	1308.49	24.2322	1308.49	1.98706	1308.49	-6
1310.09	-21.6016	1310.09	24.9757	1310.09	22.4666	1310.09	-164.689
1311.69	-24.0762	1311.68	-8.50781	1311.68	18.6893	1311.68	-6.67188
1313.28	-25.0879	1313.28	-3.47772	1313.28	-2.25623	1313.28	8.65039
1314.88	-54.7573	1314.87	10.0446	1314.87	-4.73938	1314.87	158.777
1316.47	-3.21484	1316.47	-10.7162	1316.47	-34.3912	1316.47	65.9102
1318.07	44.3364	1318.06	5.62421	1318.06	-4.13904	1318.06	-58.4531
1319.66	-54.1162	1319.66	-16.3975	1319.66	-2.26746	1319.66	-81.0293
1321.25	19.6719	1321.25	-15.416	1321.25	44.0195	1321.25	23.9551
1322.85	-40.8481	1322.84	-5.69641	1322.84	-27.8041	1322.84	117.984
1324.44	1.9126	1324.44	-13.005	1324.44	-16.8593	1324.44	19.1406
1326.03	67.4092	1326.03	-0.40338	1326.03	18.2643	1326.03	45.0703
1327.62	42.2813	1327.62	-9.3891	1327.62	37.4645	1327.62	-49.4141
1329.22	46.1572	1329.21	11.3732	1329.21	24.9716	1329.21	70.2246
1330.81	33.6079	1330.8	-10.8628	1330.8	49.3383	1330.8	87.9785
1332.4	43.5981	1332.4	-4.65173	1332.4	9.37292	1332.4	52.9473
1333.99	12.3628	1333.99	5.82056	1333.99	-6.35095	1333.99	-52.9648
1335.58	38.5723	1335.58	4.92157	1335.58	-9.20239	1335.58	32.2148
1337.17	41.0513	1337.17	15.4839	1337.17	-2.01514	1337.17	68.0195
1338.76	16.9902	1338.76	24.6823	1338.76	26.6061	1338.76	75.9297
1340.35	9.14014	1340.35	6.8764	1340.35	11.1273	1340.35	172.742
1341.94	55.8403	1341.94	11.9073	1341.94	38.4279	1341.94	6.17773
1343.53	3	1343.53	25.4722	1343.53	50.0344	1343.53	106.387
1345.12	54.0034	1345.11	24.724	1345.11	38.7607	1345.11	113.201
1346.71	-20.5542	1346.7	35.2747	1346.7	34.4918	1346.7	-40.7402
1348.3	85.7612	1348.29	27.2803	1348.29	68.6074	1348.29	-95.0391
1349.88	40.5005	1349.88	12.2769	1349.88	0.36939	1349.88	-136.49
1351.47	11.0059	1351.47	70.1149	1351.47	67.6506	1351.47	20.3359
1353.06	40.4028	1353.05	42.9086	1353.05	20.0629	1353.05	-65.3633
1354.65	55.8257	1354.64	44.4556	1354.64	53.985	1354.64	-51.8594
1356.23	56.1934	1356.23	28.9622	1356.23	33.8571	1356.23	9.57031
1357.82	41.5039	1357.81	64.6171	1357.81	39.1409	1357.81	-53.8145
1359.41	26.373	1359.4	45.6191	1359.4	25.3599	1359.4	95.8828
1360.99	33.4409	1360.99	40.4192	1360.99	46.699	1360.99	119.484
1362.58	73.4189	1362.57	42.0342	1362.57	23.4312	1362.57	-21.0762
1364.16	9.35986	1364.16	23.6489	1364.16	35.7738	1364.16	124.861
1365.75	46.3818	1365.74	46.7866	1365.74	22.7253	1365.74	-67.416
1367.33	38.2437	1367.33	3.29816	1367.33	24.3192	1367.33	-58.416
1368.91	70.0317	1368.91	12.7292	1368.91	14.8231	1368.91	-49.2168
1370.5	4.021	1370.49	22.1898	1370.49	8.23193	1370.49	176.707
1372.08	85.5703	1372.08	14.3857	1372.08	2.88062	1372.08	120.877
1373.67	15.1899	1373.66	26.2545	1373.66	-21.2623	1373.66	-2.00195
1375.25	8.32471	1375.25	15.1587	1375.25	26.9989	1375.25	-137.461
