# Supplementary material for: Evidence of water on the lunar surface from Chang’E-5 in-situ spectra and returned samples
Source: Nat Commun. 2022 Jun 14;13:3119. doi: 10.1038/s41467-022-30807-5 (PMC9198042; doi:10.1038/s41467-022-30807-5)
Supplement: Supplementary file 2 — Source Data [file 41467_2022_30807_MOESM2_ESM.zip › Dataset3.xlsx]

## Sheet: 0004
wavelength	0004-radiance-VIS		wavelength	solar-irradiance-VIS		Ancillary data	VIS-channel	NIR-channel	SWIR-channel	MWIR-channel		wavelength	0004-RADF-VIS		wavelength	0004-RADF-connected
480	0.020927		480	2.11418		Start_Time (UTC)	2020-12-01T23:53:17.375Z	2020-12-01T23:55:48.375Z	2020-12-01T23:57:12.735Z	2020-12-01T23:59:06.095Z		480	0.030355		480	0.038123
485	0.019782		485	1.93161		Stop_Time (UTC)	2020-12-01T23:54:57.035Z	2020-12-01T23:56:32.195Z	2020-12-01T23:58:24.375Z	2020-12-02T00:00:45.675Z		485	0.031407		485	0.039444
490	0.020219		490	2.00253		Solar_Incidence_Angle(°)	50.3255	50.3158	50.3101	50.3027		490	0.030963		490	0.038887
495	0.021868		495	2.01142		Solar_Azimuth_Angle	139.768	139.793	139.807	139.825		495	0.03334		495	0.041872
500	0.019055		500	1.94001		Rover_Incidence_Angle(°)	49.9065	49.6659	49.6765	49.6765		500	0.030121		500	0.037829
505	0.019486		505	1.97234		Rover_Azimuth_Angle(°)	31.262	31.3498	31.3135	31.3135		505	0.030297		505	0.03805
510	0.019774		510	1.93179		Rover_Phase_Angle(°)	77.0396	76.8378	76.8696	76.875		510	0.03139		510	0.039423
515	0.02005		515	1.82513								515	0.033688		515	0.04231
520	0.019323		520	1.83032								520	0.032375		520	0.04066
525	0.01969		525	1.88551								525	0.032024		525	0.040219
530	0.02171		530	1.92378								530	0.034607		530	0.043463
535	0.021393		535	1.91093								535	0.034332		535	0.043118
540	0.019381		540	1.86102								540	0.031936		540	0.04011
545	0.021035		545	1.89488								545	0.034043		545	0.042755
550	0.021971		550	1.88939								550	0.035661		550	0.044788
555	0.021378		555	1.88074								555	0.034857		555	0.043778
560	0.020632		560	1.82252								560	0.034716		560	0.0436
565	0.020782		565	1.82868								565	0.034851		565	0.04377
570	0.021828		570	1.81578								570	0.036865		570	0.046299
575	0.021901		575	1.83484								575	0.036604		575	0.045972
580	0.020182		580	1.81802								580	0.034043		580	0.042755
585	0.021566		585	1.80676								585	0.036604		585	0.045972
590	0.02098		590	1.74857								590	0.036795		590	0.046211
595	0.021086		595	1.76868								595	0.03656		595	0.045917
600	0.020471		600	1.73616								600	0.036159		600	0.045413
605	0.020171		605	1.73439								605	0.035665		605	0.044792
610	0.02113		610	1.71201								610	0.03785		610	0.047537
615	0.020749		615	1.66885								615	0.038128		615	0.047886
620	0.020447		620	1.66695								620	0.037617		620	0.047243
625	0.019528		625	1.64329								625	0.036442		625	0.045768
630	0.019634		630	1.6375								630	0.036769		630	0.046179
635	0.020795		635	1.62								635	0.039365		635	0.04944
640	0.020283		640	1.60108								640	0.038849		640	0.048791
645	0.019744		645	1.58269								645	0.038256		645	0.048046
650	0.019579		650	1.56074								650	0.038471		650	0.048316
655	0.018264		655	1.48896								655	0.037617		655	0.047244
660	0.017882		660	1.49467								660	0.03669		660	0.046079
665	0.019006		665	1.50879								665	0.03863		665	0.048517
670	0.019585		670	1.50487								670	0.039912		670	0.050126
675	0.019751		675	1.49509								675	0.040511		675	0.050879
680	0.018758		680	1.47257								680	0.039065		680	0.049062
685	0.017514		685	1.45934								685	0.036804		685	0.046223
690	0.018123		690	1.44311								690	0.038512		690	0.048367
695	0.018633		695	1.42756								695	0.040027		695	0.05027
700	0.018259		700	1.41793								700	0.039489		700	0.049595
705	0.018616		705	1.4105								705	0.040474		705	0.050832
710	0.017861		710	1.39522								710	0.039258		710	0.049305
715	0.017469		715	1.37234								715	0.039036		715	0.049026
720	0.017394		720	1.35418								720	0.039391		720	0.049472
725	0.017947		725	1.33942								725	0.041089		725	0.051605
730	0.017895		730	1.32429								730	0.04144		730	0.052045
735	0.017997		735	1.30977								735	0.042136		735	0.05292
740	0.017305		740	1.2916								740	0.041087		740	0.051602
745	0.016767		745	1.28315								745	0.040072		745	0.050328
750	0.016745		750	1.27497								750	0.040277		750	0.050585
755	0.016871		755	1.2632								755	0.040957		755	0.051439
760	0.016585		760	1.24546								760	0.040837		760	0.051288
765	0.016303		765	1.22392								765	0.040849		765	0.051303
770	0.01666		770	1.20691								770	0.042333		770	0.053166
775	0.016707		775	1.1928								775	0.042953		775	0.053946
780	0.015953		780	1.17621								780	0.041593		780	0.052238
785	0.01533		785	1.1645								785	0.040371		785	0.050703
790	0.015076		790	1.1577								790	0.039935		790	0.050155
795	0.014542		795	1.13023								795	0.039458		795	0.049556
800	0.01457		800	1.13269								800	0.039448		800	0.049544
805	0.014936		805	1.11543								805	0.041063		805	0.051572
810	0.014979		810	1.1083								810	0.041447		810	0.052055
815	0.015442		815	1.106								815	0.042817		815	0.053774
820	0.0147		820	1.06838								820	0.042195		820	0.052993
825	0.014488		825	1.07343								825	0.04139		825	0.051982
830	0.014348		830	1.05939								830	0.041534		830	0.052164
835	0.014035		835	1.04021								835	0.041377		835	0.051966
840	0.014068		840	1.03394								840	0.041725		840	0.052403
845	0.014122		845	1.01999								845	0.042458		845	0.053323
850	0.013477		850	0.970882								850	0.042568		850	0.053462
855	0.012891		855	0.920133								855	0.042963		855	0.053958
860	0.01422		860	0.990764								860	0.044015		860	0.055279
865	0.013331		865	0.946503								865	0.043192		865	0.054245
870	0.01408		870	0.972708								870	0.04439		870	0.05575
875	0.01358		875	0.954274								875	0.04364		875	0.054808
880	0.013653		880	0.943045								880	0.044398		880	0.055761
885	0.013316		885	0.934114								885	0.043715		885	0.054903
890	0.013365		890	0.931111								890	0.044017		890	0.055282
895	0.013552		895	0.914086								895	0.045465		895	0.0571
900	0.01325		900	0.889899								900	0.045659		900	0.057344
905	0.013267		905	0.896704								905	0.045372		905	0.056983
910	0.013209		910	0.873952								910	0.046349		910	0.058211
915	0.013058		915	0.87763								915	0.045628		915	0.057305
920	0.013108		920	0.85616								920	0.046951		920	0.058967
925	0.012876		925	0.838104								925	0.047114		925	0.059171
930	0.013542		930	0.849679								930	0.048875		930	0.061383
935	0.012784		935	0.840522								935	0.046641		935	0.058577
940	0.013288		940	0.819467								940	0.049729		940	0.062455
945	0.016168		945	0.815521								945	0.060798		945	0.076357
950	0.016378		950	0.814395								950	0.061672		950	0.052304
															955	0.05218
wavelength	0004-radiance-NIR		wavelength	solar-irradiance-NIR								wavelength	0004-RADF-NIR		960	0.052323
900	0.0167		900	0.889899								900	0.057549		965	0.05237
905	0.01416		905	0.896704								905	0.048426		970	0.052461
910	0.01664		910	0.873952								910	0.058389		975	0.052543
915	0.01724		915	0.87763								915	0.060241		980	0.052582
920	0.01554		920	0.85616								920	0.055662		985	0.052921
925	0.01475		925	0.838104								925	0.053971		990	0.052961
930	0.0144		930	0.849679								930	0.051972		995	0.053141
935	0.01324		935	0.840522								935	0.048306		1000	0.05311
940	0.01261		940	0.819467								940	0.04719		1005	0.052603
945	0.01321		945	0.815521								945	0.049674		1010	0.052998
950	0.01389		950	0.814395								950	0.052304		1015	0.052864
955	0.01342		955	0.788708								955	0.05218		1020	0.053188
960	0.01354		960	0.793571								960	0.052323		1025	0.053424
965	0.01333		965	0.78057								965	0.05237		1030	0.053716
970	0.01329		970	0.776881								970	0.052461		1035	0.053807
975	0.01312		975	0.765742								975	0.052543		1040	0.054004
980	0.01303		980	0.759922								980	0.052582		1045	0.054188
985	0.01299		985	0.752737								985	0.052921		1050	0.054431
990	0.01282		990	0.742325								990	0.052961		1055	0.054571
995	0.01281		995	0.739242								995	0.053141		1060	0.054604
1000	0.01267		1000	0.731588								1000	0.05311		1065	0.055014
1005	0.01217		1005	0.70948								1005	0.052603		1070	0.054959
1010	0.01239		1010	0.716922								1010	0.052998		1075	0.05528
1015	0.01218		1015	0.706567								1015	0.052864		1080	0.055481
1020	0.01208		1020	0.696491								1020	0.053188		1085	0.055811
1025	0.01212		1025	0.69571								1025	0.053424		1090	0.056056
1030	0.01202		1030	0.686216								1030	0.053716		1095	0.056286
1035	0.01184		1035	0.674798								1035	0.053807		1100	0.056736
1040	0.01179		1040	0.669501								1040	0.054004		1105	0.057024
1045	0.01169		1045	0.66157								1045	0.054188		1110	0.057404
1050	0.01168		1050	0.658051								1050	0.054431		1115	0.057799
1055	0.0116		1055	0.651865								1055	0.054571		1120	0.058128
1060	0.01141		1060	0.640798								1060	0.054604		1125	0.058934
1065	0.0114		1065	0.63547								1065	0.055014		1130	0.058917
1070	0.01117		1070	0.623277								1070	0.054959		1135	0.059298
1075	0.01121		1075	0.621878								1075	0.05528		1140	0.05937
1080	0.0111		1080	0.613543								1080	0.055481		1145	0.060014
1085	0.01104		1085	0.606614								1085	0.055811		1150	0.060271
1090	0.01096		1090	0.599588								1090	0.056056		1155	0.06071
1095	0.01068		1095	0.581883								1095	0.056286		1160	0.061317
1100	0.01082		1100	0.584833								1100	0.056736		1165	0.061407
1105	0.01087		1105	0.584569								1105	0.057024		1170	0.06178
1110	0.01085		1110	0.579632								1110	0.057404		1175	0.061954
1115	0.01081		1115	0.573543								1115	0.057799		1180	0.062469
1120	0.01074		1120	0.566612								1120	0.058128		1185	0.062823
1125	0.01073		1125	0.558339								1125	0.058934		1190	0.06326
1130	0.01061		1130	0.552249								1130	0.058917		1195	0.063654
1135	0.01059		1135	0.547667								1135	0.059298		1200	0.063819
1140	0.01045		1140	0.539771								1140	0.05937		1205	0.064431
1145	0.01055		1145	0.539091								1145	0.060014		1210	0.064698
1150	0.01054		1150	0.536281								1150	0.060271		1215	0.065081
1155	0.01051		1155	0.530891								1155	0.06071		1220	0.065127
1160	0.01041		1160	0.520638								1160	0.061317		1225	0.065243
1165	0.01034		1165	0.516373								1165	0.061407		1230	0.065496
1170	0.01036		1170	0.514248								1170	0.06178		1235	0.066012
1175	0.01028		1175	0.508847								1175	0.061954		1240	0.066051
1180	0.01026		1180	0.503668								1180	0.062469		1245	0.066307
1185	0.01021		1185	0.498389								1185	0.062823		1250	0.066497
1190	0.01022		1190	0.495435								1190	0.06326		1255	0.066849
1195	0.01017		1195	0.48996								1195	0.063654		1260	0.066782
1200	0.01003		1200	0.481966								1200	0.063819		1265	0.067345
1205	0.01006		1205	0.478814								1205	0.064431		1270	0.067651
1210	0.01001		1210	0.474467								1210	0.064698		1275	0.068282
1215	0.0101		1215	0.475917								1215	0.065081		1280	0.068239
1220	0.01003		1220	0.472282								1220	0.065127		1285	0.068135
1225	0.009927		1225	0.466605								1225	0.065243		1290	0.068343
1230	0.009862		1230	0.461758								1230	0.065496		1295	0.068106
1235	0.009851		1235	0.457637								1235	0.066012		1300	0.068602
1240	0.00975		1240	0.452676								1240	0.066051		1305	0.069307
1245	0.009708		1245	0.448988								1245	0.066307		1310	0.069722
1250	0.009668		1250	0.445861								1250	0.066497		1315	0.069511
1255	0.009635		1255	0.442001								1255	0.066849		1320	0.069708
1260	0.009565		1260	0.439227								1260	0.066782		1325	0.069712
1265	0.009567		1265	0.435647								1265	0.067345		1330	0.070592
1270	0.009549		1270	0.432863								1270	0.067651		1335	0.07006
1275	0.009535		1275	0.428234								1275	0.068282		1340	0.070357
1280	0.009235		1280	0.41502								1280	0.068239		1345	0.070563
1285	0.009173		1285	0.41286								1285	0.068135		1350	0.070657
1290	0.009294		1290	0.417035								1290	0.068343		1355	0.070756
1295	0.009235		1295	0.415832								1295	0.068106		1360	0.071518
1300	0.009223		1300	0.412289								1300	0.068602		1365	0.072264
1305	0.009224		1305	0.408136								1305	0.069307		1370	0.072006
1310	0.009153		1310	0.402584								1310	0.069722		1375	0.071945
1315	0.009012		1315	0.397585								1315	0.069511		1380	0.072219
1320	0.009012		1320	0.396464								1320	0.069708		1385	0.071941
1325	0.008938		1325	0.393185								1325	0.069712		1390	0.073186
1330	0.008955		1330	0.389022								1330	0.070592		1395	0.073291
1335	0.008837		1335	0.386808								1335	0.07006		1400	0.073368
1340	0.008809		1340	0.383958								1340	0.070357		1405	0.07391
1345	0.008776		1345	0.381402								1345	0.070563		1410	0.074064
1350	0.008708		1350	0.377944								1350	0.070657		1415	0.073984
1355	0.008624		1355	0.373773								1355	0.070756		1420	0.074033
1360	0.008637		1360	0.370347								1360	0.071518		1425	0.073975
1365	0.008654		1365	0.367246								1365	0.072264		1430	0.073885
1370	0.008548		1370	0.364051								1370	0.072006		1435	0.074128
1375	0.008482		1375	0.361544								1375	0.071945		1440	0.074685
1380	0.008462		1380	0.359322								1380	0.072219		1445	0.075378
1385	0.008374		1385	0.35696								1385	0.071941		1450	0.076729
1390	0.008458		1390	0.35441								1390	0.073186		1455	0.075161
1395	0.008396		1395	0.351304								1395	0.073291		1460	0.07543
1400	0.008319		1400	0.347718								1400	0.073368		1465	0.075909
1405	0.008309		1405	0.344756								1405	0.07391		1470	0.077301
1410	0.008254		1410	0.341762								1410	0.074064		1475	0.077537
1415	0.008175		1415	0.338857								1415	0.073984		1480	0.07864
1420	0.008094		1420	0.335276								1420	0.074033		1485	0.076869
1425	0.007994		1425	0.331392								1425	0.073975		1490	0.077232
1430	0.007945		1430	0.329763								1430	0.073885		1495	0.078658
1435	0.007937		1435	0.328351								1435	0.074128		1500	0.077893
1440	0.007908		1440	0.324713								1440	0.074685		1505	0.076818
1445	0.007911		1445	0.321847								1445	0.075378		1510	0.078752
1450	0.007994		1450	0.3195								1450	0.076729		1515	0.077804
															1520	0.078555
wavelength	0004-radiance-SWIR		wavelength	solar-irradiance-SWIR								wavelength	0004-RADF-SWIR		1525	0.078201
1400	0.00914		1400	0.347517								1400	0.080655		1530	0.079307
1405	0.00921		1405	0.344843								1405	0.081903		1535	0.079184
1410	0.009157		1410	0.341678								1410	0.082186		1540	0.078928
1415	0.009233		1415	0.338996								1415	0.083524		1545	0.080752
1420	0.00908		1420	0.335446								1420	0.083009		1550	0.078536
1425	0.009005		1425	0.330854								1425	0.083466		1555	0.079161
1430	0.008894		1430	0.32963								1430	0.082744		1560	0.079174
1435	0.008923		1435	0.329092								1435	0.083149		1565	0.079474
1440	0.008827		1440	0.324293								1440	0.083472		1570	0.080061
1445	0.008845		1445	0.321816								1445	0.084286		1575	0.080178
1450	0.008692		1450	0.319589								1450	0.083405		1580	0.079471
1455	0.008655		1455	0.316874								1455	0.083761		1585	0.080483
1460	0.008644		1460	0.315343								1460	0.084061		1590	0.080681
1465	0.008624		1465	0.312628								1465	0.084595		1595	0.081403
1470	0.008678		1470	0.308923								1470	0.086146		1600	0.08052
1475	0.008601		1475	0.305248								1475	0.086409		1605	0.080731
1480	0.008684		1480	0.303871								1480	0.087638		1610	0.081967
1485	0.008391		1485	0.300385								1485	0.085664		1615	0.081313
1490	0.00838		1490	0.298579								1490	0.086069		1620	0.080878
1495	0.008519		1495	0.298028								1495	0.087659		1625	0.080589
1500	0.008264		1500	0.291948								1500	0.086806		1630	0.082662
1505	0.007995		1505	0.286399								1505	0.085607		1635	0.082362
1510	0.00824		1510	0.287926								1510	0.087763		1640	0.081377
1515	0.008121		1515	0.287224								1515	0.086707		1645	0.080588
1520	0.008126		1520	0.284655								1520	0.087543		1650	0.082229
1525	0.008018		1525	0.282141								1525	0.087149		1655	0.080981
1530	0.00805		1530	0.279317								1530	0.088382		1660	0.082019
1535	0.007957		1535	0.276519								1535	0.088245		1665	0.081801
1540	0.007859		1540	0.274								1540	0.087959		1670	0.080716
1545	0.007983		1545	0.272036								1545	0.089992		1675	0.083289
1550	0.00768		1550	0.269097								1550	0.087522		1680	0.082977
1555	0.007671		1555	0.266657								1555	0.088219		1685	0.080589
1560	0.007633		1560	0.265295								1560	0.088233		1690	0.082646
1565	0.007598		1565	0.263081								1565	0.088567		1695	0.082494
1570	0.007553		1570	0.259604								1570	0.089222		1700	0.081214
1575	0.007434		1575	0.255143								1575	0.089352		1705	0.081643
1580	0.007307		1580	0.253014								1580	0.088564		1710	0.082269
1585	0.007308		1585	0.249868								1585	0.089692		1715	0.083975
1590	0.007246		1590	0.24714								1590	0.089912		1720	0.084372
1595	0.00735		1595	0.248463								1595	0.090717		1725	0.084575
1600	0.007248		1600	0.247701								1600	0.089733		1730	0.084263
1605	0.00717		1605	0.244395								1605	0.089969		1735	0.084124
1610	0.007164		1610	0.240508								1610	0.091346		1740	0.085029
1615	0.007026		1615	0.237773								1615	0.090617		1745	0.084476
1620	0.006965		1620	0.236975								1620	0.090133		1750	0.084287
1625	0.00695		1625	0.237314								1625	0.08981		1755	0.085014
1630	0.007067		1630	0.235257								1630	0.092121		1760	0.084484
1635	0.006874		1635	0.229665								1635	0.091786		1765	0.083985
1640	0.006641		1640	0.224567								1640	0.090688		1770	0.084531
1645	0.006543		1645	0.223419								1645	0.089809		1775	0.085535
1650	0.006688		1650	0.223813								1650	0.091638		1780	0.085465
1655	0.006587		1655	0.22383								1655	0.090247		1785	0.085409
1660	0.006637		1660	0.222674								1660	0.091404		1790	0.08601
1665	0.006531		1665	0.219703								1665	0.091161		1795	0.086946
1670	0.006326		1670	0.215666								1670	0.089952		1800	0.086277
1675	0.006389		1675	0.211087								1675	0.092819		1805	0.087404
1680	0.006256		1680	0.207468								1680	0.092472		1810	0.086656
1685	0.006069		1685	0.207232								1685	0.08981		1815	0.086947
1690	0.006254		1690	0.208233								1690	0.092103		1820	0.086772
1695	0.006226		1695	0.207683								1695	0.091933		1825	0.087417
1700	0.006073		1700	0.205771								1700	0.090507		1830	0.087945
1705	0.006045		1705	0.203747								1705	0.090985		1835	0.088688
1710	0.006019		1710	0.201326								1710	0.091683		1840	0.087598
1715	0.006057		1715	0.198481								1715	0.093584		1845	0.089079
1720	0.006008		1720	0.195949								1720	0.094027		1850	0.09036
1725	0.005933		1725	0.193039								1725	0.094253		1855	0.08955
1730	0.005794		1730	0.189214								1730	0.093905		1860	0.090937
1735	0.005675		1735	0.185636								1735	0.093749		1865	0.090219
1740	0.005704		1740	0.184597								1740	0.094759		1870	0.088827
1745	0.005673		1745	0.184796								1745	0.094142		1875	0.087322
1750	0.005649		1750	0.184427								1750	0.093931		1880	0.088596
1755	0.005665		1755	0.183367								1755	0.094742		1885	0.089816
1760	0.005579		1760	0.181716								1760	0.094151		1890	0.086872
1765	0.005489		1765	0.179847								1765	0.093595		1895	0.086268
1770	0.005466		1770	0.177937								1770	0.094204		1900	0.086162
1775	0.005468		1775	0.175913								1775	0.095322		1905	0.086502
1780	0.005407		1780	0.174093								1780	0.095244		1910	0.088311
1785	0.005362		1785	0.172757								1785	0.095182		1915	0.089116
1790	0.005362		1790	0.17155								1790	0.095852		1920	0.091383
1795	0.005373		1795	0.170051								1795	0.096895		1925	0.091337
1800	0.005278		1800	0.168341								1800	0.096149		1930	0.091239
1805	0.005284		1805	0.166359								1805	0.097405		1935	0.090278
1810	0.005149		1810	0.163507								1810	0.096572		1940	0.091144
1815	0.005062		1815	0.160207								1815	0.096896		1945	0.090872
1820	0.004995		1820	0.158405								1820	0.096701		1950	0.089754
1825	0.005032		1825	0.158402								1825	0.097419		1955	0.090237
1830	0.00506		1830	0.158327								1830	0.098007		1960	0.090776
1835	0.005067		1835	0.157217								1835	0.098836		1965	0.091753
1840	0.004951		1840	0.15553								1840	0.097621		1970	0.09041
1845	0.004985		1845	0.153994								1845	0.099272		1975	0.091261
1850	0.005018		1850	0.152816								1850	0.100699		1980	0.090842
1855	0.004931		1855	0.151525								1855	0.099796		1985	0.091393
1860	0.004947		1860	0.149697								1860	0.101343		1990	0.092309
1865	0.004822		1865	0.147076								1865	0.100542		1995	0.090023
1870	0.00464		1870	0.143743								1870	0.098991		2000	0.091818
1875	0.004483		1875	0.141273								1875	0.097314		2005	0.092641
1880	0.004538		1880	0.14095								1880	0.098733		2010	0.092596
1885	0.004609		1885	0.141211								1885	0.100093		2015	0.09414
1890	0.004435		1890	0.140485								1890	0.096812		2020	0.09192
1895	0.004367		1895	0.139298								1895	0.09614		2025	0.092931
1900	0.004334		1900	0.138416								1900	0.096021		2030	0.093153
1905	0.004327		1905	0.13765								1905	0.096399		2035	0.095038
1910	0.004386		1910	0.136668								1910	0.098416		2040	0.093511
1915	0.004388		1915	0.135495								1915	0.099313		2045	0.094285
1920	0.004456		1920	0.134182								1920	0.101839		2050	0.093764
1925	0.004404		1925	0.132683								1925	0.101788		2055	0.094878
1930	0.004342		1930	0.130956								1930	0.101678		2060	0.09579
1935	0.004228		1935	0.128875								1935	0.100607		2065	0.09502
1940	0.00419		1940	0.126502								1940	0.101573		2070	0.095298
1945	0.004121		1945	0.124792								1945	0.10127		2075	0.097831
1950	0.004061		1950	0.124507								1950	0.100024		2080	0.096028
1955	0.004092		1955	0.124785								1955	0.100563		2085	0.096446
1960	0.004105		1960	0.124439								1960	0.101163		2090	0.096118
1965	0.004114		1965	0.123384								1965	0.102251		2095	0.095302
1970	0.00401		1970	0.122051								1970	0.100755		2100	0.096741
1975	0.004003		1975	0.120702								1975	0.101703		2105	0.09749
1980	0.003945		1980	0.119502								1980	0.101236		2110	0.09817
1985	0.003936		1985	0.11851								1985	0.101851		2115	0.097716
1990	0.003945		1990	0.117603								1990	0.102871		2120	0.098758
1995	0.003817		1995	0.116676								1995	0.100324		2125	0.097064
2000	0.003863		2000	0.115774								2000	0.102324		2130	0.096467
2005	0.003869		2005	0.114923								2005	0.103242		2135	0.097342
2010	0.003837		2010	0.114028								2010	0.103192		2140	0.098961
2015	0.003865		2015	0.112977								2015	0.104912		2145	0.098381
2020	0.003734		2020	0.111784								2020	0.102437		2150	0.099049
2025	0.003734		2025	0.110567								2025	0.103565		2155	0.09943
2030	0.003705		2030	0.109447								2030	0.103812		2160	0.099019
2035	0.003748		2035	0.108522								2035	0.105912		2165	0.099181
2040	0.003663		2040	0.107792								2040	0.104211		2170	0.09882
2045	0.003669		2045	0.107083								2045	0.105073		2175	0.099462
2050	0.003619		2050	0.10621								2050	0.104493		2180	0.099833
2055	0.003626		2055	0.105166								2055	0.105734		2185	0.098814
2060	0.003624		2060	0.104107								2060	0.106751		2190	0.098143
2065	0.003563		2065	0.103184								2065	0.105893		2195	0.1007
2070	0.003546		2070	0.102393								2070	0.106202		2200	0.100263
2075	0.003612		2075	0.101598								2075	0.109025		2205	0.10015
2080	0.003514		2080	0.100697								2080	0.107016		2210	0.10251
2085	0.003495		2085	0.099719								2085	0.107481		2215	0.100466
2090	0.00345		2090	0.098771								2090	0.107116		2220	0.102192
2095	0.003392		2095	0.097942								2095	0.106206		2225	0.101423
2100	0.003418		2100	0.097224								2100	0.107811		2230	0.10196
2105	0.003419		2105	0.096506								2105	0.108645		2235	0.103013
2110	0.003414		2110	0.095697								2110	0.109403		2240	0.101781
2115	0.003367		2115	0.094818								2115	0.108897		2245	0.101592
2120	0.003372		2120	0.093957								2120	0.110058		2250	0.101415
2125	0.003287		2125	0.093187								2125	0.10817		2255	0.102482
2130	0.003243		2130	0.092509								2130	0.107505		2260	0.101366
2135	0.00325		2135	0.091875								2135	0.10848		2265	0.101649
2140	0.003281		2140	0.091234								2140	0.110284		2270	0.100094
2145	0.003236		2145	0.090513								2145	0.109638		2275	0.099715
2150	0.003225		2150	0.089597								2150	0.110382		2280	0.099972
2155	0.003194		2155	0.088396								2155	0.110807		2285	0.10063
2160	0.003132		2160	0.08704								2160	0.110349		2290	0.099799
2165	0.003096		2165	0.085899								2165	0.110529		2295	0.099664
2170	0.003061		2170	0.085238								2170	0.110127		2300	0.102828
2175	0.00307		2175	0.084937								2175	0.110842		2305	0.102712
2180	0.003072		2180	0.084676								2180	0.111256		2310	0.104249
2185	0.003026		2185	0.084268								2185	0.110121		2315	0.10739
2190	0.002985		2190	0.083695								2190	0.109373		2320	0.107639
2195	0.003037		2195	0.082991								2195	0.112222		2325	0.106048
2200	0.002995		2200	0.0822								2200	0.111735		2330	0.106374
2205	0.003011		2205	0.081407								2205	0.113426		2335	0.105514
2210	0.002952		2210	0.080693								2210	0.112187		2340	0.105666
2215	0.002904		2215	0.080062								2215	0.111233		2345	0.106914
2220	0.002937		2220	0.079456								2220	0.113355		2350	0.106397
2225	0.002916		2225	0.078825								2225	0.113446		2355	0.106908
2230	0.002843		2230	0.078161								2230	0.111545		2360	0.107204
2235	0.002834		2235	0.077472								2235	0.112181		2365	0.106678
2240	0.002787		2240	0.076773								2240	0.111325		2370	0.108548
2245	0.002717		2245	0.07608								2245	0.109517		2375	0.108275
2250	0.002778		2250	0.075406								2250	0.112977		2380	0.109221
2255	0.002719		2255	0.074762								2255	0.11153		2385	0.108397
2260	0.002719		2260	0.074156								2260	0.112442		2390	0.110939
2265	0.002708		2265	0.073572								2265	0.112876		2395	0.109481
2270	0.002703		2270	0.07298								2270	0.113581		2400	0.108749
2275	0.002722		2275	0.072353								2275	0.115371		2405	0.110346
2280	0.00263		2280	0.071691								2280	0.112501		2410	0.109131
2285	0.002645		2285	0.071019								2285	0.114213		2415	0.111196
2290	0.002613		2290	0.070368								2290	0.113875		2420	0.108964
2295	0.002634		2295	0.069768								2295	0.115777		2425	0.111279
2300	0.002649		2300	0.06922								2300	0.117358		2430	0.110568
															2435	0.11093
wavelength	0004-radiance-MWIR		wavelength	soar-irradiance-MWIR								wavelength	0004-RADF-MWIR		2440	0.11052
2200	0.003196		2200	0.0823								2200	0.119089		2445	0.110302
2205	0.003016		2205	0.081123								2205	0.114012		2450	0.112212
2210	0.003063		2210	0.080491								2210	0.116698		2455	0.108998
2215	0.002988		2215	0.080117								2215	0.114372		2460	0.111954
2220	0.003018		2220	0.079555								2220	0.116336		2465	0.112184
2225	0.002968		2225	0.07883								2225	0.115461		2470	0.115369
2230	0.00296		2230	0.078204								2230	0.116072		2475	0.115232
2235	0.002964		2235	0.077509								2235	0.117271		2480	0.114916
2240	0.002899		2240	0.076727								2240	0.115868		2485	0.113778
2245	0.002869		2245	0.076074								2245	0.115653		2490	0.115622
2250	0.002838		2250	0.075383								2250	0.115452		2495	0.115964
2255	0.002841		2255	0.074677								2255	0.116667		2500	0.113627
2260	0.002788		2260	0.074091								2260	0.115396		2505	0.11389
2265	0.002776		2265	0.073567								2265	0.115718		2510	0.115338
2270	0.002716		2270	0.073095								2270	0.113948		2515	0.116011
2275	0.002682		2275	0.072454								2275	0.113517		2520	0.117316
2280	0.002659		2280	0.071648								2280	0.113809		2525	0.114331
2285	0.002653		2285	0.071019								2285	0.114558		2530	0.115385
2290	0.002606		2290	0.070342								2290	0.113612		2535	0.113684
2295	0.002573		2295	0.069545								2295	0.113459		2540	0.114554
2300	0.002639		2300	0.069134								2300	0.117061		2545	0.116739
2305	0.002625		2305	0.068845								2305	0.116929		2550	0.115327
2310	0.002644		2310	0.068321								2310	0.118678		2555	0.112166
2315	0.002693		2315	0.067552								2315	0.122254		2560	0.115054
2320	0.002662		2320	0.06662								2320	0.122537		2565	0.116467
2325	0.002591		2325	0.065816								2325	0.120726		2570	0.116329
2330	0.002584		2330	0.065437								2330	0.121097		2575	0.117015
2335	0.002552		2335	0.065153								2335	0.120119		2580	0.116583
2340	0.002543		2340	0.06483								2340	0.120291		2585	0.118172
2345	0.002553		2345	0.064325								2345	0.121712		2590	0.11829
2350	0.002507		2350	0.063473								2350	0.121124		2595	0.118683
2355	0.002488		2355	0.062691								2355	0.121705		2600	0.122288
2360	0.002482		2360	0.062367								2360	0.122042		2605	0.124172
2365	0.002459		2365	0.062094								2365	0.121443		2610	0.122751
2370	0.002481		2370	0.06157								2370	0.123572		2615	0.12338
2375	0.002449		2375	0.060929								2375	0.123262		2620	0.123789
2380	0.002438		2380	0.06013								2380	0.124339		2625	0.124865
2385	0.002386		2385	0.059295								2385	0.1234		2630	0.127112
2390	0.002427		2390	0.058932								2390	0.126294		2635	0.125126
2395	0.002388		2395	0.058757								2395	0.124635		2640	0.12696
2400	0.00236		2400	0.058459								2400	0.123801		2645	0.128339
2405	0.002377		2405	0.058028								2405	0.125619		2650	0.12786
2410	0.002323		2410	0.057341								2410	0.124236		2655	0.127509
2415	0.002335		2415	0.056567								2415	0.126587		2660	0.127735
2420	0.002272		2420	0.056168								2420	0.124046		2665	0.126425
2425	0.002312		2425	0.055968								2425	0.126681		2670	0.134501
2430	0.002285		2430	0.05567								2430	0.125872		2675	0.133764
2435	0.002276		2435	0.05527								2435	0.126283		2680	0.133031
2440	0.002249		2440	0.054817								2440	0.125817		2685	0.132803
2445	0.00222		2445	0.054217								2445	0.125569		2690	0.133547
2450	0.002232		2450	0.053582								2450	0.127744		2695	0.133729
2455	0.002152		2455	0.053185								2455	0.124084		2700	0.134701
2460	0.002203		2460	0.053008								2460	0.127449		2705	0.13642
2465	0.002197		2465	0.052755								2465	0.127712		2710	0.136439
2470	0.002241		2470	0.052326								2470	0.131337		2715	0.139327
2475	0.002216		2475	0.051804								2475	0.131181		2720	0.141081
2480	0.002186		2480	0.051243								2480	0.130822		2725	0.141675
2485	0.002148		2485	0.050856								2485	0.129526		2730	0.141647
2490	0.002175		2490	0.050674								2490	0.131625		2735	0.14183
2495	0.002174		2495	0.050501								2495	0.132015		2740	0.141586
2500	0.002119		2500	0.050236								2500	0.129354		2745	0.141279
2505	0.002107		2505	0.049836								2505	0.129654		2750	0.143975
2510	0.002114		2510	0.049374								2510	0.131302		2755	0.143895
2515	0.002111		2515	0.049018								2515	0.132068		2760	0.145676
2520	0.002124		2520	0.048771								2520	0.133554		2765	0.14797
2525	0.002059		2525	0.048513								2525	0.130155		2770	0.148357
2530	0.002063		2530	0.048163								2530	0.131356		2775	0.149219
2535	0.002013		2535	0.047699								2535	0.129419		2780	0.149195
2540	0.002008		2540	0.047219								2540	0.13041		2785	0.149311
2545	0.00203		2545	0.046843								2545	0.132897		2790	0.152319
2550	0.001992		2550	0.046529								2550	0.131289		2795	0.152068
2555	0.001924		2555	0.046207								2555	0.127691		2800	0.15293
2560	0.00196		2560	0.04589								2560	0.130979		2805	0.155089
2565	0.001972		2565	0.045611								2565	0.132587		2810	0.155023
2570	0.001959		2570	0.045364								2570	0.13243		2815	0.152641
2575	0.001957		2575	0.045052								2575	0.133211		2820	0.156063
2580	0.00193		2580	0.044595								2580	0.13272		2825	0.157435
2585	0.001937		2585	0.044155								2585	0.134528		2830	0.156383
2590	0.001928		2590	0.043906								2590	0.134663		2835	0.156538
2595	0.001927		2595	0.043738								2595	0.13511		2840	0.15543
2600	0.001976		2600	0.043528								2600	0.139214		2845	0.160285
2605	0.001994		2605	0.043258								2605	0.141359		2850	0.157807
2610	0.001954		2610	0.042881								2610	0.139741		2855	0.160556
2615	0.001938		2615	0.042313								2615	0.140457		2860	0.16358
2620	0.00191		2620	0.041564								2620	0.140922		2865	0.163094
2625	0.0019		2625	0.04099								2625	0.142148		2870	0.165842
2630	0.001929		2630	0.04088								2630	0.144706		2875	0.167294
2635	0.001901		2635	0.040926								2635	0.142445		2880	0.165351
2640	0.001924		2640	0.040823								2640	0.144532		2885	0.169945
2645	0.001936		2645	0.040636								2645	0.146103		2890	0.172975
2650	0.001918		2650	0.040409								2650	0.145557		2895	0.173225
2655	0.001899		2655	0.040119								2655	0.145157		2900	0.174842
2660	0.001887		2660	0.039795								2660	0.145414		2905	0.176323
2665	0.001854		2665	0.039504								2665	0.143924		2910	0.176551
2670	0.001962		2670	0.039295								2670	0.153118		2915	0.177578
2675	0.001943		2675	0.039129								2675	0.152278		2920	0.180358
2680	0.001924		2680	0.03896								2680	0.151443		2925	0.179975
2685	0.001911		2685	0.038763								2685	0.151184		2930	0.182091
2690	0.00191		2690	0.038527								2690	0.152031		2935	0.182539
2695	0.0019		2695	0.038273								2695	0.152239		2940	0.186222
2700	0.001901		2700	0.038017								2700	0.153344		2945	0.188777
2705	0.001912		2705	0.037755								2705	0.155302		2950	0.188945
2710	0.001899		2710	0.037493								2710	0.155324		2955	0.188352
2715	0.001926		2715	0.037238								2715	0.158611		2960	0.19292
2720	0.001937		2720	0.036985								2720	0.160608		2965	0.194963
2725	0.001932		2725	0.036735								2725	0.161284		2970	0.192241
2730	0.001919		2730	0.036495								2730	0.161252		2975	0.196221
2735	0.001909		2735	0.036258								2735	0.16146		2980	0.197013
2740	0.001893		2740	0.036016								2740	0.161183		2985	0.203084
2745	0.001875		2745	0.035751								2745	0.160834		2990	0.200339
2750	0.001894		2750	0.035437								2750	0.163903		2995	0.204295
2755	0.001875		2755	0.035101								2755	0.163812		3000	0.207054
2760	0.001883		2760	0.03482								2760	0.165838		3005	0.208807
2765	0.001902		2765	0.034626								2765	0.16845		3010	0.208882
2770	0.001898		2770	0.034463								2770	0.168891		3015	0.214482
2775	0.001899		2775	0.034282								2775	0.169872		3020	0.211479
2780	0.001888		2780	0.034089								2780	0.169845		3025	0.21763
2785	0.001879		2785	0.0339								2785	0.169977		3030	0.219777
2790	0.001906		2790	0.033708								2790	0.173402		3035	0.220472
2795	0.001891		2795	0.033498								2795	0.173116		3040	0.220213
2800	0.001889		2800	0.033274								2800	0.174097		3045	0.221254
2805	0.001903		2805	0.033054								2805	0.176554		3050	0.224324
2810	0.00189		2810	0.032842								2810	0.17648		3055	0.223142
2815	0.001849		2815	0.032631								2815	0.173768		3060	0.228275
2820	0.001878		2820	0.032416								2820	0.177664		3065	0.229378
2825	0.001882		2825	0.032202								2825	0.179226		3070	0.231784
2830	0.001857		2830	0.031988								2830	0.178028		3075	0.234334
2835	0.001846		2835	0.031767								2835	0.178205		3080	0.234269
2840	0.00182		2840	0.031543								2840	0.176942		3085	0.238879
2845	0.001864		2845	0.031327								2845	0.18247		3090	0.241882
2850	0.001823		2850	0.031119								2850	0.179649		3095	0.239126
2855	0.001842		2855	0.030905								2855	0.182778		3100	0.244815
2860	0.001862		2860	0.030663								2860	0.186221		3105	0.251994
2865	0.00184		2865	0.030391								2865	0.185668		3110	0.251715
2870	0.001855		2870	0.030131								2870	0.188797		3115	0.255079
2875	0.001859		2875	0.029934								2875	0.190449		3120	0.258498
2880	0.001829		2880	0.029797								2880	0.188237		3125	0.253919
2885	0.001872		2885	0.029673								2885	0.193468		3130	0.258401
2890	0.001896		2890	0.029527								2890	0.196917		3135	0.258948
2895	0.001888		2895	0.02936								2895	0.197201		3140	0.265017
2900	0.001894		2900	0.029181								2900	0.199041		3145	0.264098
2905	0.001898		2905	0.028997								2905	0.200728		3150	0.268193
2910	0.001888		2910	0.028807								2910	0.200987		3155	0.267436
2915	0.001886		2915	0.02861								2915	0.202156		3160	0.268894
2920	0.001902		2920	0.028408								2920	0.205321		3165	0.275229
2925	0.001885		2925	0.028214								2925	0.204885		3170	0.271255
2930	0.001895		2930	0.028034								2930	0.207295		3175	0.274087
2935	0.001888		2935	0.027862								2935	0.207804		3180	0.273538
2940	0.001914		2940	0.027687								2940	0.211997		3185	0.277585
2945	0.001928		2945	0.027512								2945	0.214906		3190	0.275226
2950	0.001918		2950	0.027345								2950	0.215097		3195	0.277522
2955	0.001901		2955	0.027188								2955	0.214422		3200	0.277986
2960	0.001936		2960	0.027033								2960	0.219622
2965	0.001945		2965	0.026874								2965	0.221948
2970	0.001906		2970	0.026708								2970	0.218849
2975	0.001933		2975	0.026537								2975	0.22338
2980	0.001928		2980	0.026362								2980	0.224281
2985	0.001974		2985	0.026184								2985	0.231193
2990	0.001934		2990	0.026005								2990	0.228067
2995	0.001959		2995	0.025831								2995	0.232572
3000	0.001973		3000	0.025669								3000	0.235712
3005	0.001978		3005	0.025518								3005	0.237708
3010	0.001967		3010	0.025367								3010	0.237793
3015	0.002007		3015	0.025207								3015	0.244169
3020	0.001965		3020	0.02503								3020	0.24075
3025	0.002006		3025	0.02483								3025	0.247752
3030	0.002008		3030	0.024612								3030	0.250196
3035	0.001997		3035	0.0244								3035	0.250987
3040	0.001981		3040	0.024233								3040	0.250692
3045	0.001981		3045	0.024119								3045	0.251877
3050	0.002001		3050	0.024029								3050	0.255373
3055	0.001982		3055	0.023927								3055	0.254027
3060	0.002017		3060	0.023802								3060	0.25987
3065	0.002015		3065	0.023664								3065	0.261126
3070	0.002024		3070	0.023523								3070	0.263865
3075	0.002034		3075	0.023382								3075	0.266768
3080	0.002021		3080	0.023239								3080	0.266694
3085	0.002048		3085	0.023095								3085	0.271942
3090	0.002061		3090	0.022953								3090	0.275361
3095	0.002025		3095	0.022812								3095	0.272223
3100	0.00206		3100	0.022667								3100	0.2787
3105	0.002106		3105	0.022513								3105	0.286872
3110	0.002089		3110	0.022356								3110	0.286555
3115	0.002103		3115	0.022209								3115	0.290385
3120	0.002119		3120	0.022082								3120	0.294277
3125	0.002071		3125	0.021971								3125	0.289064
3130	0.002097		3130	0.021861								3130	0.294166
3135	0.00209		3135	0.021742								3135	0.294789
3140	0.002126		3140	0.02161								3140	0.301698
3145	0.002105		3145	0.021471								3145	0.300652
3150	0.002124		3150	0.021334								3150	0.305313
3155	0.002105		3155	0.021203								3155	0.304452
3160	0.002104		3160	0.021078								3160	0.306112
3165	0.002141		3165	0.020955								3165	0.313323
3170	0.002098		3170	0.020835								3170	0.308799
3175	0.002108		3175	0.020718								3175	0.312023
3180	0.002092		3180	0.020602								3180	0.311398
3185	0.002111		3185	0.020486								3185	0.316006
3190	0.002081		3190	0.020368								3190	0.31332
3195	0.002086		3195	0.020248								3195	0.315934
3200	0.002077		3200	0.020127								3200	0.316462

## Sheet: 0006
wavelength	0006-radiance-VIS		wavelength	solar-irradiance-VIS		Ancillary Data	VIS-channel	NIR-channel	SWIR-channel	MWIR-channel		wavelength	0006-RADF-VIS		wavelength	0006-RADF-connected
480	0.02524		480	2.11418		Start_Time (UTC)	2020-12-02T01:11:22.388Z	2020-12-02T01:13:48.088Z	2020-12-02T01:15:12.448Z	2020-12-02T01:17:05.808Z		480	0.036612		480	0.038729
485	0.022108		485	1.93161		Stop_Time (UTC)	2020-12-02T01:12:57.548Z	2020-12-02T01:14:31.808Z	2020-12-02T01:16:24.088Z	2020-12-02T01:18:45.388Z		485	0.035099		485	0.037128
490	0.023274		490	2.00253		Solar_Incidence_Angle (°)	50.0086	49.9994	49.9939	49.9865		490	0.035641		490	0.037702
495	0.023769		495	2.01142		Solar_Azimuth_Angle (°)	140.559	140.584	140.597	140.616		495	0.036239		495	0.038335
500	0.023973		500	1.94001		Rover_Incidence_Angle (°)	44.4367	44.1624	44.1846	44.2275		500	0.037895		500	0.040087
505	0.022888		505	1.97234		Rover_Azimuth_Angle (°)	14.5934	14.5376	14.5033	14.543		505	0.035588		505	0.037645
510	0.023442		510	1.93179		Rover_Phase_Angle (°)	81.7288	81.5424	81.5761	81.5942		510	0.037214		510	0.039366
515	0.023069		515	1.82513								515	0.038761		515	0.041003
520	0.02276		520	1.83032								520	0.038133		520	0.040338
525	0.023491		525	1.88551								525	0.038206		525	0.040416
530	0.02444		530	1.92378								530	0.038958		530	0.041211
535	0.023964		535	1.91093								535	0.038457		535	0.040681
540	0.023597		540	1.86102								540	0.038885		540	0.041133
545	0.023738		545	1.89488								545	0.038416		545	0.040638
550	0.024205		550	1.88939								550	0.039287		550	0.041559
555	0.024576		555	1.88074								555	0.040073		555	0.04239
560	0.02339		560	1.82252								560	0.039358		560	0.041634
565	0.023906		565	1.82868								565	0.04009		565	0.042408
570	0.023999		570	1.81578								570	0.040531		570	0.042875
575	0.024989		575	1.83484								575	0.041766		575	0.044181
580	0.023825		580	1.81802								580	0.040188		580	0.042512
585	0.023382		585	1.80676								585	0.039687		585	0.041982
590	0.023265		590	1.74857								590	0.040802		590	0.043161
595	0.024044		595	1.76868								595	0.041689		595	0.0441
600	0.022563		600	1.73616								600	0.039854		600	0.042159
605	0.023839		605	1.73439								605	0.04215		605	0.044588
610	0.02356		610	1.71201								610	0.042202		610	0.044642
615	0.022943		615	1.66885								615	0.04216		615	0.044598
620	0.023429		620	1.66695								620	0.043102		620	0.045594
625	0.0223		625	1.64329								625	0.041615		625	0.044021
630	0.022845		630	1.6375								630	0.042783		630	0.045257
635	0.02247		635	1.62								635	0.042535		635	0.044995
640	0.021889		640	1.60108								640	0.041925		640	0.04435
645	0.022352		645	1.58269								645	0.04331		645	0.045815
650	0.022082		650	1.56074								650	0.043389		650	0.045898
655	0.020529		655	1.48896								655	0.042281		655	0.044726
660	0.020852		660	1.49467								660	0.042783		660	0.045257
665	0.021361		665	1.50879								665	0.043417		665	0.045928
670	0.021366		670	1.50487								670	0.043539		670	0.046057
675	0.021632		675	1.49509								675	0.04437		675	0.046936
680	0.02165		680	1.47257								680	0.045087		680	0.047694
685	0.020517		685	1.45934								685	0.043115		685	0.045608
690	0.020603		690	1.44311								690	0.043783		690	0.046315
695	0.020677		695	1.42756								695	0.044417		695	0.046986
700	0.020636		700	1.41793								700	0.044631		700	0.047212
705	0.02056		705	1.4105								705	0.0447		705	0.047285
710	0.020544		710	1.39522								710	0.045155		710	0.047766
715	0.02061		715	1.37234								715	0.046055		715	0.048718
720	0.019899		720	1.35418								720	0.045064		720	0.04767
725	0.020176		725	1.33942								725	0.046192		725	0.048864
730	0.019985		730	1.32429								730	0.046278		730	0.048955
735	0.019929		735	1.30977								735	0.046661		735	0.049359
740	0.019371		740	1.2916								740	0.045993		740	0.048653
745	0.019308		745	1.28315								745	0.046144		745	0.048813
750	0.018638		750	1.27497								750	0.044829		750	0.047421
755	0.018649		755	1.2632								755	0.045274		755	0.047892
760	0.018721		760	1.24546								760	0.046096		760	0.048762
765	0.018188		765	1.22392								765	0.045572		765	0.048208
770	0.018344		770	1.20691								770	0.046611		770	0.049306
775	0.018317		775	1.1928								775	0.047093		775	0.049816
780	0.0183		780	1.17621								780	0.047712		780	0.050471
785	0.017498		785	1.1645								785	0.04608		785	0.048745
790	0.017096		790	1.1577								790	0.045286		790	0.047904
795	0.016396		795	1.13023								795	0.044486		795	0.047059
800	0.016591		800	1.13269								800	0.044919		800	0.047516
805	0.016042		805	1.11543								805	0.044105		805	0.046656
810	0.015983		810	1.1083								810	0.044225		810	0.046782
815	0.017017		815	1.106								815	0.047185		815	0.049913
820	0.01604		820	1.06838								820	0.046042		820	0.048704
825	0.016158		825	1.07343								825	0.046161		825	0.048831
830	0.015234		830	1.05939								830	0.044098		830	0.046648
835	0.015015		835	1.04021								835	0.044266		835	0.046825
840	0.014646		840	1.03394								840	0.043438		840	0.04595
845	0.015005		845	1.01999								845	0.045112		845	0.047721
850	0.014264		850	0.970882								850	0.045054		850	0.047659
855	0.013123		855	0.920133								855	0.043736		855	0.046265
860	0.015086		860	0.990764								860	0.046693		860	0.049394
865	0.013655		865	0.946503								865	0.044242		865	0.0468
870	0.014194		870	0.972708								870	0.044749		870	0.047337
875	0.01398		875	0.954274								875	0.044926		875	0.047524
880	0.013631		880	0.943045								880	0.044327		880	0.046891
885	0.013415		885	0.934114								885	0.044039		885	0.046586
890	0.013684		890	0.931111								890	0.045068		890	0.047674
895	0.013565		895	0.914086								895	0.04551		895	0.048142
900	0.013041		900	0.889899								900	0.044942		900	0.04754
905	0.013714		905	0.896704								905	0.046899		905	0.049611
910	0.012821		910	0.873952								910	0.044987		910	0.047589
915	0.013568		915	0.87763								915	0.047411		915	0.050152
920	0.013265		920	0.85616								920	0.047515		920	0.050263
925	0.013101		925	0.838104								925	0.047937		925	0.050709
930	0.013406		930	0.849679								930	0.048383		930	0.051181
935	0.013054		935	0.840522								935	0.047629		935	0.050383
940	0.01321		940	0.819467								940	0.049435		940	0.052294
945	0.01608		945	0.815521								945	0.060468		945	0.063965
950	0.020743		950	0.814395								950	0.078108		950	0.045638
															955	0.044675
wavelength	0006-radiance-NIR		wavelength	solar-irradiance-NIR								wavelength	0006-RADF-NIR		960	0.044633
900	0.01431		900	0.889899								900	0.049313		965	0.044866
905	0.01235		905	0.896704								905	0.042236		970	0.044961
910	0.01197		910	0.873952								910	0.042002		975	0.044734
915	0.01441		915	0.87763								915	0.050352		980	0.044592
920	0.01346		920	0.85616								920	0.048212		985	0.044447
925	0.01461		925	0.838104								925	0.053458		990	0.044492
930	0.01348		930	0.849679								930	0.048652		995	0.044222
935	0.01302		935	0.840522								935	0.047504		1000	0.044349
940	0.01267		940	0.819467								940	0.047414		1005	0.044304
945	0.01249		945	0.815521								945	0.046967		1010	0.044529
950	0.01212		950	0.814395								950	0.045638		1015	0.044574
955	0.01149		955	0.788708								955	0.044675		1020	0.044426
960	0.01155		960	0.793571								960	0.044633		1025	0.044608
965	0.01142		965	0.78057								965	0.044866		1030	0.04451
970	0.01139		970	0.776881								970	0.044961		1035	0.044564
975	0.01117		975	0.765742								975	0.044734		1040	0.044843
980	0.01105		980	0.759922								980	0.044592		1045	0.044773
985	0.01091		985	0.752737								985	0.044447		1050	0.044948
990	0.01077		990	0.742325								990	0.044492		1055	0.045252
995	0.01066		995	0.739242								995	0.044222		1060	0.045296
1000	0.01058		1000	0.731588								1000	0.044349		1065	0.045416
1005	0.01025		1005	0.70948								1005	0.044304		1070	0.045389
1010	0.01041		1010	0.716922								1010	0.044529		1075	0.045767
1015	0.01027		1015	0.706567								1015	0.044574		1080	0.045664
1020	0.01009		1020	0.696491								1020	0.044426		1085	0.045736
1025	0.01012		1025	0.69571								1025	0.044608		1090	0.045944
1030	0.00996		1030	0.686216								1030	0.04451		1095	0.046178
1035	0.009806		1035	0.674798								1035	0.044564		1100	0.046432
1040	0.00979		1040	0.669501								1040	0.044843		1105	0.046726
1045	0.009659		1045	0.66157								1045	0.044773		1110	0.047039
1050	0.009645		1050	0.658051								1050	0.044948		1115	0.04717
1055	0.009619		1055	0.651865								1055	0.045252		1120	0.047465
1060	0.009465		1060	0.640798								1060	0.045296		1125	0.047944
1065	0.009411		1065	0.63547								1065	0.045416		1130	0.048056
1070	0.009225		1070	0.623277								1070	0.045389		1135	0.048435
1075	0.009281		1075	0.621878								1075	0.045767		1140	0.048616
1080	0.009136		1080	0.613543								1080	0.045664		1145	0.048904
1085	0.009047		1085	0.606614								1085	0.045736		1150	0.049298
1090	0.008983		1090	0.599588								1090	0.045944		1155	0.049377
1095	0.008762		1095	0.581883								1095	0.046178		1160	0.049831
1100	0.008855		1100	0.584833								1100	0.046432		1165	0.05007
1105	0.008907		1105	0.584569								1105	0.046726		1170	0.050158
1110	0.008891		1110	0.579632								1110	0.047039		1175	0.050576
1115	0.008822		1115	0.573543								1115	0.04717		1180	0.050852
1120	0.00877		1120	0.566612								1120	0.047465		1185	0.051391
1125	0.008729		1125	0.558339								1125	0.047944		1190	0.051827
1130	0.008654		1130	0.552249								1130	0.048056		1195	0.0521
1135	0.00865		1135	0.547667								1135	0.048435		1200	0.052398
1140	0.008557		1140	0.539771								1140	0.048616		1205	0.052954
1145	0.008597		1145	0.539091								1145	0.048904		1210	0.053458
1150	0.008621		1150	0.536281								1150	0.049298		1215	0.053779
1155	0.008548		1155	0.530891								1155	0.049377		1220	0.053985
1160	0.00846		1160	0.520638								1160	0.049831		1225	0.054307
1165	0.008431		1165	0.516373								1165	0.05007		1230	0.054857
1170	0.008411		1170	0.514248								1170	0.050158		1235	0.055424
1175	0.008392		1175	0.508847								1175	0.050576		1240	0.055734
1180	0.008352		1180	0.503668								1180	0.050852		1245	0.056253
1185	0.008352		1185	0.498389								1185	0.051391		1250	0.056365
1190	0.008373		1190	0.495435								1190	0.051827		1255	0.056899
1195	0.008324		1195	0.48996								1195	0.0521		1260	0.057259
1200	0.008235		1200	0.481966								1200	0.052398		1265	0.058095
1205	0.008268		1205	0.478814								1205	0.052954		1270	0.05837
1210	0.008271		1210	0.474467								1210	0.053458		1275	0.058693
1215	0.008346		1215	0.475917								1215	0.053779		1280	0.058832
1220	0.008314		1220	0.472282								1220	0.053985		1285	0.059601
1225	0.008263		1225	0.466605								1225	0.054307		1290	0.059835
1230	0.00826		1230	0.461758								1230	0.054857		1295	0.060082
1235	0.008271		1235	0.457637								1235	0.055424		1300	0.060635
1240	0.008227		1240	0.452676								1240	0.055734		1305	0.061102
1245	0.008236		1245	0.448988								1245	0.056253		1310	0.061762
1250	0.008195		1250	0.445861								1250	0.056365		1315	0.061813
1255	0.008201		1255	0.442001								1255	0.056899		1320	0.062445
1260	0.008201		1260	0.439227								1260	0.057259		1325	0.062513
1265	0.008253		1265	0.435647								1265	0.058095		1330	0.063198
1270	0.008239		1270	0.432863								1270	0.05837		1335	0.063536
1275	0.008196		1275	0.428234								1275	0.058693		1340	0.06364
1280	0.007962		1280	0.41502								1280	0.058832		1345	0.064476
1285	0.008024		1285	0.41286								1285	0.059601		1350	0.064896
1290	0.008137		1290	0.417035								1290	0.059835		1355	0.065456
1295	0.008147		1295	0.415832								1295	0.060082		1360	0.06583
1300	0.008152		1300	0.412289								1300	0.060635		1365	0.066285
1305	0.008132		1305	0.408136								1305	0.061102		1370	0.067069
1310	0.008108		1310	0.402584								1310	0.061762		1375	0.068035
1315	0.008014		1315	0.397585								1315	0.061813		1380	0.068285
1320	0.008073		1320	0.396464								1320	0.062445		1385	0.068771
1325	0.008015		1325	0.393185								1325	0.062513		1390	0.069802
1330	0.008017		1330	0.389022								1330	0.063198		1395	0.070201
1335	0.008014		1335	0.386808								1335	0.063536		1400	0.070572
1340	0.007968		1340	0.383958								1340	0.06364		1405	0.071339
1345	0.008019		1345	0.381402								1345	0.064476		1410	0.072098
1350	0.007998		1350	0.377944								1350	0.064896		1415	0.072581
1355	0.007978		1355	0.373773								1355	0.065456		1420	0.072688
1360	0.00795		1360	0.370347								1360	0.06583		1425	0.073235
1365	0.007938		1365	0.367246								1365	0.066285		1430	0.073364
1370	0.007962		1370	0.364051								1370	0.067069		1435	0.073941
1375	0.008021		1375	0.361544								1375	0.068035		1440	0.07443
1380	0.008001		1380	0.359322								1380	0.068285		1445	0.074645
1385	0.008005		1385	0.35696								1385	0.068771		1450	0.075606
1390	0.008067		1390	0.35441								1390	0.069802		1455	0.073805
1395	0.008042		1395	0.351304								1395	0.070201		1460	0.074892
1400	0.008002		1400	0.347718								1400	0.070572		1465	0.074292
1405	0.00802		1405	0.344756								1405	0.071339		1470	0.075704
1410	0.008035		1410	0.341762								1410	0.072098		1475	0.075561
1415	0.00802		1415	0.338857								1415	0.072581		1480	0.076131
1420	0.007947		1420	0.335276								1420	0.072688		1485	0.075452
1425	0.007914		1425	0.331392								1425	0.073235		1490	0.075986
1430	0.007889		1430	0.329763								1430	0.073364		1495	0.077469
1435	0.007917		1435	0.328351								1435	0.073941		1500	0.077341
1440	0.007881		1440	0.324713								1440	0.07443		1505	0.076528
1445	0.007834		1445	0.321847								1445	0.074645		1510	0.077959
1450	0.007877		1450	0.3195								1450	0.075606		1515	0.077284
															1520	0.077554
wavelength	0006-radiance-SWIR		wavelength	solar-irradiance-SWIR								wavelength	0006-RADF-SWIR		1525	0.078082
1400	0.0108		1400	0.347517								1400	0.095304		1530	0.078081
1405	0.0109		1405	0.344843								1405	0.096932		1535	0.07843
1410	0.01079		1410	0.341678								1410	0.096843		1540	0.076978
1415	0.01081		1415	0.338996								1415	0.09779		1545	0.079647
1420	0.01068		1420	0.335446								1420	0.097637		1550	0.07756
1425	0.01054		1425	0.330854								1425	0.097694		1555	0.077588
1430	0.01045		1430	0.32963								1430	0.097219		1560	0.078264
1435	0.01048		1435	0.329092								1435	0.097658		1565	0.078363
1440	0.01041		1440	0.324293								1440	0.098441		1570	0.078261
1445	0.01042		1445	0.321816								1445	0.099294		1575	0.079044
1450	0.01021		1450	0.319589								1450	0.097971		1580	0.078427
1455	0.01017		1455	0.316874								1455	0.098423		1585	0.079
1460	0.01027		1460	0.315343								1460	0.099874		1590	0.079426
1465	0.0101		1465	0.312628								1465	0.099073		1595	0.079142
1470	0.01017		1470	0.308923								1470	0.100957		1600	0.078754
1475	0.01003		1475	0.305248								1475	0.100766		1605	0.079913
1480	0.01006		1480	0.303871								1480	0.101525		1610	0.080048
1485	0.009856		1485	0.300385								1485	0.10062		1615	0.079305
1490	0.009866		1490	0.298579								1490	0.101332		1620	0.078418
1495	0.01004		1495	0.298028								1495	0.10331		1625	0.078645
1500	0.009819		1500	0.291948								1500	0.10314		1630	0.080134
1505	0.009531		1505	0.286399								1505	0.102054		1635	0.079602
1510	0.009761		1510	0.287926								1510	0.103963		1640	0.079474
1515	0.009653		1515	0.287224								1515	0.103064		1645	0.077442
1520	0.0096		1520	0.284655								1520	0.103423		1650	0.079597
1525	0.00958		1525	0.282141								1525	0.104127		1655	0.07765
1530	0.009484		1530	0.279317								1530	0.104126		1660	0.079499
1535	0.009431		1535	0.276519								1535	0.104592		1665	0.078009
1540	0.009172		1540	0.274								1540	0.102654		1670	0.078083
1545	0.009422		1545	0.272036								1545	0.106214		1675	0.079842
1550	0.009076		1550	0.269097								1550	0.103431		1680	0.07955
1555	0.008997		1555	0.266657								1555	0.103469		1685	0.077178
1560	0.009029		1560	0.265295								1560	0.10437		1690	0.079148
1565	0.008965		1565	0.263081								1565	0.104502		1695	0.078937
1570	0.008835		1570	0.259604								1570	0.104366		1700	0.077681
1575	0.00877		1575	0.255143								1575	0.105409		1705	0.078182
1580	0.008629		1580	0.253014								1580	0.104587		1710	0.078345
1585	0.008584		1585	0.249868								1585	0.105352		1715	0.079433
1590	0.008536		1590	0.24714								1590	0.105919		1720	0.080049
1595	0.008551		1595	0.248463								1595	0.10554		1725	0.07935
1600	0.008483		1600	0.247701								1600	0.105023		1730	0.079605
1605	0.008493		1605	0.244395								1605	0.106569		1735	0.079591
1610	0.008372		1610	0.240508								1610	0.106749		1740	0.080549
1615	0.0082		1615	0.237773								1615	0.105758		1745	0.079554
1620	0.008081		1620	0.236975								1620	0.104575		1750	0.07919
1625	0.008116		1625	0.237314								1625	0.104878		1755	0.079547
1630	0.008198		1630	0.235257								1630	0.106863		1760	0.07965
1635	0.00795		1635	0.229665								1635	0.106154		1765	0.07838
1640	0.007761		1640	0.224567								1640	0.105983		1770	0.079248
1645	0.007524		1645	0.223419								1645	0.103274		1775	0.079244
1650	0.007747		1650	0.223813								1650	0.106148		1780	0.079333
1655	0.007558		1655	0.22383								1655	0.103551		1785	0.079055
1660	0.007698		1660	0.222674								1660	0.106016		1790	0.079611
1665	0.007453		1665	0.219703								1665	0.10403		1795	0.080326
1670	0.007323		1670	0.215666								1670	0.104129		1800	0.079093
1675	0.007329		1675	0.211087								1675	0.106475		1805	0.079579
1680	0.007177		1680	0.207468								1680	0.106085		1810	0.07942
1685	0.006955		1685	0.207232								1685	0.102921		1815	0.080095
1690	0.007167		1690	0.208233								1690	0.105548		1820	0.079583
1695	0.007129		1695	0.207683								1695	0.105267		1825	0.080543
1700	0.006951		1700	0.205771								1700	0.103592		1830	0.080392
1705	0.006927		1705	0.203747								1705	0.10426		1835	0.080784
1710	0.006859		1710	0.201326								1710	0.104478		1840	0.079487
1715	0.006856		1715	0.198481								1715	0.105929		1845	0.080952
1720	0.006821		1720	0.195949								1720	0.10675		1850	0.08144
1725	0.006661		1725	0.193039								1725	0.105818		1855	0.080556
1730	0.00655		1730	0.189214								1730	0.106158		1860	0.082108
1735	0.006425		1735	0.185636								1735	0.106139		1865	0.080851
1740	0.006466		1740	0.184597								1740	0.107417		1870	0.080118
1745	0.006393		1745	0.184796								1745	0.10609		1875	0.07893
1750	0.006351		1750	0.184427								1750	0.105604		1880	0.080106
1755	0.006343		1755	0.183367								1755	0.106081		1885	0.080919
1760	0.006294		1760	0.181716								1760	0.106218		1890	0.07862
1765	0.00613		1765	0.179847								1765	0.104525		1895	0.078828
1770	0.006132		1770	0.177937								1770	0.105682		1900	0.078699
1775	0.006062		1775	0.175913								1775	0.105677		1905	0.078585
1780	0.006006		1780	0.174093								1780	0.105796		1910	0.079621
1785	0.005939		1785	0.172757								1785	0.105424		1915	0.078681
1790	0.005939		1790	0.17155								1790	0.106166		1920	0.080822
1795	0.00594		1795	0.170051								1795	0.10712		1925	0.080626
1800	0.00579		1800	0.168341								1800	0.105476		1930	0.080969
1805	0.005757		1805	0.166359								1805	0.106124		1935	0.079618
1810	0.005647		1810	0.163507								1810	0.105912		1940	0.079803
1815	0.00558		1815	0.160207								1815	0.106811		1945	0.080122
1820	0.005482		1820	0.158405								1820	0.106129		1950	0.079345
1825	0.005548		1825	0.158402								1825	0.107409		1955	0.07939
1830	0.005535		1830	0.158327								1830	0.107208		1960	0.078908
1835	0.005523		1835	0.157217								1835	0.107731		1965	0.080105
1840	0.005376		1840	0.15553								1840	0.106001		1970	0.078888
1845	0.005421		1845	0.153994								1845	0.107954		1975	0.078817
1850	0.005412		1850	0.152816								1850	0.108606		1980	0.078878
1855	0.005308		1855	0.151525								1855	0.107426		1985	0.079984
1860	0.005345		1860	0.149697								1860	0.109496		1990	0.079819
1865	0.005171		1865	0.147076								1865	0.107819		1995	0.078837
1870	0.005008		1870	0.143743								1870	0.106842		2000	0.07953
1875	0.004849		1875	0.141273								1875	0.105258		2005	0.079519
1880	0.00491		1880	0.14095								1880	0.106827		2010	0.079942
1885	0.004969		1885	0.141211								1885	0.107911		2015	0.081031
1890	0.004803		1890	0.140485								1890	0.104845		2020	0.079633
1895	0.004775		1895	0.139298								1895	0.105122		2025	0.079075
1900	0.004737		1900	0.138416								1900	0.10495		2030	0.080304
1905	0.004704		1905	0.13765								1905	0.104798		2035	0.080755
1910	0.004732		1910	0.136668								1910	0.10618		2040	0.080513
1915	0.004636		1915	0.135495								1915	0.104926		2045	0.079715
1920	0.004716		1920	0.134182								1920	0.107781		2050	0.079937
1925	0.004652		1925	0.132683								1925	0.10752		2055	0.080162
1930	0.004611		1930	0.130956								1930	0.107978		2060	0.081552
1935	0.004462		1935	0.128875								1935	0.106176		2065	0.080364
1940	0.00439		1940	0.126502								1940	0.106422		2070	0.080154
1945	0.004348		1945	0.124792								1945	0.106848		2075	0.081959
1950	0.004296		1950	0.124507								1950	0.105812		2080	0.080522
1955	0.004308		1955	0.124785								1955	0.105871		2085	0.08062
1960	0.00427		1960	0.124439								1960	0.105229		2090	0.079974
1965	0.004298		1965	0.123384								1965	0.106825		2095	0.079946
1970	0.004187		1970	0.122051								1970	0.105202		2100	0.081459
1975	0.004137		1975	0.120702								1975	0.105108		2105	0.080612
1980	0.004099		1980	0.119502								1980	0.105188		2110	0.082062
1985	0.004122		1985	0.11851								1985	0.106664		2115	0.08047
1990	0.004082		1990	0.117603								1990	0.106443		2120	0.08155
1995	0.004		1995	0.116676								1995	0.105134		2125	0.080053
2000	0.004004		2000	0.115774								2000	0.106059		2130	0.08054
2005	0.003974		2005	0.114923								2005	0.106044		2135	0.080545
2010	0.003964		2010	0.114028								2010	0.106607		2140	0.081439
2015	0.003981		2015	0.112977								2015	0.10806		2145	0.080766
2020	0.003871		2020	0.111784								2020	0.106196		2150	0.081104
2025	0.003802		2025	0.110567								2025	0.105451		2155	0.080802
2030	0.003822		2030	0.109447								2030	0.10709		2160	0.081268
2035	0.003811		2035	0.108522								2035	0.107692		2165	0.081946
2040	0.003774		2040	0.107792								2040	0.107369		2170	0.082042
2045	0.003712		2045	0.107083								2045	0.106304		2175	0.080979
2050	0.003692		2050	0.10621								2050	0.106601		2180	0.081337
2055	0.003666		2055	0.105166								2055	0.106901		2185	0.080994
2060	0.003692		2060	0.104107								2060	0.108754		2190	0.080697
2065	0.003606		2065	0.103184								2065	0.107171		2195	0.0826
2070	0.003569		2070	0.102393								2070	0.106891		2200	0.083087
2075	0.003621		2075	0.101598								2075	0.109297		2205	0.082045
2080	0.003526		2080	0.100697								2080	0.107382		2210	0.083782
2085	0.003496		2085	0.099719								2085	0.107512		2215	0.081395
2090	0.003435		2090	0.098771								2090	0.10665		2220	0.082005
2095	0.003405		2095	0.097942								2095	0.106613		2225	0.082237
2100	0.003444		2100	0.097224								2100	0.108631		2230	0.082263
2105	0.003383		2105	0.096506								2105	0.107501		2235	0.083461
2110	0.003415		2110	0.095697								2110	0.109435		2240	0.082092
2115	0.003318		2115	0.094818								2115	0.107312		2245	0.082688
2120	0.003332		2120	0.093957								2120	0.108753		2250	0.081733
2125	0.003244		2125	0.093187								2125	0.106755		2255	0.082653
2130	0.00324		2130	0.092509								2130	0.107405		2260	0.083048
2135	0.003218		2135	0.091875								2135	0.107412		2265	0.082855
2140	0.003231		2140	0.091234								2140	0.108604		2270	0.081173
2145	0.003179		2145	0.090513								2145	0.107707		2275	0.080867
2150	0.00316		2150	0.089597								2150	0.108158		2280	0.081509
2155	0.003106		2155	0.088396								2155	0.107754		2285	0.08165
2160	0.003076		2160	0.08704								2160	0.108376		2290	0.080445
2165	0.003061		2165	0.085899								2165	0.10928		2295	0.080537
2170	0.003041		2170	0.085238								2170	0.109407		2300	0.082446
2175	0.002991		2175	0.084937								2175	0.10799		2305	0.081675
2180	0.002995		2180	0.084676								2180	0.108468		2310	0.083146
2185	0.002968		2185	0.084268								2185	0.10801		2315	0.084987
2190	0.002937		2190	0.083695								2190	0.107614		2320	0.084197
2195	0.002981		2195	0.082991								2195	0.110153		2325	0.084057
2200	0.00297		2200	0.0822								2200	0.110802		2330	0.084627
2205	0.002935		2205	0.081407								2205	0.110563		2335	0.083563
2210	0.002897		2210	0.080693								2210	0.110097		2340	0.083174
2215	0.002832		2215	0.080062								2215	0.108475		2345	0.084425
2220	0.002828		2220	0.079456								2220	0.109148		2350	0.085125
2225	0.002831		2225	0.078825								2225	0.110139		2355	0.08369
2230	0.002747		2230	0.078161								2230	0.107779		2360	0.084389
2235	0.00275		2235	0.077472								2235	0.108856		2365	0.084229
2240	0.002704		2240	0.076773								2240	0.108009		2370	0.084901
2245	0.002663		2245	0.07608								2245	0.107341		2375	0.085163
2250	0.002706		2250	0.075406								2250	0.110049		2380	0.08497
2255	0.002647		2255	0.074762								2255	0.108577		2385	0.085055
2260	0.002618		2260	0.074156								2260	0.108265		2390	0.086091
2265	0.002613		2265	0.073572								2265	0.108916		2395	0.086301
2270	0.002627		2270	0.07298								2270	0.110388		2400	0.085049
2275	0.00264		2275	0.072353								2275	0.111895		2405	0.085681
2280	0.002571		2280	0.071691								2280	0.109977		2410	0.086372
2285	0.002541		2285	0.071019								2285	0.109722		2415	0.087166
2290	0.002492		2290	0.070368								2290	0.108602		2420	0.085975
2295	0.002517		2295	0.069768								2295	0.110635		2425	0.087608
2300	0.002527		2300	0.06922								2300	0.111953		2430	0.086695
															2435	0.087223
wavelength	0006-radiance-MWIR		wavelength	solar-irradiance-MWIR								wavelength	0006-RADF-MWIR		2440	0.087192
2200	0.002524		2200	0.0823								2200	0.094049		2445	0.08684
2205	0.002423		2205	0.081123								2205	0.091595		2450	0.088228
2210	0.002455		2210	0.080491								2210	0.093534		2455	0.085116
2215	0.002374		2215	0.080117								2215	0.09087		2460	0.087732
2220	0.002375		2220	0.079555								2220	0.09155		2465	0.087945
2225	0.00236		2225	0.07883								2225	0.091809		2470	0.089506
2230	0.002342		2230	0.078204								2230	0.091838		2475	0.090143
2235	0.002355		2235	0.077509								2235	0.093176		2480	0.08936
2240	0.002293		2240	0.076727								2240	0.091647		2485	0.089014
2245	0.00229		2245	0.076074								2245	0.092313		2490	0.090418
2250	0.002243		2250	0.075383								2250	0.091247		2495	0.090238
2255	0.002247		2255	0.074677								2255	0.092274		2500	0.089238
2260	0.00224		2260	0.074091								2260	0.092714		2505	0.088797
2265	0.002219		2265	0.073567								2265	0.092499		2510	0.09024
2270	0.00216		2270	0.073095								2270	0.090621		2515	0.090503
2275	0.002133		2275	0.072454								2275	0.09028		2520	0.091017
2280	0.002126		2280	0.071648								2280	0.090996		2525	0.090029
2285	0.002111		2285	0.071019								2285	0.091154		2530	0.089201
2290	0.00206		2290	0.070342								2290	0.089808		2535	0.088974
2295	0.002039		2295	0.069545								2295	0.089911		2540	0.08889
2300	0.002075		2300	0.069134								2300	0.092043		2545	0.090307
2305	0.002047		2305	0.068845								2305	0.091182		2550	0.089913
2310	0.002068		2310	0.068321								2310	0.092824		2555	0.087805
2315	0.00209		2315	0.067552								2315	0.094879		2560	0.090566
2320	0.002042		2320	0.06662								2320	0.093997		2565	0.09112
2325	0.002014		2325	0.065816								2325	0.093841		2570	0.091434
2330	0.002016		2330	0.065437								2330	0.094478		2575	0.092007
2335	0.001982		2335	0.065153								2335	0.09329		2580	0.091471
2340	0.001963		2340	0.06483								2340	0.092856		2585	0.093316
2345	0.001977		2345	0.064325								2345	0.094252		2590	0.093032
2350	0.001967		2350	0.063473								2350	0.095034		2595	0.093075
2355	0.00191		2355	0.062691								2355	0.093431		2600	0.095354
2360	0.001916		2360	0.062367								2360	0.094212		2605	0.097219
2365	0.001904		2365	0.062094								2365	0.094033		2610	0.096024
2370	0.001903		2370	0.06157								2370	0.094784		2615	0.096145
2375	0.001889		2375	0.060929								2375	0.095076		2620	0.097216
2380	0.00186		2380	0.06013								2380	0.094861		2625	0.096433
2385	0.001836		2385	0.059295								2385	0.094955		2630	0.099381
2390	0.001847		2390	0.058932								2390	0.096112		2635	0.097457
2395	0.001846		2395	0.058757								2395	0.096346		2640	0.099317
2400	0.00181		2400	0.058459								2400	0.094949		2645	0.100383
2405	0.00181		2405	0.058028								2405	0.095654		2650	0.099655
2410	0.001803		2410	0.057341								2410	0.096426		2655	0.099622
2415	0.001795		2415	0.056567								2415	0.097312		2660	0.099881
2420	0.001758		2420	0.056168								2420	0.095983		2665	0.098392
2425	0.001785		2425	0.055968								2425	0.097805		2670	0.103459
2430	0.001757		2430	0.05567								2430	0.096786		2675	0.103126
2435	0.001755		2435	0.05527								2435	0.097376		2680	0.10315
2440	0.00174		2440	0.054817								2440	0.097341		2685	0.103816
2445	0.001714		2445	0.054217								2445	0.096948		2690	0.104808
2450	0.001721		2450	0.053582								2450	0.098498		2695	0.10414
2455	0.001648		2455	0.053185								2455	0.095024		2700	0.104769
2460	0.001693		2460	0.053008								2460	0.097944		2705	0.10586
2465	0.001689		2465	0.052755								2465	0.098182		2710	0.105574
2470	0.001705		2470	0.052326								2470	0.099924		2715	0.108068
2475	0.0017		2475	0.051804								2475	0.100635		2720	0.108881
2480	0.001667		2480	0.051243								2480	0.099762		2725	0.109248
2485	0.001648		2485	0.050856								2485	0.099375		2730	0.109289
2490	0.001668		2490	0.050674								2490	0.100943		2735	0.109322
2495	0.001659		2495	0.050501								2495	0.100742		2740	0.110056
2500	0.001632		2500	0.050236								2500	0.099625		2745	0.109796
2505	0.001611		2505	0.049836								2505	0.099133		2750	0.111234
2510	0.001622		2510	0.049374								2510	0.100743		2755	0.110734
2515	0.001615		2515	0.049018								2515	0.101037		2760	0.112811
2520	0.001616		2520	0.048771								2520	0.101612		2765	0.114236
2525	0.00159		2525	0.048513								2525	0.100508		2770	0.114538
2530	0.001564		2530	0.048163								2530	0.099583		2775	0.114982
2535	0.001545		2535	0.047699								2535	0.099331		2780	0.114908
2540	0.001528		2540	0.047219								2540	0.099236		2785	0.114009
2545	0.00154		2545	0.046843								2545	0.100818		2790	0.117184
2550	0.001523		2550	0.046529								2550	0.100378		2795	0.115787
2555	0.001477		2555	0.046207								2555	0.098025		2800	0.116897
2560	0.001513		2560	0.04589								2560	0.101108		2805	0.117758
2565	0.001513		2565	0.045611								2565	0.101726		2810	0.117682
2570	0.00151		2570	0.045364								2570	0.102077		2815	0.116001
2575	0.001509		2575	0.045052								2575	0.102716		2820	0.117194
2580	0.001485		2580	0.044595								2580	0.102118		2825	0.118229
2585	0.0015		2585	0.044155								2585	0.104178		2830	0.117474
2590	0.001487		2590	0.043906								2590	0.103861		2835	0.1176
2595	0.001482		2595	0.043738								2595	0.103909		2840	0.116345
2600	0.001511		2600	0.043528								2600	0.106453		2845	0.119339
2605	0.001531		2605	0.043258								2605	0.108536		2850	0.118107
2610	0.001499		2610	0.042881								2610	0.107201		2855	0.118836
2615	0.001481		2615	0.042313								2615	0.107336		2860	0.120132
2620	0.001471		2620	0.041564								2620	0.108532		2865	0.121749
2625	0.001439		2625	0.04099								2625	0.107658		2870	0.123256
2630	0.001479		2630	0.04088								2630	0.110948		2875	0.125076
2635	0.001452		2635	0.040926								2635	0.108801		2880	0.125006
2640	0.001476		2640	0.040823								2640	0.110878		2885	0.127658
2645	0.001485		2645	0.040636								2645	0.112067		2890	0.130243
2650	0.001466		2650	0.040409								2650	0.111255		2895	0.130048
2655	0.001455		2655	0.040119								2655	0.111218		2900	0.132634
2660	0.001447		2660	0.039795								2660	0.111507		2905	0.132149
2665	0.001415		2665	0.039504								2665	0.109845		2910	0.132354
2670	0.00148		2670	0.039295								2670	0.115502		2915	0.132689
2675	0.001469		2675	0.039129								2675	0.11513		2920	0.134503
2680	0.001463		2680	0.03896								2680	0.115157		2925	0.134649
2685	0.001465		2685	0.038763								2685	0.1159		2930	0.136199
2690	0.00147		2690	0.038527								2690	0.117008		2935	0.135364
2695	0.001451		2695	0.038273								2695	0.116262		2940	0.138402
2700	0.00145		2700	0.038017								2700	0.116964		2945	0.14088
2705	0.001455		2705	0.037755								2705	0.118182		2950	0.140836
2710	0.001441		2710	0.037493								2710	0.117863		2955	0.140033
2715	0.001465		2715	0.037238								2715	0.120647		2960	0.144087
2720	0.001466		2720	0.036985								2720	0.121555		2965	0.145451
2725	0.001461		2725	0.036735								2725	0.121965		2970	0.144195
2730	0.001452		2730	0.036495								2730	0.12201		2975	0.146884
2735	0.001443		2735	0.036258								2735	0.122047		2980	0.148068
2740	0.001443		2740	0.036016								2740	0.122867		2985	0.152536
2745	0.001429		2745	0.035751								2745	0.122577		2990	0.150206
2750	0.001435		2750	0.035437								2750	0.124182		2995	0.152706
2755	0.001415		2755	0.035101								2755	0.123623		3000	0.155275
2760	0.00143		2760	0.03482								2760	0.125942		3005	0.156948
2765	0.00144		2765	0.034626								2765	0.127533		3010	0.156691
2770	0.001437		2770	0.034463								2770	0.12787		3015	0.160301
2775	0.001435		2775	0.034282								2775	0.128366		3020	0.157264
2780	0.001426		2780	0.034089								2780	0.128283		3025	0.162292
2785	0.001407		2785	0.0339								2785	0.127279		3030	0.163953
2790	0.001438		2790	0.033708								2790	0.130825		3035	0.164026
2795	0.001412		2795	0.033498								2795	0.129265		3040	0.16425
2800	0.001416		2800	0.033274								2800	0.130503		3045	0.164229
2805	0.001417		2805	0.033054								2805	0.131465		3050	0.165759
2810	0.001407		2810	0.032842								2810	0.13138		3055	0.165203
2815	0.001378		2815	0.032631								2815	0.129504		3060	0.168609
2820	0.001383		2820	0.032416								2820	0.130836		3065	0.170289
2825	0.001386		2825	0.032202								2825	0.131991		3070	0.172127
2830	0.001368		2830	0.031988								2830	0.131148		3075	0.173752
2835	0.00136		2835	0.031767								2835	0.131288		3080	0.174703
2840	0.001336		2840	0.031543								2840	0.129887		3085	0.177696
2845	0.001361		2845	0.031327								2845	0.13323		3090	0.179872
2850	0.001338		2850	0.031119								2850	0.131854		3095	0.179057
2855	0.001337		2855	0.030905								2855	0.132668		3100	0.181414
2860	0.001341		2860	0.030663								2860	0.134115		3105	0.186072
2865	0.001347		2865	0.030391								2865	0.135921		3110	0.185413
2870	0.001352		2870	0.030131								2870	0.137603		3115	0.187629
2875	0.001363		2875	0.029934								2875	0.139635		3120	0.189579
2880	0.001356		2880	0.029797								2880	0.139557		3125	0.186411
2885	0.001379		2885	0.029673								2885	0.142517		3130	0.189988
2890	0.0014		2890	0.029527								2890	0.145403		3135	0.189638
2895	0.00139		2895	0.02936								2895	0.145185		3140	0.194101
2900	0.001409		2900	0.029181								2900	0.148073		3145	0.193695
2905	0.001395		2905	0.028997								2905	0.147532		3150	0.19584
2910	0.001388		2910	0.028807								2910	0.147759		3155	0.193941
2915	0.001382		2915	0.02861								2915	0.148134		3160	0.196003
2920	0.001391		2920	0.028408								2920	0.150159		3165	0.19912
2925	0.001383		2925	0.028214								2925	0.150322		3170	0.196971
2930	0.00139		2930	0.028034								2930	0.152052		3175	0.198746
2935	0.001373		2935	0.027862								2935	0.15112		3180	0.198932
2940	0.001395		2940	0.027687								2940	0.154512		3185	0.200728
2945	0.001411		2945	0.027512								2945	0.157278		3190	0.200543
2950	0.001402		2950	0.027345								2950	0.157229		3195	0.202409
2955	0.001386		2955	0.027188								2955	0.156333		3200	0.201716
2960	0.001418		2960	0.027033								2960	0.160859
2965	0.001423		2965	0.026874								2965	0.162381
2970	0.001402		2970	0.026708								2970	0.160979
2975	0.001419		2975	0.026537								2975	0.163981
2980	0.001421		2980	0.026362								2980	0.165303
2985	0.001454		2985	0.026184								2985	0.170291
2990	0.001422		2990	0.026005								2990	0.16769
2995	0.001436		2995	0.025831								2995	0.170481
3000	0.001451		3000	0.025669								3000	0.173349
3005	0.001458		3005	0.025518								3005	0.175216
3010	0.001447		3010	0.025367								3010	0.17493
3015	0.001471		3015	0.025207								3015	0.17896
3020	0.001433		3020	0.02503								3020	0.17557
3025	0.001467		3025	0.02483								3025	0.181183
3030	0.001469		3030	0.024612								3030	0.183037
3035	0.001457		3035	0.0244								3035	0.183119
3040	0.001449		3040	0.024233								3040	0.183369
3045	0.001442		3045	0.024119								3045	0.183345
3050	0.00145		3050	0.024029								3050	0.185053
3055	0.001439		3055	0.023927								3055	0.184432
3060	0.001461		3060	0.023802								3060	0.188235
3065	0.001467		3065	0.023664								3065	0.19011
3070	0.001474		3070	0.023523								3070	0.192162
3075	0.001479		3075	0.023382								3075	0.193977
3080	0.001478		3080	0.023239								3080	0.195039
3085	0.001494		3085	0.023095								3085	0.198379
3090	0.001503		3090	0.022953								3090	0.200809
3095	0.001487		3095	0.022812								3095	0.199899
3100	0.001497		3100	0.022667								3100	0.202531
3105	0.001525		3105	0.022513								3105	0.20773
3110	0.001509		3110	0.022356								3110	0.206995
3115	0.001517		3115	0.022209								3115	0.209469
3120	0.001524		3120	0.022082								3120	0.211646
3125	0.001491		3125	0.021971								3125	0.208109
3130	0.001512		3130	0.021861								3130	0.212102
3135	0.001501		3135	0.021742								3135	0.211712
3140	0.001527		3140	0.02161								3140	0.216695
3145	0.001514		3145	0.021471								3145	0.216241
3150	0.001521		3150	0.021334								3150	0.218636
3155	0.001497		3155	0.021203								3155	0.216515
3160	0.001504		3160	0.021078								3160	0.218818
3165	0.001519		3165	0.020955								3165	0.222297
3170	0.001494		3170	0.020835								3170	0.219898
3175	0.001499		3175	0.020718								3175	0.22188
3180	0.001492		3180	0.020602								3180	0.222087
3185	0.001497		3185	0.020486								3185	0.224093
3190	0.001487		3190	0.020368								3190	0.223886
3195	0.001492		3195	0.020248								3195	0.22597
3200	0.001478		3200	0.020127								3200	0.225195

## Sheet: 0008
wavelength	0008-radiance-VIS		wavelength	solar-irradiance-VIS		Ancillary Data	VIS-channel	NIR-channel	SWIR-channel	MWIR-channel		wavelength	0008-RADF-VIS		wavelength	0008-RADF-connected
480	0.013157		480	2.11418		Start_Time (UTC)	2020-12-02T02:03:03.648Z	2020-12-02T02:05:34.648Z	2020-12-02T02:06:59.008Z	2020-12-02T02:08:52.388Z		480	0.019085		480	0.027193
485	0.012447		485	1.93161		Stop_Time (UTC)	2020-12-02T02:04:43.328Z	2020-12-02T02:06:18.388Z	2020-12-02T02:08:10.668Z	2020-12-02T02:10:31.948Z		485	0.019761		485	0.028157
490	0.012625		490	2.00253		Solar_Incidence_Angle (°)	49.8085	49.799	49.7936	49.7863		490	0.019333		490	0.027548
495	0.012726		495	2.01142		Solar_Azimuth_Angle (°)	141.09	141.115	141.129	141.147		495	0.019402		495	0.027646
500	0.013111		500	1.94001		Rover_Incidence_Angle (°)	37.275	36.9914	37.019	37.019		500	0.020725		500	0.029531
505	0.013008		505	1.97234		Rover_Azimuth_Angle (°)	1.34595	1.15192	1.12004	1.12004		505	0.020225		505	0.028819
510	0.013059		510	1.93179		Rover_Phase_Angle (°)	80.7669	80.5785	80.6111	80.6099		510	0.02073		510	0.029539
515	0.012705		515	1.82513								515	0.021347		515	0.030417
520	0.013204		520	1.83032								520	0.022123		520	0.031522
525	0.013529		525	1.88551								525	0.022003		525	0.031352
530	0.014152		530	1.92378								530	0.02256		530	0.032145
535	0.014138		535	1.91093								535	0.022688		535	0.032328
540	0.014357		540	1.86102								540	0.023657		540	0.033709
545	0.013934		545	1.89488								545	0.02255		545	0.032131
550	0.013945		550	1.88939								550	0.022634		550	0.032251
555	0.013905		555	1.88074								555	0.022672		555	0.032306
560	0.014214		560	1.82252								560	0.023917		560	0.034079
565	0.013898		565	1.82868								565	0.023307		565	0.03321
570	0.013898		570	1.81578								570	0.023472		570	0.033445
575	0.014359		575	1.83484								575	0.023999		575	0.034196
580	0.014226		580	1.81802								580	0.023996		580	0.034191
585	0.014885		585	1.80676								585	0.025264		585	0.035999
590	0.014123		590	1.74857								590	0.02477		590	0.035294
595	0.013855		595	1.76868								595	0.024022		595	0.034229
600	0.013318		600	1.73616								600	0.023524		600	0.03352
605	0.014181		605	1.73439								605	0.025075		605	0.035729
610	0.014199		610	1.71201								610	0.025435		610	0.036242
615	0.013951		615	1.66885								615	0.025635		615	0.036527
620	0.013794		620	1.66695								620	0.025376		620	0.036157
625	0.013595		625	1.64329								625	0.025371		625	0.036151
630	0.013586		630	1.6375								630	0.025443		630	0.036253
635	0.013273		635	1.62								635	0.025125		635	0.035801
640	0.013072		640	1.60108								640	0.025037		640	0.035675
645	0.013666		645	1.58269								645	0.026479		645	0.037729
650	0.012975		650	1.56074								650	0.025495		650	0.036328
655	0.012252		655	1.48896								655	0.025235		655	0.035957
660	0.012903		660	1.49467								660	0.026474		660	0.037722
665	0.013027		665	1.50879								665	0.026477		665	0.037727
670	0.013078		670	1.50487								670	0.02665		670	0.037973
675	0.013286		675	1.49509								675	0.027252		675	0.03883
680	0.012337		680	1.47257								680	0.025693		680	0.03661
685	0.012781		685	1.45934								685	0.026858		685	0.03827
690	0.012642		690	1.44311								690	0.026865		690	0.03828
695	0.012403		695	1.42756								695	0.026644		695	0.037964
700	0.012645		700	1.41793								700	0.027348		700	0.038967
705	0.01239		705	1.4105								705	0.026937		705	0.038382
710	0.012595		710	1.39522								710	0.027683		710	0.039445
715	0.011759		715	1.37234								715	0.026277		715	0.037442
720	0.012478		720	1.35418								720	0.028257		720	0.040264
725	0.011788		725	1.33942								725	0.02699		725	0.038457
730	0.011944		730	1.32429								730	0.027659		730	0.039411
735	0.012061		735	1.30977								735	0.028239		735	0.040237
740	0.011626		740	1.2916								740	0.027604		740	0.039332
745	0.011524		745	1.28315								745	0.027541		745	0.039243
750	0.011364		750	1.27497								750	0.027334		750	0.038947
755	0.011024		755	1.2632								755	0.026764		755	0.038136
760	0.010966		760	1.24546								760	0.027001		760	0.038473
765	0.011164		765	1.22392								765	0.027972		765	0.039857
770	0.0105		770	1.20691								770	0.02668		770	0.038016
775	0.010656		775	1.1928								775	0.027397		775	0.039038
780	0.010111		780	1.17621								780	0.026362		780	0.037563
785	0.010144		785	1.1645								785	0.026713		785	0.038063
790	0.010328		790	1.1577								790	0.027357		790	0.03898
795	0.010108		795	1.13023								795	0.027427		795	0.03908
800	0.010302		800	1.13269								800	0.02789		800	0.039741
805	0.009945		805	1.11543								805	0.027343		805	0.038961
810	0.009917		810	1.1083								810	0.027441		810	0.0391
815	0.010141		815	1.106								815	0.02812		815	0.040067
820	0.009544		820	1.06838								820	0.027395		820	0.039035
825	0.009553		825	1.07343								825	0.027293		825	0.038889
830	0.009251		830	1.05939								830	0.02678		830	0.038159
835	0.009466		835	1.04021								835	0.027907		835	0.039764
840	0.009202		840	1.03394								840	0.027294		840	0.038891
845	0.009452		845	1.01999								845	0.028418		845	0.040493
850	0.008533		850	0.970882								850	0.026953		850	0.038405
855	0.008217		855	0.920133								855	0.027386		855	0.039022
860	0.009096		860	0.990764								860	0.028154		860	0.040116
865	0.008656		865	0.946503								865	0.028047		865	0.039963
870	0.009302		870	0.972708								870	0.029327		870	0.041787
875	0.009073		875	0.954274								875	0.029158		875	0.041546
880	0.008599		880	0.943045								880	0.027963		880	0.039844
885	0.008546		885	0.934114								885	0.028055		885	0.039975
890	0.008605		890	0.931111								890	0.02834		890	0.040381
895	0.008274		895	0.914086								895	0.027757		895	0.03955
900	0.008279		900	0.889899								900	0.028532		900	0.040654
905	0.008432		905	0.896704								905	0.028835		905	0.041087
910	0.007907		910	0.873952								910	0.027744		910	0.039532
915	0.007892		915	0.87763								915	0.027577		915	0.039294
920	0.007804		920	0.85616								920	0.027952		920	0.039829
925	0.008073		925	0.838104								925	0.029539		925	0.04209
930	0.008301		930	0.849679								930	0.029961		930	0.042691
935	0.008468		935	0.840522								935	0.030897		935	0.044024
940	0.008263		940	0.819467								940	0.030921		940	0.044059
945	0.008032		945	0.815521								945	0.030204		945	0.043037
950	0.008281		950	0.814395								950	0.031184		950	0.040141
															955	0.039465
wavelength	0008-radiance-NIR		wavelength	solar-irradiance-NIR								wavelength	0008-RADF-NIR		960	0.039532
900	0.01034		900	0.889899								900	0.035632		965	0.040112
905	0.009336		905	0.896704								905	0.031928		970	0.040224
910	0.01051		910	0.873952								910	0.036879		975	0.040529
915	0.01055		915	0.87763								915	0.036864		980	0.040435
920	0.01061		920	0.85616								920	0.038004		985	0.040312
925	0.01185		925	0.838104								925	0.043359		990	0.040456
930	0.01222		930	0.849679								930	0.044104		995	0.040513
935	0.01191		935	0.840522								935	0.043454		1000	0.04061
940	0.01189		940	0.819467								940	0.044495		1005	0.041166
945	0.01136		945	0.815521								945	0.042718		1010	0.041492
950	0.01066		950	0.814395								950	0.040141		1015	0.041623
955	0.01015		955	0.788708								955	0.039465		1020	0.041921
960	0.01023		960	0.793571								960	0.039532		1025	0.04203
965	0.01021		965	0.78057								965	0.040112		1030	0.042111
970	0.01019		970	0.776881								970	0.040224		1035	0.042373
975	0.01012		975	0.765742								975	0.040529		1040	0.042878
980	0.01002		980	0.759922								980	0.040435		1045	0.043026
985	0.009895		985	0.752737								985	0.040312		1050	0.043559
990	0.009793		990	0.742325								990	0.040456		1055	0.043681
995	0.009766		995	0.739242								995	0.040513		1060	0.044057
1000	0.009688		1000	0.731588								1000	0.04061		1065	0.043977
1005	0.009524		1005	0.70948								1005	0.041166		1070	0.0444
1010	0.0097		1010	0.716922								1010	0.041492		1075	0.044638
1015	0.00959		1015	0.706567								1015	0.041623		1080	0.044789
1020	0.009521		1020	0.696491								1020	0.041921		1085	0.044851
1025	0.009535		1025	0.69571								1025	0.04203		1090	0.04506
1030	0.009423		1030	0.686216								1030	0.042111		1095	0.045413
1035	0.009324		1035	0.674798								1035	0.042373		1100	0.045604
1040	0.009361		1040	0.669501								1040	0.042878		1105	0.045965
1045	0.009282		1045	0.66157								1045	0.043026		1110	0.046341
1050	0.009347		1050	0.658051								1050	0.043559		1115	0.046186
1055	0.009285		1055	0.651865								1055	0.043681		1120	0.046681
1060	0.009206		1060	0.640798								1060	0.044057		1125	0.046944
1065	0.009113		1065	0.63547								1065	0.043977		1130	0.047134
1070	0.009024		1070	0.623277								1070	0.0444		1135	0.047512
1075	0.009052		1075	0.621878								1075	0.044638		1140	0.047775
1080	0.008961		1080	0.613543								1080	0.044789		1145	0.04808
1085	0.008872		1085	0.606614								1085	0.044851		1150	0.048006
1090	0.00881		1090	0.599588								1090	0.04506		1155	0.048297
1095	0.008617		1095	0.581883								1095	0.045413		1160	0.048347
1100	0.008697		1100	0.584833								1100	0.045604		1165	0.048526
1105	0.008762		1105	0.584569								1105	0.045965		1170	0.048888
1110	0.008759		1110	0.579632								1110	0.046341		1175	0.048906
1115	0.008638		1115	0.573543								1115	0.046186		1180	0.049111
1120	0.008625		1120	0.566612								1120	0.046681		1185	0.04925
1125	0.008547		1125	0.558339								1125	0.046944		1190	0.049506
1130	0.008488		1130	0.552249								1130	0.047134		1195	0.049433
1135	0.008485		1135	0.547667								1135	0.047512		1200	0.050062
1140	0.008409		1140	0.539771								1140	0.047775		1205	0.04995
1145	0.008452		1145	0.539091								1145	0.04808		1210	0.05044
1150	0.008395		1150	0.536281								1150	0.048006		1215	0.050293
1155	0.008361		1155	0.530891								1155	0.048297		1220	0.050342
1160	0.008208		1160	0.520638								1160	0.048347		1225	0.050547
1165	0.008171		1165	0.516373								1165	0.048526		1230	0.050786
1170	0.008198		1170	0.514248								1170	0.048888		1235	0.050975
1175	0.008115		1175	0.508847								1175	0.048906		1240	0.050964
1180	0.008066		1180	0.503668								1180	0.049111		1245	0.051124
1185	0.008004		1185	0.498389								1185	0.04925		1250	0.051234
1190	0.007998		1190	0.495435								1190	0.049506		1255	0.051189
1195	0.007898		1195	0.48996								1195	0.049433		1260	0.051275
1200	0.007868		1200	0.481966								1200	0.050062		1265	0.051894
1205	0.007799		1205	0.478814								1205	0.04995		1270	0.051838
1210	0.007804		1210	0.474467								1210	0.05044		1275	0.051739
1215	0.007805		1215	0.475917								1215	0.050293		1280	0.051946
1220	0.007753		1220	0.472282								1220	0.050342		1285	0.052559
1225	0.007691		1225	0.466605								1225	0.050547		1290	0.052173
1230	0.007647		1230	0.461758								1230	0.050786		1295	0.052346
1235	0.007607		1235	0.457637								1235	0.050975		1300	0.052268
1240	0.007523		1240	0.452676								1240	0.050964		1305	0.052912
1245	0.007485		1245	0.448988								1245	0.051124		1310	0.053002
1250	0.007449		1250	0.445861								1250	0.051234		1315	0.053391
1255	0.007378		1255	0.442001								1255	0.051189		1320	0.053101
1260	0.007344		1260	0.439227								1260	0.051275		1325	0.053466
1265	0.007372		1265	0.435647								1265	0.051894		1330	0.053715
1270	0.007317		1270	0.432863								1270	0.051838		1335	0.0538
1275	0.007225		1275	0.428234								1275	0.051739		1340	0.054135
1280	0.00703		1280	0.41502								1280	0.051946		1345	0.054072
1285	0.007076		1285	0.41286								1285	0.052559		1350	0.053926
1290	0.007095		1290	0.417035								1290	0.052173		1355	0.054577
1295	0.007098		1295	0.415832								1295	0.052346		1360	0.054701
1300	0.007027		1300	0.412289								1300	0.052268		1365	0.054829
1305	0.007042		1305	0.408136								1305	0.052912		1370	0.054779
1310	0.006958		1310	0.402584								1310	0.053002		1375	0.055023
1315	0.006922		1315	0.397585								1315	0.053391		1380	0.05527
1320	0.006865		1320	0.396464								1320	0.053101		1385	0.055343
1325	0.006855		1325	0.393185								1325	0.053466		1390	0.055897
1330	0.006814		1330	0.389022								1330	0.053715		1395	0.056016
1335	0.006786		1335	0.386808								1335	0.0538		1400	0.05595
1340	0.006778		1340	0.383958								1340	0.054135		1405	0.056164
1345	0.006725		1345	0.381402								1345	0.054072		1410	0.055983
1350	0.006646		1350	0.377944								1350	0.053926		1415	0.055929
1355	0.006652		1355	0.373773								1355	0.054577		1420	0.055849
1360	0.006606		1360	0.370347								1360	0.054701		1425	0.056125
1365	0.006566		1365	0.367246								1365	0.054829		1430	0.056606
1370	0.006503		1370	0.364051								1370	0.054779		1435	0.056607
1375	0.006487		1375	0.361544								1375	0.055023		1440	0.056882
1380	0.006476		1380	0.359322								1380	0.05527		1445	0.057112
1385	0.006442		1385	0.35696								1385	0.055343		1450	0.05757
1390	0.00646		1390	0.35441								1390	0.055897		1455	0.056752
1395	0.006417		1395	0.351304								1395	0.056016		1460	0.057692
1400	0.006344		1400	0.347718								1400	0.05595		1465	0.057371
1405	0.006314		1405	0.344756								1405	0.056164		1470	0.058421
1410	0.006239		1410	0.341762								1410	0.055983		1475	0.057993
1415	0.00618		1415	0.338857								1415	0.055929		1480	0.058758
1420	0.006106		1420	0.335276								1420	0.055849		1485	0.058092
1425	0.006065		1425	0.331392								1425	0.056125		1490	0.058515
1430	0.006087		1430	0.329763								1430	0.056606		1495	0.05935
1435	0.006061		1435	0.328351								1435	0.056607		1500	0.058498
1440	0.006023		1440	0.324713								1440	0.056882		1505	0.058592
1445	0.005994		1445	0.321847								1445	0.057112		1510	0.05996
1450	0.005998		1450	0.3195								1450	0.05757		1515	0.058216
															1520	0.059545
wavelength	0008-radiance-SWIR		wavelength	solar-irradiance-SWIR								wavelength	0008-RADF-SWIR		1525	0.05967
1400	0.008175		1400	0.347517								1400	0.07214		1530	0.060069
1405	0.008259		1405	0.344843								1405	0.073446		1535	0.059815
1410	0.00801		1410	0.341678								1410	0.071892		1540	0.059201
1415	0.008046		1415	0.338996								1415	0.072786		1545	0.060285
1420	0.007821		1420	0.335446								1420	0.0715		1550	0.060111
1425	0.007848		1425	0.330854								1425	0.072742		1555	0.060331
1430	0.007789		1430	0.32963								1430	0.072463		1560	0.060416
1435	0.007764		1435	0.329092								1435	0.072349		1565	0.059223
1440	0.007748		1440	0.324293								1440	0.073268		1570	0.059695
1445	0.007811		1445	0.321816								1445	0.074433		1575	0.060328
1450	0.007543		1450	0.319589								1450	0.07238		1580	0.059405
1455	0.007551		1455	0.316874								1455	0.073077		1585	0.060438
1460	0.007639		1460	0.315343								1460	0.074288		1590	0.061028
1465	0.007531		1465	0.312628								1465	0.073873		1595	0.061125
1470	0.007578		1470	0.308923								1470	0.075226		1600	0.060294
1475	0.007433		1475	0.305248								1475	0.074675		1605	0.060739
1480	0.007497		1480	0.303871								1480	0.075659		1610	0.063048
1485	0.007327		1485	0.300385								1485	0.074802		1615	0.062251
1490	0.007336		1490	0.298579								1490	0.075347		1620	0.060762
1495	0.007427		1495	0.298028								1495	0.076422		1625	0.060143
1500	0.007171		1500	0.291948								1500	0.075325		1630	0.062056
1505	0.007046		1505	0.286399								1505	0.075446		1635	0.062074
1510	0.007249		1510	0.287926								1510	0.077208		1640	0.061022
1515	0.007021		1515	0.287224								1515	0.074962		1645	0.060974
1520	0.007117		1520	0.284655								1520	0.076673		1650	0.061569
1525	0.007069		1525	0.282141								1525	0.076834		1655	0.061181
1530	0.007045		1530	0.279317								1530	0.077348		1660	0.06214
1535	0.006945		1535	0.276519								1535	0.077021		1665	0.061918
1540	0.006811		1540	0.274								1540	0.07623		1670	0.060769
1545	0.006886		1545	0.272036								1545	0.077625		1675	0.062324
1550	0.006792		1550	0.269097								1550	0.077402		1680	0.06332
1555	0.006755		1555	0.266657								1555	0.077685		1685	0.060507
1560	0.00673		1560	0.265295								1560	0.077795		1690	0.062504
1565	0.006542		1565	0.263081								1565	0.076258		1695	0.062119
1570	0.006507		1570	0.259604								1570	0.076866		1700	0.061944
1575	0.006463		1575	0.255143								1575	0.077681		1705	0.061367
1580	0.006311		1580	0.253014								1580	0.076492		1710	0.062211
1585	0.006341		1585	0.249868								1585	0.077824		1715	0.062995
1590	0.006333		1590	0.24714								1590	0.078583		1720	0.062958
1595	0.006377		1595	0.248463								1595	0.078708		1725	0.062698
1600	0.006271		1600	0.247701								1600	0.077638		1730	0.062745
1605	0.006233		1605	0.244395								1605	0.078211		1735	0.063569
1610	0.006367		1610	0.240508								1610	0.081184		1740	0.063953
1615	0.006215		1615	0.237773								1615	0.080157		1745	0.063381
1620	0.006046		1620	0.236975								1620	0.07824		1750	0.063792
1625	0.005993		1625	0.237314								1625	0.077443		1755	0.063875
1630	0.00613		1630	0.235257								1630	0.079906		1760	0.063407
1635	0.005986		1635	0.229665								1635	0.079929		1765	0.062504
1640	0.005754		1640	0.224567								1640	0.078576		1770	0.062934
1645	0.00572		1645	0.223419								1645	0.078513		1775	0.063035
1650	0.005786		1650	0.223813								1650	0.079279		1780	0.063776
1655	0.00575		1655	0.22383								1655	0.07878		1785	0.063745
1660	0.00581		1660	0.222674								1660	0.080015		1790	0.064027
1665	0.005712		1665	0.219703								1665	0.079729		1795	0.064438
1670	0.005503		1670	0.215666								1670	0.07825		1800	0.065375
1675	0.005524		1675	0.211087								1675	0.080252		1805	0.064923
1680	0.005516		1680	0.207468								1680	0.081534		1810	0.065312
1685	0.005265		1685	0.207232								1685	0.077912		1815	0.065216
1690	0.005465		1690	0.208233								1690	0.080483		1820	0.064845
1695	0.005417		1695	0.207683								1695	0.079987		1825	0.064455
1700	0.005352		1700	0.205771								1700	0.079762		1830	0.06581
1705	0.00525		1705	0.203747								1705	0.079019		1835	0.066244
1710	0.005259		1710	0.201326								1710	0.080106		1840	0.06439
1715	0.00525		1715	0.198481								1715	0.081116		1845	0.066718
1720	0.00518		1720	0.195949								1720	0.081068		1850	0.066983
1725	0.005082		1725	0.193039								1725	0.080733		1855	0.065872
1730	0.004985		1730	0.189214								1730	0.080793		1860	0.066628
1735	0.004955		1735	0.185636								1735	0.081855		1865	0.066796
1740	0.004957		1740	0.184597								1740	0.082349		1870	0.066356
1745	0.004918		1745	0.184796								1745	0.081613		1875	0.065847
1750	0.00494		1750	0.184427								1750	0.082142		1880	0.067012
1755	0.004918		1755	0.183367								1755	0.082249		1885	0.066939
1760	0.004838		1760	0.181716								1760	0.081646		1890	0.065403
1765	0.00472		1765	0.179847								1765	0.080483		1895	0.065191
1770	0.004702		1770	0.177937								1770	0.081036		1900	0.066174
1775	0.004656		1775	0.175913								1775	0.081167		1905	0.065695
1780	0.004662		1780	0.174093								1780	0.082121		1910	0.066724
1785	0.004624		1785	0.172757								1785	0.082082		1915	0.06572
1790	0.004612		1790	0.17155								1790	0.082445		1920	0.067197
1795	0.004601		1795	0.170051								1795	0.082973		1925	0.067849
1800	0.004621		1800	0.168341								1800	0.08418		1930	0.066743
1805	0.004535		1805	0.166359								1805	0.083598		1935	0.06564
1810	0.004484		1810	0.163507								1810	0.084099		1940	0.066627
1815	0.004387		1815	0.160207								1815	0.083975		1945	0.068112
1820	0.004313		1820	0.158405								1820	0.083498		1950	0.067063
1825	0.004287		1825	0.158402								1825	0.082996		1955	0.066876
1830	0.004375		1830	0.158327								1830	0.08474		1960	0.067463
1835	0.004373		1835	0.157217								1835	0.085299		1965	0.067442
1840	0.004205		1840	0.15553								1840	0.082912		1970	0.066539
1845	0.004314		1845	0.153994								1845	0.085909		1975	0.067421
1850	0.004298		1850	0.152816								1850	0.08625		1980	0.066942
1855	0.004191		1855	0.151525								1855	0.08482		1985	0.068045
1860	0.004188		1860	0.149697								1860	0.085794		1990	0.068631
1865	0.004125		1865	0.147076								1865	0.086009		1995	0.067033
1870	0.004005		1870	0.143743								1870	0.085444		2000	0.06846
1875	0.003906		1875	0.141273								1875	0.084788		2005	0.068532
1880	0.003966		1880	0.14095								1880	0.086288		2010	0.069112
1885	0.003969		1885	0.141211								1885	0.086194		2015	0.070492
1890	0.003858		1890	0.140485								1890	0.084216		2020	0.068539
1895	0.003813		1895	0.139298								1895	0.083943		2025	0.069444
1900	0.003846		1900	0.138416								1900	0.085209		2030	0.069088
1905	0.003797		1905	0.13765								1905	0.084592		2035	0.069941
1910	0.003829		1910	0.136668								1910	0.085918		2040	0.070304
1915	0.003739		1915	0.135495								1915	0.084624		2045	0.069969
1920	0.003786		1920	0.134182								1920	0.086527		2050	0.070207
1925	0.00378		1925	0.132683								1925	0.087366		2055	0.071018
1930	0.00367		1930	0.130956								1930	0.085942		2060	0.070413
1935	0.003552		1935	0.128875								1935	0.084522		2065	0.070466
1940	0.003539		1940	0.126502								1940	0.085792		2070	0.070034
1945	0.003569		1945	0.124792								1945	0.087705		2075	0.071683
1950	0.003506		1950	0.124507								1950	0.086354		2080	0.070882
1955	0.003504		1955	0.124785								1955	0.086112		2085	0.07055
1960	0.003525		1960	0.124439								1960	0.086869		2090	0.07089
1965	0.003494		1965	0.123384								1965	0.086842		2095	0.069909
1970	0.00341		1970	0.122051								1970	0.085679		2100	0.071038
1975	0.003417		1975	0.120702								1975	0.086815		2105	0.07132
1980	0.003359		1980	0.119502								1980	0.086198		2110	0.072022
1985	0.003386		1985	0.11851								1985	0.087618		2115	0.071133
1990	0.003389		1990	0.117603								1990	0.088372		2120	0.072012
1995	0.003284		1995	0.116676								1995	0.086315		2125	0.071969
2000	0.003328		2000	0.115774								2000	0.088153		2130	0.071157
2005	0.003307		2005	0.114923								2005	0.088245		2135	0.072037
2010	0.003309		2010	0.114028								2010	0.088992		2140	0.071943
2015	0.003344		2015	0.112977								2015	0.09077		2145	0.071937
2020	0.003217		2020	0.111784								2020	0.088254		2150	0.071982
2025	0.003224		2025	0.110567								2025	0.08942		2155	0.073256
2030	0.003175		2030	0.109447								2030	0.088962		2160	0.071798
2035	0.003187		2035	0.108522								2035	0.090059		2165	0.07289
2040	0.003182		2040	0.107792								2040	0.090527		2170	0.073148
2045	0.003146		2045	0.107083								2045	0.090095		2175	0.07279
2050	0.003131		2050	0.10621								2050	0.090403		2180	0.07414
2055	0.003136		2055	0.105166								2055	0.091446		2185	0.073057
2060	0.003078		2060	0.104107								2060	0.090668		2190	0.071651
2065	0.003053		2065	0.103184								2065	0.090736		2195	0.072775
2070	0.003011		2070	0.102393								2070	0.090179		2200	0.073997
2075	0.003058		2075	0.101598								2075	0.092303		2205	0.07216
2080	0.002997		2080	0.100697								2080	0.091271		2210	0.074222
2085	0.002954		2085	0.099719								2085	0.090844		2215	0.0734
2090	0.00294		2090	0.098771								2090	0.091281		2220	0.074625
2095	0.002875		2095	0.097942								2095	0.090019		2225	0.076159
2100	0.0029		2100	0.097224								2100	0.091472		2230	0.07499
2105	0.00289		2105	0.096506								2105	0.091835		2235	0.076042
2110	0.002894		2110	0.095697								2110	0.092739		2240	0.074307
2115	0.002832		2115	0.094818								2115	0.091594		2245	0.075437
2120	0.002841		2120	0.093957								2120	0.092727		2250	0.073892
2125	0.002816		2125	0.093187								2125	0.09267		2255	0.074949
2130	0.002764		2130	0.092509								2130	0.091626		2260	0.075181
2135	0.002779		2135	0.091875								2135	0.092759		2265	0.075134
2140	0.002756		2140	0.091234								2140	0.092637		2270	0.074046
2145	0.002734		2145	0.090513								2145	0.09263		2275	0.074221
2150	0.002708		2150	0.089597								2150	0.092687		2280	0.074682
2155	0.002719		2155	0.088396								2155	0.094328		2285	0.07444
2160	0.002624		2160	0.08704								2160	0.09245		2290	0.074167
2165	0.002629		2165	0.085899								2165	0.093857		2295	0.074363
2170	0.002618		2170	0.085238								2170	0.094189		2300	0.076779
2175	0.002596		2175	0.084937								2175	0.093728		2305	0.076363
2180	0.002636		2180	0.084676								2180	0.095466		2310	0.077223
2185	0.002585		2185	0.084268								2185	0.094072		2315	0.077547
2190	0.002518		2190	0.083695								2190	0.092261		2320	0.077789
2195	0.002536		2195	0.082991								2195	0.093709		2325	0.07691
2200	0.002554		2200	0.0822								2200	0.095282		2330	0.077028
2205	0.002543		2205	0.081407								2205	0.095796		2335	0.07605
2210	0.002513		2210	0.080693								2210	0.095504		2340	0.076676
2215	0.002481		2215	0.080062								2215	0.095031		2345	0.077278
2220	0.002492		2220	0.079456								2220	0.09618		2350	0.078063
2225	0.002481		2225	0.078825								2225	0.096522		2355	0.078396
2230	0.002403		2230	0.078161								2230	0.094282		2360	0.078546
2235	0.002406		2235	0.077472								2235	0.095239		2365	0.078676
2240	0.002391		2240	0.076773								2240	0.095507		2370	0.078824
2245	0.002336		2245	0.07608								2245	0.09416		2375	0.079302
2250	0.00236		2250	0.075406								2250	0.095978		2380	0.079822
2255	0.002321		2255	0.074762								2255	0.095205		2385	0.079818
2260	0.002291		2260	0.074156								2260	0.094742		2390	0.080673
2265	0.002318		2265	0.073572								2265	0.096619		2395	0.080412
2270	0.002295		2270	0.07298								2270	0.096437		2400	0.078946
2275	0.002317		2275	0.072353								2275	0.098205		2405	0.079809
2280	0.002273		2280	0.071691								2280	0.09723		2410	0.080485
2285	0.002258		2285	0.071019								2285	0.097502		2415	0.081539
2290	0.002215		2290	0.070368								2290	0.09653		2420	0.080642
2295	0.002253		2295	0.069768								2295	0.09903		2425	0.082221
2300	0.002234		2300	0.06922								2300	0.098973		2430	0.080835
															2435	0.081274
wavelength	0008-radiance-MWIR		wavelength	solar-irradiance-MWIR								wavelength	0008-RADF-MWIR		2440	0.082092
2200	0.002331		2200	0.0823								2200	0.086857		2445	0.081224
2205	0.002188		2205	0.081123								2205	0.082712		2450	0.082137
2210	0.002233		2210	0.080491								2210	0.085076		2455	0.082096
2215	0.002198		2215	0.080117								2215	0.084133		2460	0.082926
2220	0.002219		2220	0.079555								2220	0.085537		2465	0.08312
2225	0.002244		2225	0.07883								2225	0.087296		2470	0.084313
2230	0.002192		2230	0.078204								2230	0.085956		2475	0.085059
2235	0.002203		2235	0.077509								2235	0.087162		2480	0.083589
2240	0.002131		2240	0.076727								2240	0.085172		2485	0.084172
2245	0.002145		2245	0.076074								2245	0.086468		2490	0.084528
2250	0.002082		2250	0.075383								2250	0.084698		2495	0.084976
2255	0.002092		2255	0.074677								2255	0.085909		2500	0.083614
2260	0.002082		2260	0.074091								2260	0.086175		2505	0.08407
2265	0.002066		2265	0.073567								2265	0.086121		2510	0.085886
2270	0.002023		2270	0.073095								2270	0.084873		2515	0.08651
2275	0.00201		2275	0.072454								2275	0.085074		2520	0.086838
2280	0.002		2280	0.071648								2280	0.085603		2525	0.087135
2285	0.001976		2285	0.071019								2285	0.085325		2530	0.086712
2290	0.00195		2290	0.070342								2290	0.085013		2535	0.086378
2295	0.001933		2295	0.069545								2295	0.085237		2540	0.0855
2300	0.001984		2300	0.069134								2300	0.088006		2545	0.087671
2305	0.001965		2305	0.068845								2305	0.087529		2550	0.087285
2310	0.001972		2310	0.068321								2310	0.088515		2555	0.085983
2315	0.001958		2315	0.067552								2315	0.088887		2560	0.087276
2320	0.001937		2320	0.06662								2320	0.089164		2565	0.087927
2325	0.001892		2325	0.065816								2325	0.088156		2570	0.087463
2330	0.001884		2330	0.065437								2330	0.088292		2575	0.088721
2335	0.001852		2335	0.065153								2335	0.087171		2580	0.088191
2340	0.001858		2340	0.06483								2340	0.087889		2585	0.090221
2345	0.001858		2345	0.064325								2345	0.088579		2590	0.090001
2350	0.001852		2350	0.063473								2350	0.089478		2595	0.090592
2355	0.001837		2355	0.062691								2355	0.08986		2600	0.091705
2360	0.001831		2360	0.062367								2360	0.090032		2605	0.093019
2365	0.001826		2365	0.062094								2365	0.090181		2610	0.093088
2370	0.001814		2370	0.06157								2370	0.090351		2615	0.093643
2375	0.001806		2375	0.060929								2375	0.090899		2620	0.093463
2380	0.001794		2380	0.06013								2380	0.091495		2625	0.093206
2385	0.001769		2385	0.059295								2385	0.09149		2630	0.096009
2390	0.001777		2390	0.058932								2390	0.09247		2635	0.093874
2395	0.001766		2395	0.058757								2395	0.092171		2640	0.095029
2400	0.001725		2400	0.058459								2400	0.09049		2645	0.096256
2405	0.001731		2405	0.058028								2405	0.091479		2650	0.096863
2410	0.001725		2410	0.057341								2410	0.092255		2655	0.09703
2415	0.001724		2415	0.056567								2415	0.093463		2660	0.097685
2420	0.001693		2420	0.056168								2420	0.092434		2665	0.095696
2425	0.00172		2425	0.055968								2425	0.094244		2670	0.100835
2430	0.001682		2430	0.05567								2430	0.092655		2675	0.100237
2435	0.001679		2435	0.05527								2435	0.093159		2680	0.100534
2440	0.001682		2440	0.054817								2440	0.094097		2685	0.100424
2445	0.001646		2445	0.054217								2445	0.093102		2690	0.101456
2450	0.001645		2450	0.053582								2450	0.094148		2695	0.10129
2455	0.001632		2455	0.053185								2455	0.094101		2700	0.102958
2460	0.001643		2460	0.053008								2460	0.095052		2705	0.104239
2465	0.001639		2465	0.052755								2465	0.095275		2710	0.103683
2470	0.001649		2470	0.052326								2470	0.096642		2715	0.106261
2475	0.001647		2475	0.051804								2475	0.097498		2720	0.106916
2480	0.001601		2480	0.051243								2480	0.095812		2725	0.107133
2485	0.0016		2485	0.050856								2485	0.096481		2730	0.108351
2490	0.001601		2490	0.050674								2490	0.096888		2735	0.1081
2495	0.001604		2495	0.050501								2495	0.097402		2740	0.106821
2500	0.00157		2500	0.050236								2500	0.09584		2745	0.107238
2505	0.001566		2505	0.049836								2505	0.096363		2750	0.110076
2510	0.001585		2510	0.049374								2510	0.098445		2755	0.108691
2515	0.001585		2515	0.049018								2515	0.09916		2760	0.111412
2520	0.001583		2520	0.048771								2520	0.099537		2765	0.112268
2525	0.00158		2525	0.048513								2525	0.099876		2770	0.113032
2530	0.001561		2530	0.048163								2530	0.099392		2775	0.113629
2535	0.00154		2535	0.047699								2535	0.099009		2780	0.113958
2540	0.001509		2540	0.047219								2540	0.098002		2785	0.113883
2545	0.001535		2545	0.046843								2545	0.100491		2790	0.11604
2550	0.001518		2550	0.046529								2550	0.100049		2795	0.11501
2555	0.001485		2555	0.046207								2555	0.098556		2800	0.11683
2560	0.001497		2560	0.04589								2560	0.100039		2805	0.118336
2565	0.001499		2565	0.045611								2565	0.100785		2810	0.118774
2570	0.001483		2570	0.045364								2570	0.100252		2815	0.117738
2575	0.001494		2575	0.045052								2575	0.101695		2820	0.120582
2580	0.00147		2580	0.044595								2580	0.101087		2825	0.119722
2585	0.001489		2585	0.044155								2585	0.103414		2830	0.121275
2590	0.001477		2590	0.043906								2590	0.103162		2835	0.120435
2595	0.001481		2595	0.043738								2595	0.103839		2840	0.120103
2600	0.001492		2600	0.043528								2600	0.105115		2845	0.122383
2605	0.001504		2605	0.043258								2605	0.106622		2850	0.122169
2610	0.001492		2610	0.042881								2610	0.106701		2855	0.123015
2615	0.001481		2615	0.042313								2615	0.107336		2860	0.125207
2620	0.001452		2620	0.041564								2620	0.10713		2865	0.127912
2625	0.001428		2625	0.04099								2625	0.106835		2870	0.128839
2630	0.001467		2630	0.04088								2630	0.110048		2875	0.128346
2635	0.001436		2635	0.040926								2635	0.107602		2880	0.128487
2640	0.00145		2640	0.040823								2640	0.108925		2885	0.13236
2645	0.001462		2645	0.040636								2645	0.110332		2890	0.13528
2650	0.001463		2650	0.040409								2650	0.111027		2895	0.134044
2655	0.001455		2655	0.040119								2655	0.111218		2900	0.137159
2660	0.001453		2660	0.039795								2660	0.11197		2905	0.137937
2665	0.001413		2665	0.039504								2665	0.109689		2910	0.138568
2670	0.001481		2670	0.039295								2670	0.11558		2915	0.138961
2675	0.001466		2675	0.039129								2675	0.114894		2920	0.141173
2680	0.001464		2680	0.03896								2680	0.115235		2925	0.141386
2685	0.001455		2685	0.038763								2685	0.115109		2930	0.143343
2690	0.001461		2690	0.038527								2690	0.116292		2935	0.142596
2695	0.001449		2695	0.038273								2695	0.116102		2940	0.146106
2700	0.001463		2700	0.038017								2700	0.118013		2945	0.148008
2705	0.001471		2705	0.037755								2705	0.119482		2950	0.14852
2710	0.001453		2710	0.037493								2710	0.118845		2955	0.149083
2715	0.001479		2715	0.037238								2715	0.1218		2960	0.152907
2720	0.001478		2720	0.036985								2720	0.12255		2965	0.152418
2725	0.001471		2725	0.036735								2725	0.122799		2970	0.151061
2730	0.001478		2730	0.036495								2730	0.124195		2975	0.155059
2735	0.001465		2735	0.036258								2735	0.123907		2980	0.155885
2740	0.001438		2740	0.036016								2740	0.122441		2985	0.160828
2745	0.001433		2745	0.035751								2745	0.12292		2990	0.15926
2750	0.001458		2750	0.035437								2750	0.126172		2995	0.160747
2755	0.001426		2755	0.035101								2755	0.124584		3000	0.164367
2760	0.00145		2760	0.03482								2760	0.127704		3005	0.166074
2765	0.001453		2765	0.034626								2765	0.128685		3010	0.166957
2770	0.001456		2770	0.034463								2770	0.12956		3015	0.171731
2775	0.001456		2775	0.034282								2775	0.130244		3020	0.168991
2780	0.001452		2780	0.034089								2780	0.130622		3025	0.172722
2785	0.001443		2785	0.0339								2785	0.130536		3030	0.174578
2790	0.001462		2790	0.033708								2790	0.133008		3035	0.174341
2795	0.00144		2795	0.033498								2795	0.131828		3040	0.175653
2800	0.001453		2800	0.033274								2800	0.133914		3045	0.17615
2805	0.001462		2805	0.033054								2805	0.13564		3050	0.179037
2810	0.001458		2810	0.032842								2810	0.136142		3055	0.179241
2815	0.001436		2815	0.032631								2815	0.134955		3060	0.181531
2820	0.001461		2820	0.032416								2820	0.138215		3065	0.182364
2825	0.001441		2825	0.032202								2825	0.137229		3070	0.18448
2830	0.00145		2830	0.031988								2830	0.13901		3075	0.185364
2835	0.00143		2835	0.031767								2835	0.138046		3080	0.187311
2840	0.001416		2840	0.031543								2840	0.137665		3085	0.192533
2845	0.001433		2845	0.031327								2845	0.140279		3090	0.192558
2850	0.001421		2850	0.031119								2850	0.140034		3095	0.191168
2855	0.001421		2855	0.030905								2855	0.141003		3100	0.19546
2860	0.001435		2860	0.030663								2860	0.143516		3105	0.201432
2865	0.001453		2865	0.030391								2865	0.146617		3110	0.201051
2870	0.001451		2870	0.030131								2870	0.147679		3115	0.202503
2875	0.001436		2875	0.029934								2875	0.147114		3120	0.204758
2880	0.001431		2880	0.029797								2880	0.147276		3125	0.202017
2885	0.001468		2885	0.029673								2885	0.151715		3130	0.20438
2890	0.001493		2890	0.029527								2890	0.155062		3135	0.205253
2895	0.001471		2895	0.02936								2895	0.153646		3140	0.21183
2900	0.001496		2900	0.029181								2900	0.157215		3145	0.21046
2905	0.001495		2905	0.028997								2905	0.158107		3150	0.214821
2910	0.001492		2910	0.028807								2910	0.158831		3155	0.214003
2915	0.001486		2915	0.02861								2915	0.159281		3160	0.214511
2920	0.001499		2920	0.028408								2920	0.161817		3165	0.220622
2925	0.001491		2925	0.028214								2925	0.16206		3170	0.21804
2930	0.001502		2930	0.028034								2930	0.164304		3175	0.220821
2935	0.001485		2935	0.027862								2935	0.163447		3180	0.220246
2940	0.001512		2940	0.027687								2940	0.167471		3185	0.221624
2945	0.001522		2945	0.027512								2945	0.169651		3190	0.221069
2950	0.001518		2950	0.027345								2950	0.170238		3195	0.224229
2955	0.001515		2955	0.027188								2955	0.170883		3200	0.224912
2960	0.001545		2960	0.027033								2960	0.175266
2965	0.001531		2965	0.026874								2965	0.174706
2970	0.001508		2970	0.026708								2970	0.17315
2975	0.001538		2975	0.026537								2975	0.177733
2980	0.001536		2980	0.026362								2980	0.17868
2985	0.001574		2985	0.026184								2985	0.184345
2990	0.001548		2990	0.026005								2990	0.182548
2995	0.001552		2995	0.025831								2995	0.184253
3000	0.001577		3000	0.025669								3000	0.188402
3005	0.001584		3005	0.025518								3005	0.190359
3010	0.001583		3010	0.025367								3010	0.191371
3015	0.001618		3015	0.025207								3015	0.196844
3020	0.001581		3020	0.02503								3020	0.193702
3025	0.001603		3025	0.02483								3025	0.19798
3030	0.001606		3030	0.024612								3030	0.200107
3035	0.00159		3035	0.0244								3035	0.199835
3040	0.001591		3040	0.024233								3040	0.201338
3045	0.001588		3045	0.024119								3045	0.201909
3050	0.001608		3050	0.024029								3050	0.205217
3055	0.001603		3055	0.023927								3055	0.205451
3060	0.001615		3060	0.023802								3060	0.208076
3065	0.001613		3065	0.023664								3065	0.209031
3070	0.001622		3070	0.023523								3070	0.211457
3075	0.00162		3075	0.023382								3075	0.21247
3080	0.001627		3080	0.023239								3080	0.214701
3085	0.001662		3085	0.023095								3085	0.220687
3090	0.001652		3090	0.022953								3090	0.220716
3095	0.00163		3095	0.022812								3095	0.219123
3100	0.001656		3100	0.022667								3100	0.224042
3105	0.001695		3105	0.022513								3105	0.230887
3110	0.00168		3110	0.022356								3110	0.230451
3115	0.001681		3115	0.022209								3115	0.232115
3120	0.00169		3120	0.022082								3120	0.234699
3125	0.001659		3125	0.021971								3125	0.231558
3130	0.00167		3130	0.021861								3130	0.234267
3135	0.001668		3135	0.021742								3135	0.235267
3140	0.001711		3140	0.02161								3140	0.242806
3145	0.001689		3145	0.021471								3145	0.241235
3150	0.001713		3150	0.021334								3150	0.246234
3155	0.001696		3155	0.021203								3155	0.245297
3160	0.00169		3160	0.021078								3160	0.245879
3165	0.001728		3165	0.020955								3165	0.252883
3170	0.001698		3170	0.020835								3170	0.249924
3175	0.00171		3175	0.020718								3175	0.253112
3180	0.001696		3180	0.020602								3180	0.252453
3185	0.001697		3185	0.020486								3185	0.254032
3190	0.001683		3190	0.020368								3190	0.253396
3195	0.001697		3195	0.020248								3195	0.257018
3200	0.001692		3200	0.020127								3200	0.257801

## Sheet: 0009
wavelength	0009-radiance-VIS		wavelength	solar-irradiance-VIS		Ancillary Data	VIS-channel	NIR-channel	SWIR-channel	MWIR-channel		wavelength	0009-RADF-VIS		wavelength	0009-RADF-connected
480	0.01745		480	2.11418		Start_Time (UTC)	2020-12-02T02:20:29.548Z	2020-12-02T02:23:00.548Z	2020-12-02T02:24:24.908Z	2020-12-02T02:26:18.288Z		480	0.025311		480	0.029287
485	0.014426		485	1.93161		Stop_Time (UTC)	2020-12-02T02:22:09.228Z	2020-12-02T02:23:44.288Z	2020-12-02T02:25:36.548Z	2020-12-02T02:27:57.848Z		485	0.022903		485	0.0265
490	0.015519		490	2.00253		Solar_Incidence_Angle (°)	49.77	49.7606	49.7552	49.7479		490	0.023765		490	0.027498
495	0.015366		495	2.01142		Solar_Azimuth_Angle (°)	141.191	141.216	141.23	141.248		495	0.023428		495	0.027108
500	0.016082		500	1.94001		Rover_Incidence_Angle (°)	48.7226	48.5443	48.5396	48.5396		500	0.025421		500	0.029414
505	0.01611		505	1.97234		Rover_Azimuth_Angle (°)	49.0288	49.2731	49.2335	49.2335		505	0.025049		505	0.028983
510	0.017195		510	1.93179		Rover_Phase_Angle (°)	66.1446	65.9038	65.9316	65.9391		510	0.027297		510	0.031585
515	0.01593		515	1.82513								515	0.026766		515	0.03097
520	0.01581		520	1.83032								520	0.02649		520	0.03065
525	0.016181		525	1.88551								525	0.026318		525	0.030452
530	0.017011		530	1.92378								530	0.027118		530	0.031377
535	0.016386		535	1.91093								535	0.026297		535	0.030427
540	0.016506		540	1.86102								540	0.027199		540	0.031471
545	0.01616		545	1.89488								545	0.026154		545	0.030262
550	0.016882		550	1.88939								550	0.027401		550	0.031705
555	0.016618		555	1.88074								555	0.027096		555	0.031353
560	0.0164		560	1.82252								560	0.027595		560	0.03193
565	0.01633		565	1.82868								565	0.027385		565	0.031686
570	0.016293		570	1.81578								570	0.027517		570	0.031839
575	0.016756		575	1.83484								575	0.028005		575	0.032404
580	0.017184		580	1.81802								580	0.028986		580	0.033539
585	0.016999		585	1.80676								585	0.028853		585	0.033385
590	0.015838		590	1.74857								590	0.027778		590	0.032141
595	0.015832		595	1.76868								595	0.02745		595	0.031762
600	0.016154		600	1.73616								600	0.028533		600	0.033015
605	0.016531		605	1.73439								605	0.029228		605	0.033819
610	0.015982		610	1.71201								610	0.028627		610	0.033124
615	0.015822		615	1.66885								615	0.029074		615	0.033641
620	0.015525		620	1.66695								620	0.028561		620	0.033047
625	0.015762		625	1.64329								625	0.029414		625	0.034035
630	0.015985		630	1.6375								630	0.029935		630	0.034637
635	0.015476		635	1.62								635	0.029296		635	0.033898
640	0.015177		640	1.60108								640	0.02907		640	0.033636
645	0.015513		645	1.58269								645	0.030058		645	0.03478
650	0.0158		650	1.56074								650	0.031045		650	0.035922
655	0.014736		655	1.48896								655	0.03035		655	0.035117
660	0.015018		660	1.49467								660	0.030814		660	0.035654
665	0.015157		665	1.50879								665	0.030807		665	0.035646
670	0.014852		670	1.50487								670	0.030265		670	0.035019
675	0.015085		675	1.49509								675	0.03094		675	0.0358
680	0.014401		680	1.47257								680	0.02999		680	0.034701
685	0.014582		685	1.45934								685	0.030642		685	0.035456
690	0.014509		690	1.44311								690	0.030833		690	0.035676
695	0.014394		695	1.42756								695	0.03092		695	0.035777
700	0.014317		700	1.41793								700	0.030965		700	0.035829
705	0.014017		705	1.4105								705	0.030475		705	0.035262
710	0.014434		710	1.39522								710	0.031727		710	0.03671
715	0.014018		715	1.37234								715	0.031325		715	0.036246
720	0.013714		720	1.35418								720	0.031056		720	0.035934
725	0.01359		725	1.33942								725	0.031115		725	0.036003
730	0.013417		730	1.32429								730	0.03107		730	0.03595
735	0.013395		735	1.30977								735	0.031363		735	0.036289
740	0.01347		740	1.2916								740	0.031983		740	0.037006
745	0.013325		745	1.28315								745	0.031847		745	0.036849
750	0.013044		750	1.27497								750	0.031374		750	0.036303
755	0.012931		755	1.2632								755	0.031393		755	0.036324
760	0.012985		760	1.24546								760	0.031972		760	0.036994
765	0.012492		765	1.22392								765	0.031299		765	0.036216
770	0.012569		770	1.20691								770	0.031937		770	0.036954
775	0.012329		775	1.1928								775	0.031698		775	0.036677
780	0.011529		780	1.17621								780	0.03006		780	0.034781
785	0.011881		785	1.1645								785	0.031287		785	0.036202
790	0.012138		790	1.1577								790	0.032153		790	0.037203
795	0.011239		795	1.13023								795	0.030496		795	0.035286
800	0.01218		800	1.13269								800	0.032977		800	0.038157
805	0.011879		805	1.11543								805	0.032658		805	0.037788
810	0.011483		810	1.1083								810	0.031772		810	0.036763
815	0.011733		815	1.106								815	0.032532		815	0.037642
820	0.010953		820	1.06838								820	0.031438		820	0.036376
825	0.01098		825	1.07343								825	0.031368		825	0.036295
830	0.011091		830	1.05939								830	0.032105		830	0.037148
835	0.010657		835	1.04021								835	0.031417		835	0.036351
840	0.010928		840	1.03394								840	0.032411		840	0.037502
845	0.011047		845	1.01999								845	0.033214		845	0.038432
850	0.009906		850	0.970882								850	0.03129		850	0.036205
855	0.009874		855	0.920133								855	0.032909		855	0.038078
860	0.010575		860	0.990764								860	0.032733		860	0.037875
865	0.009997		865	0.946503								865	0.03239		865	0.037478
870	0.010436		870	0.972708								870	0.0329		870	0.038068
875	0.010021		875	0.954274								875	0.032204		875	0.037262
880	0.009843		880	0.943045								880	0.032007		880	0.037034
885	0.009901		885	0.934114								885	0.032506		885	0.037611
890	0.009808		890	0.931111								890	0.032304		890	0.037378
895	0.0097		895	0.914086								895	0.032544		895	0.037655
900	0.009502		900	0.889899								900	0.032746		900	0.03789
905	0.009297		905	0.896704								905	0.031794		905	0.036788
910	0.009297		910	0.873952								910	0.032623		910	0.037747
915	0.009015		915	0.87763								915	0.031501		915	0.036449
920	0.009241		920	0.85616								920	0.033101		920	0.038301
925	0.00915		925	0.838104								925	0.033479		925	0.038738
930	0.009332		930	0.849679								930	0.033683		930	0.038973
935	0.00893		935	0.840522								935	0.03258		935	0.037698
940	0.00824		940	0.819467								940	0.030834		940	0.035678
945	0.008305		945	0.815521								945	0.031228		945	0.036133
950	0.008455		950	0.814395								950	0.031837		950	0.03761
															955	0.036736
wavelength	0009-radiance-NIR		wavelength	solar-irradiance-NIR								wavelength	0009-RADF-NIR		960	0.036723
900	0.007951		900	0.889899								900	0.0274		965	0.037331
905	0.009036		905	0.896704								905	0.030902		970	0.037548
910	0.00876		910	0.873952								910	0.030738		975	0.037641
915	0.01029		915	0.87763								915	0.035956		980	0.037413
920	0.01043		920	0.85616								920	0.037359		985	0.03735
925	0.01171		925	0.838104								925	0.042847		990	0.037279
930	0.01256		930	0.849679								930	0.045331		995	0.037435
935	0.01169		935	0.840522								935	0.042651		1000	0.037676
940	0.01173		940	0.819467								940	0.043897		1005	0.038106
945	0.0109		945	0.815521								945	0.040988		1010	0.038275
950	0.009988		950	0.814395								950	0.03761		1015	0.038563
955	0.009448		955	0.788708								955	0.036736		1020	0.038482
960	0.009503		960	0.793571								960	0.036723		1025	0.038688
965	0.009502		965	0.78057								965	0.037331		1030	0.038799
970	0.009512		970	0.776881								970	0.037548		1035	0.038938
975	0.009399		975	0.765742								975	0.037641		1040	0.039269
980	0.009271		980	0.759922								980	0.037413		1045	0.039586
985	0.009168		985	0.752737								985	0.03735		1050	0.039971
990	0.009024		990	0.742325								990	0.037279		1055	0.040006
995	0.009024		995	0.739242								995	0.037435		1060	0.040319
1000	0.008988		1000	0.731588								1000	0.037676		1065	0.040435
1005	0.008816		1005	0.70948								1005	0.038106		1070	0.040621
1010	0.008948		1010	0.716922								1010	0.038275		1075	0.040772
1015	0.008885		1015	0.706567								1015	0.038563		1080	0.040946
1020	0.00874		1020	0.696491								1020	0.038482		1085	0.041039
1025	0.008777		1025	0.69571								1025	0.038688		1090	0.041357
1030	0.008682		1030	0.686216								1030	0.038799		1095	0.041587
1035	0.008568		1035	0.674798								1035	0.038938		1100	0.041718
1040	0.008573		1040	0.669501								1040	0.039269		1105	0.042141
1045	0.00854		1045	0.66157								1045	0.039586		1110	0.042336
1050	0.008577		1050	0.658051								1050	0.039971		1115	0.04216
1055	0.008504		1055	0.651865								1055	0.040006		1120	0.04247
1060	0.008425		1060	0.640798								1060	0.040319		1125	0.042715
1065	0.008379		1065	0.63547								1065	0.040435		1130	0.042986
1070	0.008256		1070	0.623277								1070	0.040621		1135	0.04325
1075	0.008268		1075	0.621878								1075	0.040772		1140	0.043553
1080	0.008192		1080	0.613543								1080	0.040946		1145	0.043523
1085	0.008118		1085	0.606614								1085	0.041039		1150	0.043643
1090	0.008086		1090	0.599588								1090	0.041357		1155	0.043907
1095	0.007891		1095	0.581883								1095	0.041587		1160	0.044017
1100	0.007956		1100	0.584833								1100	0.041718		1165	0.044084
1105	0.008033		1105	0.584569								1105	0.042141		1170	0.044135
1110	0.008002		1110	0.579632								1110	0.042336		1175	0.044284
1115	0.007885		1115	0.573543								1115	0.04216		1180	0.044544
1120	0.007847		1120	0.566612								1120	0.04247		1185	0.04469
1125	0.007777		1125	0.558339								1125	0.042715		1190	0.044913
1130	0.007741		1130	0.552249								1130	0.042986		1195	0.044952
1135	0.007724		1135	0.547667								1135	0.04325		1200	0.045303
1140	0.007666		1140	0.539771								1140	0.043553		1205	0.045396
1145	0.007651		1145	0.539091								1145	0.043523		1210	0.045735
1150	0.007632		1150	0.536281								1150	0.043643		1215	0.045653
1155	0.007601		1155	0.530891								1155	0.043907		1220	0.045596
1160	0.007473		1160	0.520638								1160	0.044017		1225	0.045684
1165	0.007423		1165	0.516373								1165	0.044084		1230	0.04615
1170	0.007401		1170	0.514248								1170	0.044135		1235	0.046029
1175	0.007348		1175	0.508847								1175	0.044284		1240	0.046114
1180	0.007316		1180	0.503668								1180	0.044544		1245	0.046267
1185	0.007263		1185	0.498389								1185	0.04469		1250	0.046516
1190	0.007256		1190	0.495435								1190	0.044913		1255	0.04652
1195	0.007182		1195	0.48996								1195	0.044952		1260	0.046472
1200	0.00712		1200	0.481966								1200	0.045303		1265	0.046875
1205	0.007088		1205	0.478814								1205	0.045396		1270	0.046836
1210	0.007076		1210	0.474467								1210	0.045735		1275	0.046898
1215	0.007085		1215	0.475917								1215	0.045653		1280	0.047121
1220	0.007022		1220	0.472282								1220	0.045596		1285	0.04733
1225	0.006951		1225	0.466605								1225	0.045684		1290	0.047422
1230	0.006949		1230	0.461758								1230	0.04615		1295	0.047501
1235	0.006869		1235	0.457637								1235	0.046029		1300	0.047455
1240	0.006807		1240	0.452676								1240	0.046114		1305	0.047983
1245	0.006774		1245	0.448988								1245	0.046267		1310	0.047822
1250	0.006763		1250	0.445861								1250	0.046516		1315	0.048369
1255	0.006705		1255	0.442001								1255	0.04652		1320	0.048127
1260	0.006656		1260	0.439227								1260	0.046472		1325	0.04838
1265	0.006659		1265	0.435647								1265	0.046875		1330	0.048677
1270	0.006611		1270	0.432863								1270	0.046836		1335	0.048639
1275	0.006549		1275	0.428234								1275	0.046898		1340	0.048816
1280	0.006377		1280	0.41502								1280	0.047121		1345	0.049007
1285	0.006372		1285	0.41286								1285	0.04733		1350	0.048692
1290	0.006449		1290	0.417035								1290	0.047422		1355	0.049096
1295	0.006441		1295	0.415832								1295	0.047501		1360	0.049426
1300	0.00638		1300	0.412289								1300	0.047455		1365	0.049676
1305	0.006386		1305	0.408136								1305	0.047983		1370	0.049725
1310	0.006278		1310	0.402584								1310	0.047822		1375	0.049629
1315	0.006271		1315	0.397585								1315	0.048369		1380	0.049739
1320	0.006222		1320	0.396464								1320	0.048127		1385	0.050318
1325	0.006203		1325	0.393185								1325	0.04838		1390	0.050654
1330	0.006175		1330	0.389022								1330	0.048677		1395	0.050848
1335	0.006135		1335	0.386808								1335	0.048639		1400	0.050879
1340	0.006112		1340	0.383958								1340	0.048816		1405	0.050925
1345	0.006095		1345	0.381402								1345	0.049007		1410	0.051084
1350	0.006001		1350	0.377944								1350	0.048692		1415	0.050807
1355	0.005984		1355	0.373773								1355	0.049096		1420	0.050727
1360	0.005969		1360	0.370347								1360	0.049426		1425	0.050785
1365	0.005949		1365	0.367246								1365	0.049676		1430	0.050785
1370	0.005903		1370	0.364051								1370	0.049725		1435	0.051199
1375	0.005851		1375	0.361544								1375	0.049629		1440	0.051764
1380	0.005828		1380	0.359322								1380	0.049739		1445	0.052053
1385	0.005857		1385	0.35696								1385	0.050318		1450	0.052435
1390	0.005854		1390	0.35441								1390	0.050654		1455	0.051485
1395	0.005825		1395	0.351304								1395	0.050848		1460	0.051979
1400	0.005769		1400	0.347718								1400	0.050879		1465	0.052077
1405	0.005725		1405	0.344756								1405	0.050925		1470	0.05347
1410	0.005693		1410	0.341762								1410	0.051084		1475	0.052802
1415	0.005614		1415	0.338857								1415	0.050807		1480	0.053042
1420	0.005546		1420	0.335276								1420	0.050727		1485	0.052062
1425	0.005488		1425	0.331392								1425	0.050785		1490	0.05338
1430	0.005461		1430	0.329763								1430	0.050785		1495	0.052891
1435	0.005482		1435	0.328351								1435	0.051199		1500	0.053041
1440	0.005481		1440	0.324713								1440	0.051764		1505	0.052487
1445	0.005463		1445	0.321847								1445	0.052053		1510	0.05409
1450	0.005463		1450	0.3195								1450	0.052435		1515	0.053329
															1520	0.053844
wavelength	0009-radiance-SWIR		wavelength	solar-irradiance-SWIR								wavelength	0009-RADF-SWIR		1525	0.054952
1400	0.007217		1400	0.347517								1400	0.063686		1530	0.054744
1405	0.007364		1405	0.344843								1405	0.065487		1535	0.054709
1410	0.007217		1410	0.341678								1410	0.064774		1540	0.054512
1415	0.0073		1415	0.338996								1415	0.066038		1545	0.056201
1420	0.007114		1420	0.335446								1420	0.065036		1550	0.053751
1425	0.007121		1425	0.330854								1425	0.066004		1555	0.055312
1430	0.006978		1430	0.32963								1430	0.064918		1560	0.053816
1435	0.00704		1435	0.329092								1435	0.065602		1565	0.054697
1440	0.006984		1440	0.324293								1440	0.066044		1570	0.055264
1445	0.007061		1445	0.321816								1445	0.067286		1575	0.05545
1450	0.006892		1450	0.319589								1450	0.066133		1580	0.05532
1455	0.006807		1455	0.316874								1455	0.065877		1585	0.056544
1460	0.006839		1460	0.315343								1460	0.066508		1590	0.056266
1465	0.006793		1465	0.312628								1465	0.066634		1595	0.05642
1470	0.006892		1470	0.308923								1470	0.068416		1600	0.055665
1475	0.006725		1475	0.305248								1475	0.067562		1605	0.055378
1480	0.006725		1480	0.303871								1480	0.067868		1610	0.056283
1485	0.006525		1485	0.300385								1485	0.066614		1615	0.056366
1490	0.00665		1490	0.298579								1490	0.068301		1620	0.054483
1495	0.006577		1495	0.298028								1495	0.067676		1625	0.056273
1500	0.006461		1500	0.291948								1500	0.067867		1630	0.057316
1505	0.006272		1505	0.286399								1505	0.067158		1635	0.056613
1510	0.006498		1510	0.287926								1510	0.069209		1640	0.057013
1515	0.006391		1515	0.287224								1515	0.068236		1645	0.056072
1520	0.006395		1520	0.284655								1520	0.068895		1650	0.055941
1525	0.006469		1525	0.282141								1525	0.070313		1655	0.056965
1530	0.00638		1530	0.279317								1530	0.070047		1660	0.057045
1535	0.006312		1535	0.276519								1535	0.070001		1665	0.057108
1540	0.006232		1540	0.274								1540	0.069749		1670	0.056643
1545	0.006379		1545	0.272036								1545	0.07191		1675	0.058213
1550	0.006035		1550	0.269097								1550	0.068775		1680	0.057333
1555	0.006154		1555	0.266657								1555	0.070773		1685	0.056867
1560	0.005957		1560	0.265295								1560	0.068859		1690	0.05779
1565	0.006004		1565	0.263081								1565	0.069987		1695	0.058347
1570	0.005986		1570	0.259604								1570	0.070711		1700	0.05734
1575	0.005903		1575	0.255143								1575	0.07095		1705	0.057087
1580	0.00584		1580	0.253014								1580	0.070784		1710	0.059094
1585	0.005895		1585	0.249868								1585	0.07235		1715	0.058601
1590	0.005802		1590	0.24714								1590	0.071994		1720	0.058441
1595	0.005849		1595	0.248463								1595	0.072191		1725	0.059036
1600	0.005753		1600	0.247701								1600	0.071225		1730	0.058913
1605	0.005647		1605	0.244395								1605	0.070858		1735	0.059144
1610	0.005648		1610	0.240508								1610	0.072016		1740	0.059685
1615	0.005592		1615	0.237773								1615	0.072122		1745	0.059167
1620	0.005387		1620	0.236975								1620	0.069712		1750	0.059064
1625	0.005572		1625	0.237314								1625	0.072003		1755	0.059745
1630	0.005626		1630	0.235257								1630	0.073337		1760	0.059339
1635	0.005425		1635	0.229665								1635	0.072438		1765	0.05829
1640	0.005342		1640	0.224567								1640	0.072949		1770	0.058794
1645	0.005227		1645	0.223419								1645	0.071746		1775	0.057822
1650	0.005224		1650	0.223813								1650	0.071578		1780	0.059129
1655	0.00532		1655	0.22383								1655	0.072888		1785	0.059364
1660	0.0053		1660	0.222674								1660	0.072991		1790	0.059935
1665	0.005235		1665	0.219703								1665	0.073071		1795	0.060055
1670	0.005097		1670	0.215666								1670	0.072476		1800	0.059355
1675	0.005127		1675	0.211087								1675	0.074484		1805	0.060768
1680	0.004963		1680	0.207468								1680	0.07336		1810	0.059776
1685	0.004917		1685	0.207232								1685	0.072762		1815	0.060917
1690	0.005021		1690	0.208233								1690	0.073944		1820	0.060082
1695	0.005056		1695	0.207683								1695	0.074657		1825	0.060129
1700	0.004923		1700	0.205771								1700	0.073368		1830	0.060505
1705	0.004853		1705	0.203747								1705	0.073044		1835	0.061085
1710	0.004964		1710	0.201326								1710	0.075613		1840	0.060022
1715	0.004853		1715	0.198481								1715	0.074982		1845	0.061118
1720	0.004778		1720	0.195949								1720	0.074777		1850	0.060868
1725	0.004755		1725	0.193039								1725	0.075539		1855	0.061371
1730	0.004651		1730	0.189214								1730	0.07538		1860	0.0614
1735	0.004581		1735	0.185636								1735	0.075677		1865	0.06062
1740	0.004597		1740	0.184597								1740	0.076368		1870	0.061242
1745	0.004562		1745	0.184796								1745	0.075705		1875	0.060939
1750	0.004545		1750	0.184427								1750	0.075574		1880	0.060959
1755	0.004571		1755	0.183367								1755	0.076446		1885	0.061729
1760	0.004499		1760	0.181716								1760	0.075925		1890	0.060632
1765	0.004374		1765	0.179847								1765	0.074583		1895	0.060426
1770	0.004365		1770	0.177937								1770	0.075228		1900	0.060967
1775	0.004244		1775	0.175913								1775	0.073985		1905	0.060732
1780	0.004295		1780	0.174093								1780	0.075656		1910	0.061659
1785	0.004279		1785	0.172757								1785	0.075957		1915	0.060406
1790	0.00429		1790	0.17155								1790	0.076689		1920	0.062105
1795	0.004261		1795	0.170051								1795	0.076842		1925	0.062138
1800	0.004169		1800	0.168341								1800	0.075946		1930	0.062079
1805	0.004218		1805	0.166359								1805	0.077754		1935	0.060366
1810	0.004078		1810	0.163507								1810	0.076485		1940	0.061215
1815	0.004072		1815	0.160207								1815	0.077945		1945	0.061861
1820	0.003971		1820	0.158405								1820	0.076877		1950	0.061233
1825	0.003974		1825	0.158402								1825	0.076936		1955	0.060367
1830	0.003997		1830	0.158327								1830	0.077418		1960	0.062075
1835	0.004007		1835	0.157217								1835	0.07816		1965	0.062392
1840	0.003895		1840	0.15553								1840	0.076799		1970	0.061326
1845	0.003927		1845	0.153994								1845	0.078203		1975	0.061773
1850	0.003881		1850	0.152816								1850	0.077882		1980	0.061892
1855	0.00388		1855	0.151525								1855	0.078526		1985	0.063684
1860	0.003835		1860	0.149697								1860	0.078563		1990	0.06283
1865	0.00372		1865	0.147076								1865	0.077565		1995	0.062097
1870	0.003673		1870	0.143743								1870	0.078361		2000	0.062602
1875	0.003592		1875	0.141273								1875	0.077972		2005	0.063211
1880	0.003585		1880	0.14095								1880	0.077999		2010	0.063392
1885	0.003637		1885	0.141211								1885	0.078984		2015	0.064703
1890	0.003554		1890	0.140485								1890	0.07758		2020	0.062349
1895	0.003512		1895	0.139298								1895	0.077317		2025	0.06323
1900	0.003521		1900	0.138416								1900	0.078009		2030	0.062016
1905	0.003488		1905	0.13765								1905	0.077708		2035	0.064334
1910	0.003516		1910	0.136668								1910	0.078894		2040	0.06408
1915	0.003415		1915	0.135495								1915	0.077291		2045	0.063676
1920	0.003477		1920	0.134182								1920	0.079465		2050	0.063229
1925	0.00344		1925	0.132683								1925	0.079507		2055	0.064313
1930	0.003392		1930	0.130956								1930	0.079432		2060	0.064576
1935	0.003246		1935	0.128875								1935	0.07724		2065	0.065083
1940	0.003231		1940	0.126502								1940	0.078326		2070	0.063339
1945	0.003221		1945	0.124792								1945	0.079153		2075	0.065698
1950	0.003181		1950	0.124507								1950	0.078349		2080	0.064715
1955	0.003143		1955	0.124785								1955	0.077241		2085	0.06422
1960	0.003223		1960	0.124439								1960	0.079427		2090	0.064424
1965	0.003212		1965	0.123384								1965	0.079833		2095	0.063893
1970	0.003123		1970	0.122051								1970	0.078468		2100	0.064956
1975	0.003111		1975	0.120702								1975	0.07904		2105	0.06534
1980	0.003086		1980	0.119502								1980	0.079193		2110	0.065292
1985	0.003149		1985	0.11851								1985	0.081486		2115	0.065113
1990	0.003083		1990	0.117603								1990	0.080393		2120	0.06673
1995	0.003023		1995	0.116676								1995	0.079455		2125	0.065713
2000	0.003024		2000	0.115774								2000	0.0801		2130	0.064873
2005	0.003031		2005	0.114923								2005	0.08088		2135	0.065764
2010	0.003016		2010	0.114028								2010	0.081112		2140	0.066069
2015	0.00305		2015	0.112977								2015	0.082789		2145	0.064636
2020	0.002908		2020	0.111784								2020	0.079777		2150	0.065243
2025	0.002917		2025	0.110567								2025	0.080905		2155	0.066455
2030	0.002832		2030	0.109447								2030	0.079351		2160	0.067242
2035	0.002913		2035	0.108522								2035	0.082316		2165	0.067243
2040	0.002882		2040	0.107792								2040	0.081992		2170	0.066527
2045	0.002845		2045	0.107083								2045	0.081475		2175	0.067045
2050	0.002802		2050	0.10621								2050	0.080903		2180	0.067676
2055	0.002822		2055	0.105166								2055	0.08229		2185	0.066326
2060	0.002805		2060	0.104107								2060	0.082626		2190	0.065663
2065	0.002802		2065	0.103184								2065	0.083276		2195	0.067144
2070	0.002706		2070	0.102393								2070	0.081044		2200	0.067761
2075	0.002785		2075	0.101598								2075	0.084063		2205	0.067332
2080	0.002719		2080	0.100697								2080	0.082805		2210	0.068701
2085	0.002672		2085	0.099719								2085	0.082172		2215	0.065768
2090	0.002655		2090	0.098771								2090	0.082433		2220	0.067587
2095	0.002611		2095	0.097942								2095	0.081753		2225	0.067064
2100	0.002635		2100	0.097224								2100	0.083113		2230	0.067473
2105	0.002631		2105	0.096506								2105	0.083605		2235	0.068692
2110	0.002607		2110	0.095697								2110	0.083542		2240	0.06789
2115	0.002576		2115	0.094818								2115	0.083314		2245	0.068604
2120	0.002616		2120	0.093957								2120	0.085383		2250	0.068202
2125	0.002555		2125	0.093187								2125	0.084081		2255	0.068276
2130	0.002504		2130	0.092509								2130	0.083007		2260	0.068241
2135	0.002521		2135	0.091875								2135	0.084147		2265	0.068829
2140	0.002515		2140	0.091234								2140	0.084537		2270	0.069102
2145	0.002441		2145	0.090513								2145	0.082703		2275	0.068676
2150	0.002439		2150	0.089597								2150	0.08348		2280	0.068434
2155	0.002451		2155	0.088396								2155	0.08503		2285	0.069146
2160	0.002442		2160	0.08704								2160	0.086038		2290	0.068208
2165	0.00241		2165	0.085899								2165	0.086038		2295	0.068701
2170	0.002366		2170	0.085238								2170	0.085123		2300	0.069291
2175	0.002376		2175	0.084937								2175	0.085785		2305	0.069217
2180	0.002391		2180	0.084676								2180	0.086593		2310	0.069858
2185	0.002332		2185	0.084268								2185	0.084865		2315	0.070691
2190	0.002293		2190	0.083695								2190	0.084017		2320	0.071416
2195	0.002325		2195	0.082991								2195	0.085912		2325	0.070651
2200	0.002324		2200	0.0822								2200	0.086702		2330	0.071137
2205	0.002323		2205	0.081407								2205	0.087509		2335	0.070639
2210	0.00227		2210	0.080693								2210	0.086269		2340	0.071493
2215	0.00222		2215	0.080062								2215	0.085034		2345	0.071587
2220	0.00224		2220	0.079456								2220	0.086454		2350	0.071245
2225	0.002268		2225	0.078825								2225	0.088235		2355	0.071254
2230	0.002199		2230	0.078161								2230	0.086278		2360	0.071142
2235	0.002191		2235	0.077472								2235	0.086728		2365	0.070607
2240	0.002163		2240	0.076773								2240	0.0864		2370	0.072185
2245	0.002089		2245	0.07608								2245	0.084204		2375	0.072492
2250	0.00215		2250	0.075406								2250	0.087437		2380	0.072579
2255	0.002119		2255	0.074762								2255	0.086919		2385	0.073052
2260	0.002074		2260	0.074156								2260	0.085768		2390	0.073417
2265	0.002139		2265	0.073572								2265	0.089158		2395	0.072995
2270	0.002077		2270	0.07298								2270	0.087276		2400	0.073196
2275	0.00212		2275	0.072353								2275	0.089855		2405	0.073956
2280	0.002076		2280	0.071691								2280	0.088803		2410	0.072831
2285	0.002042		2285	0.071019								2285	0.088175		2415	0.07396
2290	0.002		2290	0.070368								2290	0.08716		2420	0.073593
2295	0.002035		2295	0.069768								2295	0.089448		2425	0.074841
2300	0.002043		2300	0.06922								2300	0.090511		2430	0.074026
															2435	0.074743
wavelength	0009-radiance-MWIR		wavelength	solar-irradiance-MWIR								wavelength	0009-RADF-MWIR		2440	0.074995
2200	0.002281		2200	0.0823								2200	0.084994		2445	0.074484
2205	0.002179		2205	0.081123								2205	0.082372		2450	0.074478
2210	0.002206		2210	0.080491								2210	0.084047		2455	0.074374
2215	0.002102		2215	0.080117								2215	0.080458		2460	0.07519
2220	0.002145		2220	0.079555								2220	0.082684		2465	0.075456
2225	0.002109		2225	0.07883								2225	0.082044		2470	0.076745
2230	0.002105		2230	0.078204								2230	0.082544		2475	0.076309
2235	0.002124		2235	0.077509								2235	0.084036		2480	0.076313
2240	0.002078		2240	0.076727								2240	0.083054		2485	0.076302
2245	0.002082		2245	0.076074								2245	0.083928		2490	0.076675
2250	0.002051		2250	0.075383								2250	0.083436		2495	0.076292
2255	0.002034		2255	0.074677								2255	0.083527		2500	0.076146
2260	0.002017		2260	0.074091								2260	0.083484		2505	0.076505
2265	0.00202		2265	0.073567								2265	0.084204		2510	0.078694
2270	0.002015		2270	0.073095								2270	0.084538		2515	0.07814
2275	0.001985		2275	0.072454								2275	0.084016		2520	0.078896
2280	0.001956		2280	0.071648								2280	0.08372		2525	0.077972
2285	0.001959		2285	0.071019								2285	0.084591		2530	0.078746
2290	0.001914		2290	0.070342								2290	0.083443		2535	0.078146
2295	0.001906		2295	0.069545								2295	0.084047		2540	0.077932
2300	0.001911		2300	0.069134								2300	0.084768		2545	0.07845
2305	0.001901		2305	0.068845								2305	0.084679		2550	0.07968
2310	0.001904		2310	0.068321								2310	0.085463		2555	0.078662
2315	0.001905		2315	0.067552								2315	0.086481		2560	0.078386
2320	0.001898		2320	0.06662								2320	0.087369		2565	0.079745
2325	0.001855		2325	0.065816								2325	0.086432		2570	0.080677
2330	0.001857		2330	0.065437								2330	0.087027		2575	0.080401
2335	0.001836		2335	0.065153								2335	0.086418		2580	0.079651
2340	0.001849		2340	0.06483								2340	0.087463		2585	0.081012
2345	0.001837		2345	0.064325								2345	0.087578		2590	0.081186
2350	0.001804		2350	0.063473								2350	0.087159		2595	0.08167
2355	0.001782		2355	0.062691								2355	0.08717		2600	0.082006
2360	0.00177		2360	0.062367								2360	0.087033		2605	0.083213
2365	0.001749		2365	0.062094								2365	0.086378		2610	0.083302
2370	0.001773		2370	0.06157								2370	0.088309		2615	0.082939
2375	0.001762		2375	0.060929								2375	0.088684		2620	0.083288
2380	0.001741		2380	0.06013								2380	0.088791		2625	0.082681
2385	0.001728		2385	0.059295								2385	0.08937		2630	0.084498
2390	0.001726		2390	0.058932								2390	0.089816		2635	0.0833
2395	0.001711		2395	0.058757								2395	0.089301		2640	0.083756
2400	0.001707		2400	0.058459								2400	0.089546		2645	0.086054
2405	0.001712		2405	0.058028								2405	0.090475		2650	0.084738
2410	0.001666		2410	0.057341								2410	0.089099		2655	0.086038
2415	0.001669		2415	0.056567								2415	0.090481		2660	0.086297
2420	0.001649		2420	0.056168								2420	0.090032		2665	0.085283
2425	0.001671		2425	0.055968								2425	0.091559		2670	0.088608
2430	0.001644		2430	0.05567								2430	0.090562		2675	0.087638
2435	0.001648		2435	0.05527								2435	0.091439		2680	0.088469
2440	0.00164		2440	0.054817								2440	0.091747		2685	0.088142
2445	0.001611		2445	0.054217								2445	0.091122		2690	0.089138
2450	0.001592		2450	0.053582								2450	0.091115		2695	0.089336
2455	0.001578		2455	0.053185								2455	0.090987		2700	0.088883
2460	0.00159		2460	0.053008								2460	0.091986		2705	0.09096
2465	0.001588		2465	0.052755								2465	0.09231		2710	0.089924
2470	0.001602		2470	0.052326								2470	0.093888		2715	0.092156
2475	0.001577		2475	0.051804								2475	0.093354		2720	0.092651
2480	0.00156		2480	0.051243								2480	0.093358		2725	0.09294
2485	0.001548		2485	0.050856								2485	0.093345		2730	0.094444
2490	0.00155		2490	0.050674								2490	0.093802		2735	0.094163
2495	0.001537		2495	0.050501								2495	0.093334		2740	0.093751
2500	0.001526		2500	0.050236								2500	0.093154		2745	0.093956
2505	0.001521		2505	0.049836								2505	0.093594		2750	0.095566
2510	0.00155		2510	0.049374								2510	0.096271		2755	0.094481
2515	0.001528		2515	0.049018								2515	0.095594		2760	0.095604
2520	0.001535		2520	0.048771								2520	0.096518		2765	0.096646
2525	0.001509		2525	0.048513								2525	0.095388		2770	0.097612
2530	0.001513		2530	0.048163								2530	0.096336		2775	0.099005
2535	0.001487		2535	0.047699								2535	0.095602		2780	0.098757
2540	0.001468		2540	0.047219								2540	0.09534		2785	0.09805
2545	0.001466		2545	0.046843								2545	0.095974		2790	0.100245
2550	0.001479		2550	0.046529								2550	0.097478		2795	0.099526
2555	0.00145		2555	0.046207								2555	0.096233		2800	0.099518
2560	0.001435		2560	0.04589								2560	0.095895		2805	0.101546
2565	0.001451		2565	0.045611								2565	0.097558		2810	0.102507
2570	0.00146		2570	0.045364								2570	0.098697		2815	0.100558
2575	0.001445		2575	0.045052								2575	0.09836		2820	0.104318
2580	0.001417		2580	0.044595								2580	0.097442		2825	0.104233
2585	0.001427		2585	0.044155								2585	0.099108		2830	0.10493
2590	0.001422		2590	0.043906								2590	0.099321		2835	0.105344
2595	0.001425		2595	0.043738								2595	0.099912		2840	0.105457
2600	0.001424		2600	0.043528								2600	0.100324		2845	0.107384
2605	0.001436		2605	0.043258								2605	0.101801		2850	0.106652
2610	0.001425		2610	0.042881								2610	0.101909		2855	0.106904
2615	0.0014		2615	0.042313								2615	0.101465		2860	0.1102
2620	0.001381		2620	0.041564								2620	0.101892		2865	0.110031
2625	0.001352		2625	0.04099								2625	0.101149		2870	0.111314
2630	0.001378		2630	0.04088								2630	0.103372		2875	0.111209
2635	0.00136		2635	0.040926								2635	0.101907		2880	0.109785
2640	0.001364		2640	0.040823								2640	0.102464		2885	0.111173
2645	0.001395		2645	0.040636								2645	0.105275		2890	0.114949
2650	0.001366		2650	0.040409								2650	0.103666		2895	0.114407
2655	0.001377		2655	0.040119								2655	0.105256		2900	0.116398
2660	0.00137		2660	0.039795								2660	0.105574		2905	0.116185
2665	0.001344		2665	0.039504								2665	0.104333		2910	0.116256
2670	0.001389		2670	0.039295								2670	0.1084		2915	0.116969
2675	0.001368		2675	0.039129								2675	0.107214		2920	0.119653
2680	0.001375		2680	0.03896								2680	0.10823		2925	0.119054
2685	0.001363		2685	0.038763								2685	0.107831		2930	0.120713
2690	0.00137		2690	0.038527								2690	0.109048		2935	0.121008
2695	0.001364		2695	0.038273								2695	0.109291		2940	0.123856
2700	0.001348		2700	0.038017								2700	0.108737		2945	0.125008
2705	0.00137		2705	0.037755								2705	0.111278		2950	0.125405
2710	0.001345		2710	0.037493								2710	0.110011		2955	0.12493
2715	0.001369		2715	0.037238								2715	0.112741		2960	0.127038
2720	0.001367		2720	0.036985								2720	0.113346		2965	0.128349
2725	0.001362		2725	0.036735								2725	0.1137		2970	0.126331
2730	0.001375		2730	0.036495								2730	0.11554		2975	0.130073
2735	0.001362		2735	0.036258								2735	0.115196		2980	0.129701
2740	0.001347		2740	0.036016								2740	0.114693		2985	0.133263
2745	0.00134		2745	0.035751								2745	0.114942		2990	0.133023
2750	0.001351		2750	0.035437								2750	0.116913		2995	0.133628
2755	0.001323		2755	0.035101								2755	0.115586		3000	0.134472
2760	0.001328		2760	0.03482								2760	0.116959		3005	0.135366
2765	0.001335		2765	0.034626								2765	0.118234		3010	0.137456
2770	0.001342		2770	0.034463								2770	0.119416		3015	0.140417
2775	0.001354		2775	0.034282								2775	0.12112		3020	0.137704
2780	0.001343		2780	0.034089								2780	0.120816		3025	0.140429
2785	0.001326		2785	0.0339								2785	0.119952		3030	0.141673
2790	0.001348		2790	0.033708								2790	0.122637		3035	0.143109
2795	0.00133		2795	0.033498								2795	0.121758		3040	0.14275
2800	0.001321		2800	0.033274								2800	0.121748		3045	0.142074
2805	0.001339		2805	0.033054								2805	0.124228		3050	0.146049
2810	0.001343		2810	0.032842								2810	0.125404		3055	0.144995
2815	0.001309		2815	0.032631								2815	0.123019		3060	0.147652
2820	0.001349		2820	0.032416								2820	0.127619		3065	0.149467
2825	0.001339		2825	0.032202								2825	0.127515		3070	0.151322
2830	0.001339		2830	0.031988								2830	0.128368		3075	0.151269
2835	0.001335		2835	0.031767								2835	0.128875		3080	0.151337
2840	0.001327		2840	0.031543								2840	0.129012		3085	0.154777
2845	0.001342		2845	0.031327								2845	0.13137		3090	0.154534
2850	0.001324		2850	0.031119								2850	0.130475		3095	0.155818
2855	0.001318		2855	0.030905								2855	0.130783		3100	0.158474
2860	0.001348		2860	0.030663								2860	0.134815		3105	0.162342
2865	0.001334		2865	0.030391								2865	0.134609		3110	0.161127
2870	0.001338		2870	0.030131								2870	0.136178		3115	0.163548
2875	0.001328		2875	0.029934								2875	0.13605		3120	0.165283
2880	0.001305		2880	0.029797								2880	0.134308		3125	0.162353
2885	0.001316		2885	0.029673								2885	0.136006		3130	0.166037
2890	0.001354		2890	0.029527								2890	0.140625		3135	0.165793
2895	0.00134		2895	0.02936								2895	0.139963		3140	0.169125
2900	0.001355		2900	0.029181								2900	0.142398		3145	0.168819
2905	0.001344		2905	0.028997								2905	0.142138		3150	0.171666
2910	0.001336		2910	0.028807								2910	0.142224		3155	0.170717
2915	0.001335		2915	0.02861								2915	0.143096		3160	0.172799
2920	0.001356		2920	0.028408								2920	0.14638		3165	0.176326
2925	0.00134		2925	0.028214								2925	0.145648		3170	0.175777
2930	0.00135		2930	0.028034								2930	0.147677		3175	0.178101
2935	0.001345		2935	0.027862								2935	0.148038		3180	0.177278
2940	0.001368		2940	0.027687								2940	0.151521		3185	0.181586
2945	0.001372		2945	0.027512								2945	0.152931		3190	0.178207
2950	0.001368		2950	0.027345								2950	0.153416		3195	0.179511
2955	0.001355		2955	0.027188								2955	0.152836		3200	0.180341
2960	0.00137		2960	0.027033								2960	0.155414
2965	0.001376		2965	0.026874								2965	0.157018
2970	0.001346		2970	0.026708								2970	0.154549
2975	0.001377		2975	0.026537								2975	0.159128
2980	0.001364		2980	0.026362								2980	0.158672
2985	0.001392		2985	0.026184								2985	0.16303
2990	0.00138		2990	0.026005								2990	0.162737
2995	0.001377		2995	0.025831								2995	0.163477
3000	0.001377		3000	0.025669								3000	0.164509
3005	0.001378		3005	0.025518								3005	0.165602
3010	0.001391		3010	0.025367								3010	0.16816
3015	0.001412		3015	0.025207								3015	0.171782
3020	0.001375		3020	0.02503								3020	0.168463
3025	0.001391		3025	0.02483								3025	0.171796
3030	0.001391		3030	0.024612								3030	0.173318
3035	0.001393		3035	0.0244								3035	0.175075
3040	0.00138		3040	0.024233								3040	0.174637
3045	0.001367		3045	0.024119								3045	0.173809
3050	0.0014		3050	0.024029								3050	0.178672
3055	0.001384		3055	0.023927								3055	0.177383
3060	0.001402		3060	0.023802								3060	0.180634
3065	0.001411		3065	0.023664								3065	0.182853
3070	0.00142		3070	0.023523								3070	0.185123
3075	0.001411		3075	0.023382								3075	0.185059
3080	0.001403		3080	0.023239								3080	0.185142
3085	0.001426		3085	0.023095								3085	0.18935
3090	0.001415		3090	0.022953								3090	0.189052
3095	0.001418		3095	0.022812								3095	0.190624
3100	0.001433		3100	0.022667								3100	0.193872
3105	0.001458		3105	0.022513								3105	0.198604
3110	0.001437		3110	0.022356								3110	0.197118
3115	0.001449		3115	0.022209								3115	0.20008
3120	0.001456		3120	0.022082								3120	0.202203
3125	0.001423		3125	0.021971								3125	0.198618
3130	0.001448		3130	0.021861								3130	0.203124
3135	0.001438		3135	0.021742								3135	0.202826
3140	0.001458		3140	0.02161								3140	0.206903
3145	0.001446		3145	0.021471								3145	0.206528
3150	0.001461		3150	0.021334								3150	0.210011
3155	0.001444		3155	0.021203								3155	0.20885
3160	0.001453		3160	0.021078								3160	0.211398
3165	0.001474		3165	0.020955								3165	0.215712
3170	0.001461		3170	0.020835								3170	0.215041
3175	0.001472		3175	0.020718								3175	0.217883
3180	0.001457		3180	0.020602								3180	0.216877
3185	0.001484		3185	0.020486								3185	0.222147
3190	0.001448		3190	0.020368								3190	0.218014
3195	0.00145		3195	0.020248								3195	0.219609
3200	0.001448		3200	0.020127								3200	0.220624

## Sheet: 0010
wavelength	0010-radiance-VIS		wavelength	solar-irradiance-VIS		Ancillary Data	VIS-channel	NIR-channel	SWIR-channel	MWIR-channel		wavelength	0010-RADF-VIS		wavelength	0010-RADF-connected
480	0.013076		480	2.11418		Start_Time (UTC)	2020-12-02T02:52:29.228Z	2020-12-02T02:55:00.128Z	2020-12-02T02:56:24.588Z	2020-12-02T02:58:17.868Z		480	0.018966		480	0.023422
485	0.010909		485	1.93161		Stop_Time (UTC)	2020-12-02T02:54:08.808Z	2020-12-02T02:55:43.968Z	2020-12-02T02:57:36.228Z	2020-12-02T02:59:57.528Z		485	0.01732		485	0.021388
490	0.013005		490	2.00253		Solar_Incidence_Angle (°)	49.6379	49.6285	49.6231	49.6159		490	0.019916		490	0.024595
495	0.013622		495	2.01142		Solar_Azimuth_Angle (°)	141.489	141.514	141.528	141.547		495	0.020769		495	0.025647
500	0.013131		500	1.94001		Rover_Incidence_Angle (°)	54.6629	54.4774	54.4789	54.4789		500	0.020757		500	0.025633
505	0.0137		505	1.97234		Rover_Azimuth_Angle (°)	42.1438	42.2977	42.2637	42.2637		505	0.0213		505	0.026304
510	0.013022		510	1.93179		Rover_Phase_Angle (°)	74.1192	73.9166	73.9451	73.953		510	0.020673		510	0.025529
515	0.012316		515	1.82513								515	0.020694		515	0.025555
520	0.012674		520	1.83032								520	0.021235		520	0.026223
525	0.014016		525	1.88551								525	0.022796		525	0.028151
530	0.013701		530	1.92378								530	0.02184		530	0.026971
535	0.013759		535	1.91093								535	0.02208		535	0.027267
540	0.013778		540	1.86102								540	0.022704		540	0.028037
545	0.014074		545	1.89488								545	0.022777		545	0.028128
550	0.013185		550	1.88939								550	0.0214		550	0.026427
555	0.013998		555	1.88074								555	0.022824		555	0.028185
560	0.013211		560	1.82252								560	0.022229		560	0.027451
565	0.013762		565	1.82868								565	0.023079		565	0.028501
570	0.01371		570	1.81578								570	0.023155		570	0.028595
575	0.013891		575	1.83484								575	0.023217		575	0.028671
580	0.014144		580	1.81802								580	0.023858		580	0.029462
585	0.01393		585	1.80676								585	0.023644		585	0.029198
590	0.013576		590	1.74857								590	0.02381		590	0.029403
595	0.013617		595	1.76868								595	0.023611		595	0.029157
600	0.013907		600	1.73616								600	0.024565		600	0.030336
605	0.013745		605	1.73439								605	0.024303		605	0.030012
610	0.013129		610	1.71201								610	0.023517		610	0.029041
615	0.012977		615	1.66885								615	0.023846		615	0.029448
620	0.01357		620	1.66695								620	0.024964		620	0.030829
625	0.013422		625	1.64329								625	0.025048		625	0.030932
630	0.013551		630	1.6375								630	0.025378		630	0.03134
635	0.01304		635	1.62								635	0.024685		635	0.030483
640	0.012936		640	1.60108								640	0.024778		640	0.030598
645	0.013047		645	1.58269								645	0.025279		645	0.031218
650	0.012895		650	1.56074								650	0.025336		650	0.031288
655	0.012644		655	1.48896								655	0.026042		655	0.03216
660	0.012545		660	1.49467								660	0.025738		660	0.031785
665	0.01251		665	1.50879								665	0.025427		665	0.0314
670	0.011959		670	1.50487								670	0.024371		670	0.030096
675	0.012537		675	1.49509								675	0.025716		675	0.031757
680	0.011913		680	1.47257								680	0.02481		680	0.030638
685	0.012368		685	1.45934								685	0.025989		685	0.032095
690	0.012425		690	1.44311								690	0.026404		690	0.032607
695	0.01244		695	1.42756								695	0.026724		695	0.033001
700	0.011892		700	1.41793								700	0.02572		700	0.031762
705	0.011981		705	1.4105								705	0.026049		705	0.032169
710	0.012204		710	1.39522								710	0.026825		710	0.033126
715	0.011939		715	1.37234								715	0.026679		715	0.032946
720	0.011489		720	1.35418								720	0.026018		720	0.03213
725	0.011394		725	1.33942								725	0.026086		725	0.032214
730	0.011322		730	1.32429								730	0.026219		730	0.032378
735	0.01115		735	1.30977								735	0.026107		735	0.03224
740	0.011232		740	1.2916								740	0.026667		740	0.032932
745	0.011093		745	1.28315								745	0.026512		745	0.03274
750	0.011434		750	1.27497								750	0.027502		750	0.033963
755	0.011213		755	1.2632								755	0.027222		755	0.033617
760	0.010821		760	1.24546								760	0.026644		760	0.032903
765	0.010931		765	1.22392								765	0.02739		765	0.033824
770	0.010582		770	1.20691								770	0.026888		770	0.033205
775	0.010501		775	1.1928								775	0.026998		775	0.03334
780	0.010686		780	1.17621								780	0.027862		780	0.034407
785	0.010353		785	1.1645								785	0.027264		785	0.033668
790	0.010213		790	1.1577								790	0.027052		790	0.033407
795	0.010273		795	1.13023								795	0.027873		795	0.034421
800	0.009891		800	1.13269								800	0.026779		800	0.03307
805	0.009742		805	1.11543								805	0.026783		805	0.033074
810	0.009858		810	1.1083								810	0.027278		810	0.033686
815	0.009899		815	1.106								815	0.027446		815	0.033894
820	0.00976		820	1.06838								820	0.028015		820	0.034596
825	0.009326		825	1.07343								825	0.026644		825	0.032903
830	0.009262		830	1.05939								830	0.026812		830	0.03311
835	0.009324		835	1.04021								835	0.027488		835	0.033945
840	0.009404		840	1.03394								840	0.027891		840	0.034444
845	0.008758		845	1.01999								845	0.026332		845	0.032518
850	0.008425		850	0.970882								850	0.026613		850	0.032865
855	0.008095		855	0.920133								855	0.026978		855	0.033316
860	0.008574		860	0.990764								860	0.026538		860	0.032772
865	0.008402		865	0.946503								865	0.027223		865	0.033619
870	0.008622		870	0.972708								870	0.027183		870	0.033569
875	0.008847		875	0.954274								875	0.028431		875	0.03511
880	0.008416		880	0.943045								880	0.027368		880	0.033798
885	0.008421		885	0.934114								885	0.027647		885	0.034142
890	0.008338		890	0.931111								890	0.02746		890	0.033911
895	0.008084		895	0.914086								895	0.02712		895	0.033491
900	0.007885		900	0.889899								900	0.027172		900	0.033555
905	0.007922		905	0.896704								905	0.027092		905	0.033457
910	0.007306		910	0.873952								910	0.025635		910	0.031657
915	0.007446		915	0.87763								915	0.026018		915	0.03213
920	0.007769		920	0.85616								920	0.027826		920	0.034363
925	0.00767		925	0.838104								925	0.028063		925	0.034656
930	0.007484		930	0.849679								930	0.02701		930	0.033355
935	0.007211		935	0.840522								935	0.026309		935	0.032489
940	0.006584		940	0.819467								940	0.024637		940	0.030425
945	0.005517		945	0.815521								945	0.020745		945	0.025618
950	0.007246		950	0.814395								950	0.027285		950	0.034605
															955	0.033792
wavelength	0010-radiance-NIR		wavelength	solar-irradiance-NIR								wavelength	0010-RADF-NIR		960	0.03391
900	0.009143		900	0.889899								900	0.031507		965	0.034616
905	0.005421		905	0.896704								905	0.018539		970	0.034678
910	0.008175		910	0.873952								910	0.028686		975	0.034734
915	0.009777		915	0.87763								915	0.034163		980	0.034596
920	0.01005		920	0.85616								920	0.035998		985	0.034372
925	0.01144		925	0.838104								925	0.041859		990	0.034408
930	0.01155		930	0.849679								930	0.041686		995	0.034751
935	0.0118		935	0.840522								935	0.043052		1000	0.034641
940	0.01156		940	0.819467								940	0.04326		1005	0.035439
945	0.01037		945	0.815521								945	0.038995		1010	0.035666
950	0.00919		950	0.814395								950	0.034605		1015	0.035859
955	0.008691		955	0.788708								955	0.033792		1020	0.035818
960	0.008775		960	0.793571								960	0.03391		1025	0.035819
965	0.008811		965	0.78057								965	0.034616		1030	0.036091
970	0.008785		970	0.776881								970	0.034678		1035	0.036515
975	0.008673		975	0.765742								975	0.034734		1040	0.0368
980	0.008573		980	0.759922								980	0.034596		1045	0.037004
985	0.008437		985	0.752737								985	0.034372		1050	0.037296
990	0.008329		990	0.742325								990	0.034408		1055	0.037433
995	0.008377		995	0.739242								995	0.034751		1060	0.038008
1000	0.008264		1000	0.731588								1000	0.034641		1065	0.037733
1005	0.008199		1005	0.70948								1005	0.035439		1070	0.038082
1010	0.008338		1010	0.716922								1010	0.035666		1075	0.038355
1015	0.008262		1015	0.706567								1015	0.035859		1080	0.038232
1020	0.008135		1020	0.696491								1020	0.035818		1085	0.038572
1025	0.008126		1025	0.69571								1025	0.035819		1090	0.038671
1030	0.008076		1030	0.686216								1030	0.036091		1095	0.038926
1035	0.008035		1035	0.674798								1035	0.036515		1100	0.039207
1040	0.008034		1040	0.669501								1040	0.0368		1105	0.039408
1045	0.007983		1045	0.66157								1045	0.037004		1110	0.039442
1050	0.008003		1050	0.658051								1050	0.037296		1115	0.039599
1055	0.007957		1055	0.651865								1055	0.037433		1120	0.039807
1060	0.007942		1060	0.640798								1060	0.038008		1125	0.040254
1065	0.007819		1065	0.63547								1065	0.037733		1130	0.040459
1070	0.00774		1070	0.623277								1070	0.038082		1135	0.040535
1075	0.007778		1075	0.621878								1075	0.038355		1140	0.040861
1080	0.007649		1080	0.613543								1080	0.038232		1145	0.041014
1085	0.00763		1085	0.606614								1085	0.038572		1150	0.041029
1090	0.007561		1090	0.599588								1090	0.038671		1155	0.041053
1095	0.007386		1095	0.581883								1095	0.038926		1160	0.041025
1100	0.007477		1100	0.584833								1100	0.039207		1165	0.041376
1105	0.007512		1105	0.584569								1105	0.039408		1170	0.041505
1110	0.007455		1110	0.579632								1110	0.039442		1175	0.041518
1115	0.007406		1115	0.573543								1115	0.039599		1180	0.041768
1120	0.007355		1120	0.566612								1120	0.039807		1185	0.041915
1125	0.007329		1125	0.558339								1125	0.040254		1190	0.041967
1130	0.007286		1130	0.552249								1130	0.040459		1195	0.041991
1135	0.007239		1135	0.547667								1135	0.040535		1200	0.042338
1140	0.007192		1140	0.539771								1140	0.040861		1205	0.042232
1145	0.00721		1145	0.539091								1145	0.041014		1210	0.042619
1150	0.007175		1150	0.536281								1150	0.041029		1215	0.042412
1155	0.007107		1155	0.530891								1155	0.041053		1220	0.042394
1160	0.006965		1160	0.520638								1160	0.041025		1225	0.042516
1165	0.006967		1165	0.516373								1165	0.041376		1230	0.042677
1170	0.00696		1170	0.514248								1170	0.041505		1235	0.042873
1175	0.006889		1175	0.508847								1175	0.041518		1240	0.043004
1180	0.00686		1180	0.503668								1180	0.041768		1245	0.043153
1185	0.006812		1185	0.498389								1185	0.041915		1250	0.043112
1190	0.00678		1190	0.495435								1190	0.041967		1255	0.042968
1195	0.006709		1195	0.48996								1195	0.041991		1260	0.043204
1200	0.006654		1200	0.481966								1200	0.042338		1265	0.043531
1205	0.006594		1205	0.478814								1205	0.042232		1270	0.043648
1210	0.006594		1210	0.474467								1210	0.042619		1275	0.043468
1215	0.006582		1215	0.475917								1215	0.042412		1280	0.043796
1220	0.006529		1220	0.472282								1220	0.042394		1285	0.043995
1225	0.006469		1225	0.466605								1225	0.042516		1290	0.043915
1230	0.006426		1230	0.461758								1230	0.042677		1295	0.043747
1235	0.006398		1235	0.457637								1235	0.042873		1300	0.044205
1240	0.006348		1240	0.452676								1240	0.043004		1305	0.044406
1245	0.006318		1245	0.448988								1245	0.043153		1310	0.04447
1250	0.006268		1250	0.445861								1250	0.043112		1315	0.044937
1255	0.006193		1255	0.442001								1255	0.042968		1320	0.04484
1260	0.006188		1260	0.439227								1260	0.043204		1325	0.044699
1265	0.006184		1265	0.435647								1265	0.043531		1330	0.04528
1270	0.006161		1270	0.432863								1270	0.043648		1335	0.045071
1275	0.00607		1275	0.428234								1275	0.043468		1340	0.045262
1280	0.005927		1280	0.41502								1280	0.043796		1345	0.04538
1285	0.005923		1285	0.41286								1285	0.043995		1350	0.045228
1290	0.005972		1290	0.417035								1290	0.043915		1355	0.045248
1295	0.005932		1295	0.415832								1295	0.043747		1360	0.045766
1300	0.005943		1300	0.412289								1300	0.044205		1365	0.046203
1305	0.00591		1305	0.408136								1305	0.044406		1370	0.046398
1310	0.005838		1310	0.402584								1310	0.04447		1375	0.046168
1315	0.005826		1315	0.397585								1315	0.044937		1380	0.046027
1320	0.005797		1320	0.396464								1320	0.04484		1385	0.046228
1325	0.005731		1325	0.393185								1325	0.044699		1390	0.046803
1330	0.005744		1330	0.389022								1330	0.04528		1395	0.047295
1335	0.005685		1335	0.386808								1335	0.045071		1400	0.047351
1340	0.005667		1340	0.383958								1340	0.045262		1405	0.047455
1345	0.005644		1345	0.381402								1345	0.04538		1410	0.047611
1350	0.005574		1350	0.377944								1350	0.045228		1415	0.047286
1355	0.005515		1355	0.373773								1355	0.045248		1420	0.047151
1360	0.005527		1360	0.370347								1360	0.045766		1425	0.047056
1365	0.005533		1365	0.367246								1365	0.046203		1430	0.047037
1370	0.005508		1370	0.364051								1370	0.046398		1435	0.047043
1375	0.005443		1375	0.361544								1375	0.046168		1440	0.0474
1380	0.005393		1380	0.359322								1380	0.046027		1445	0.048251
1385	0.005381		1385	0.35696								1385	0.046228		1450	0.048577
1390	0.005409		1390	0.35441								1390	0.046803		1455	0.048302
1395	0.005418		1395	0.351304								1395	0.047295		1460	0.048901
1400	0.005369		1400	0.347718								1400	0.047351		1465	0.048684
1405	0.005335		1405	0.344756								1405	0.047455		1470	0.049102
1410	0.005306		1410	0.341762								1410	0.047611		1475	0.048948
1415	0.005225		1415	0.338857								1415	0.047286		1480	0.049669
1420	0.005155		1420	0.335276								1420	0.047151		1485	0.048723
1425	0.005085		1425	0.331392								1425	0.047056		1490	0.049304
1430	0.005058		1430	0.329763								1430	0.047037		1495	0.048312
1435	0.005037		1435	0.328351								1435	0.047043		1500	0.049687
1440	0.005019		1440	0.324713								1440	0.0474		1505	0.049267
1445	0.005064		1445	0.321847								1445	0.048251		1510	0.04988
1450	0.005061		1450	0.3195								1450	0.048577		1515	0.048989
															1520	0.049723
wavelength	0010-radiance-SWIR		wavelength	solar-irradiance-SWIR								wavelength	0010-RADF-SWIR		1525	0.050045
1400	0.006638		1400	0.347517								1400	0.058577		1530	0.049938
1405	0.006506		1405	0.344843								1405	0.057857		1535	0.050594
1410	0.006766		1410	0.341678								1410	0.060727		1540	0.050398
1415	0.006629		1415	0.338996								1415	0.059968		1545	0.050906
1420	0.006594		1420	0.335446								1420	0.060282		1550	0.051189
1425	0.006386		1425	0.330854								1425	0.059191		1555	0.050493
1430	0.006364		1430	0.32963								1430	0.059206		1560	0.051158
1435	0.006442		1435	0.329092								1435	0.06003		1565	0.050743
1440	0.006262		1440	0.324293								1440	0.059216		1570	0.050914
1445	0.006368		1445	0.321816								1445	0.060682		1575	0.051842
1450	0.006177		1450	0.319589								1450	0.059272		1580	0.050229
1455	0.006259		1455	0.316874								1455	0.060573		1585	0.051028
1460	0.006306		1460	0.315343								1460	0.061325		1590	0.05167
1465	0.006224		1465	0.312628								1465	0.061053		1595	0.052527
1470	0.006203		1470	0.308923								1470	0.061577		1600	0.051346
1475	0.00611		1475	0.305248								1475	0.061384		1605	0.05112
1480	0.006172		1480	0.303871								1480	0.062287		1610	0.053278
1485	0.005985		1485	0.300385								1485	0.061101		1615	0.051814
1490	0.00602		1490	0.298579								1490	0.06183		1620	0.052143
1495	0.005888		1495	0.298028								1495	0.060586		1625	0.051976
1500	0.005932		1500	0.291948								1500	0.06231		1630	0.052939
1505	0.00577		1505	0.286399								1505	0.061783		1635	0.053164
1510	0.005873		1510	0.287926								1510	0.062552		1640	0.052574
1515	0.005754		1515	0.287224								1515	0.061435		1645	0.051388
1520	0.005788		1520	0.284655								1520	0.062355		1650	0.053363
1525	0.005774		1525	0.282141								1525	0.062759		1655	0.052124
1530	0.005704		1530	0.279317								1530	0.062625		1660	0.052285
1535	0.005721		1535	0.276519								1535	0.063447		1665	0.052558
1540	0.005647		1540	0.274								1540	0.063202		1670	0.052034
1545	0.005663		1545	0.272036								1545	0.063839		1675	0.052548
1550	0.005633		1550	0.269097								1550	0.064194		1680	0.053866
1555	0.005506		1555	0.266657								1555	0.063321		1685	0.051721
1560	0.00555		1560	0.265295								1560	0.064155		1690	0.053175
1565	0.005459		1565	0.263081								1565	0.063634		1695	0.053433
1570	0.005405		1570	0.259604								1570	0.063848		1700	0.053086
1575	0.005409		1575	0.255143								1575	0.065013		1705	0.052845
1580	0.005197		1580	0.253014								1580	0.06299		1710	0.053347
1585	0.005214		1585	0.249868								1585	0.063992		1715	0.05336
1590	0.005222		1590	0.24714								1590	0.064797		1720	0.053501
1595	0.005337		1595	0.248463								1595	0.065872		1725	0.052724
1600	0.005201		1600	0.247701								1600	0.064391		1730	0.054552
1605	0.005109		1605	0.244395								1605	0.064107		1735	0.053351
1610	0.00524		1610	0.240508								1610	0.066814		1740	0.054433
1615	0.005038		1615	0.237773								1615	0.064977		1745	0.053342
1620	0.005053		1620	0.236975								1620	0.06539		1750	0.053793
1625	0.005044		1625	0.237314								1625	0.06518		1755	0.054931
1630	0.005093		1630	0.235257								1630	0.066389		1760	0.05504
1635	0.004993		1635	0.229665								1635	0.06667		1765	0.052865
1640	0.004828		1640	0.224567								1640	0.06593		1770	0.053667
1645	0.004695		1645	0.223419								1645	0.064444		1775	0.054117
1650	0.004884		1650	0.223813								1650	0.06692		1780	0.053686
1655	0.004771		1655	0.22383								1655	0.065366		1785	0.054157
1660	0.004761		1660	0.222674								1660	0.065568		1790	0.054738
1665	0.004722		1665	0.219703								1665	0.06591		1795	0.054329
1670	0.004589		1670	0.215666								1670	0.065253		1800	0.054663
1675	0.004536		1675	0.211087								1675	0.065898		1805	0.055535
1680	0.00457		1680	0.207468								1680	0.067551		1810	0.055142
1685	0.004383		1685	0.207232								1685	0.06486		1815	0.055744
1690	0.004528		1690	0.208233								1690	0.066684		1820	0.054803
1695	0.004538		1695	0.207683								1695	0.067008		1825	0.055854
1700	0.004467		1700	0.205771								1700	0.066573		1830	0.054784
1705	0.004403		1705	0.203747								1705	0.066271		1835	0.056913
1710	0.004392		1710	0.201326								1710	0.0669		1840	0.053867
1715	0.004331		1715	0.198481								1715	0.066916		1845	0.055055
1720	0.004287		1720	0.195949								1720	0.067093		1850	0.055608
1725	0.004162		1725	0.193039								1725	0.066118		1855	0.054113
1730	0.004221		1730	0.189214								1730	0.068411		1860	0.055868
1735	0.00405		1735	0.185636								1735	0.066905		1865	0.055118
1740	0.004109		1740	0.184597								1740	0.068261		1870	0.055103
1745	0.004031		1745	0.184796								1745	0.066894		1875	0.055131
1750	0.004057		1750	0.184427								1750	0.06746		1880	0.055414
1755	0.004119		1755	0.183367								1755	0.068887		1885	0.056195
1760	0.00409		1760	0.181716								1760	0.069023		1890	0.056363
1765	0.003888		1765	0.179847								1765	0.066296		1895	0.055351
1770	0.003905		1770	0.177937								1770	0.067301		1900	0.055439
1775	0.003893		1775	0.175913								1775	0.067866		1905	0.055286
1780	0.003822		1780	0.174093								1780	0.067324		1910	0.055898
1785	0.003826		1785	0.172757								1785	0.067916		1915	0.054884
1790	0.00384		1790	0.17155								1790	0.068644		1920	0.055348
1795	0.003778		1795	0.170051								1795	0.068131		1925	0.055273
1800	0.003763		1800	0.168341								1800	0.06855		1930	0.055871
1805	0.003778		1805	0.166359								1805	0.069643		1935	0.055331
1810	0.003687		1810	0.163507								1810	0.069151		1940	0.05633
1815	0.003652		1815	0.160207								1815	0.069906		1945	0.056005
1820	0.00355		1820	0.158405								1820	0.068726		1950	0.055328
1825	0.003618		1825	0.158402								1825	0.070044		1955	0.056008
1830	0.003547		1830	0.158327								1830	0.068702		1960	0.056419
1835	0.003659		1835	0.157217								1835	0.071372		1965	0.056346
1840	0.003426		1840	0.15553								1840	0.067552		1970	0.05582
1845	0.003467		1845	0.153994								1845	0.069042		1975	0.055633
1850	0.003475		1850	0.152816								1850	0.069735		1980	0.056601
1855	0.003353		1855	0.151525								1855	0.06786		1985	0.05658
1860	0.00342		1860	0.149697								1860	0.070061		1990	0.056746
1865	0.003315		1865	0.147076								1865	0.06912		1995	0.056149
1870	0.003239		1870	0.143743								1870	0.069102		2000	0.057347
1875	0.003185		1875	0.141273								1875	0.069138		2005	0.056516
1880	0.003194		1880	0.14095								1880	0.069492		2010	0.057388
1885	0.003245		1885	0.141211								1885	0.070471		2015	0.05855
1890	0.003238		1890	0.140485								1890	0.070682		2020	0.055718
1895	0.003153		1895	0.139298								1895	0.069413		2025	0.057858
1900	0.003138		1900	0.138416								1900	0.069523		2030	0.057288
1905	0.003112		1905	0.13765								1905	0.069331		2035	0.057821
1910	0.003124		1910	0.136668								1910	0.070098		2040	0.056058
1915	0.003041		1915	0.135495								1915	0.068827		2045	0.057091
1920	0.003037		1920	0.134182								1920	0.069409		2050	0.056962
1925	0.002999		1925	0.132683								1925	0.069315		2055	0.057062
1930	0.002992		1930	0.130956								1930	0.070065		2060	0.059075
1935	0.002916		1935	0.128875								1935	0.069388		2065	0.057826
1940	0.002914		1940	0.126502								1940	0.070641		2070	0.05844
1945	0.002858		1945	0.124792								1945	0.070233		2075	0.059355
1950	0.002817		1950	0.124507								1950	0.069384		2080	0.057652
1955	0.002858		1955	0.124785								1955	0.070237		2085	0.056525
1960	0.002871		1960	0.124439								1960	0.070752		2090	0.057414
1965	0.002843		1965	0.123384								1965	0.070661		2095	0.057051
1970	0.002786		1970	0.122051								1970	0.070001		2100	0.058026
1975	0.002746		1975	0.120702								1975	0.069767		2105	0.058838
1980	0.002766		1980	0.119502								1980	0.070981		2110	0.059642
1985	0.002742		1985	0.11851								1985	0.070954		2115	0.058467
1990	0.002729		1990	0.117603								1990	0.071162		2120	0.059263
1995	0.002679		1995	0.116676								1995	0.070413		2125	0.05907
2000	0.002715		2000	0.115774								2000	0.071916		2130	0.058419
2005	0.002656		2005	0.114923								2005	0.070874		2135	0.059302
2010	0.002676		2010	0.114028								2010	0.071968		2140	0.059584
2015	0.002705		2015	0.112977								2015	0.073424		2145	0.059086
2020	0.002547		2020	0.111784								2020	0.069874		2150	0.059254
2025	0.002616		2025	0.110567								2025	0.072556		2155	0.058786
2030	0.002564		2030	0.109447								2030	0.071842		2160	0.058016
2035	0.002566		2035	0.108522								2035	0.072511		2165	0.059869
2040	0.002471		2040	0.107792								2040	0.070299		2170	0.058439
2045	0.0025		2045	0.107083								2045	0.071595		2175	0.060115
2050	0.002474		2050	0.10621								2050	0.071433		2180	0.060098
2055	0.002454		2055	0.105166								2055	0.071559		2185	0.060273
2060	0.002515		2060	0.104107								2060	0.074084		2190	0.058845
2065	0.00244		2065	0.103184								2065	0.072517		2195	0.060228
2070	0.002447		2070	0.102393								2070	0.073287		2200	0.05929
2075	0.002466		2075	0.101598								2075	0.074434		2205	0.059601
2080	0.002374		2080	0.100697								2080	0.072298		2210	0.061499
2085	0.002305		2085	0.099719								2085	0.070885		2215	0.061114
2090	0.002319		2090	0.098771								2090	0.072		2220	0.06133
2095	0.002285		2095	0.097942								2095	0.071545		2225	0.060371
2100	0.002307		2100	0.097224								2100	0.072768		2230	0.060698
2105	0.002322		2105	0.096506								2105	0.073786		2235	0.061748
2110	0.002334		2110	0.095697								2110	0.074794		2240	0.060111
2115	0.002267		2115	0.094818								2115	0.07332		2245	0.061013
2120	0.002277		2120	0.093957								2120	0.074319		2250	0.061345
2125	0.002251		2125	0.093187								2125	0.074077		2255	0.062286
2130	0.00221		2130	0.092509								2130	0.073261		2260	0.062183
2135	0.002228		2135	0.091875								2135	0.074367		2265	0.061494
2140	0.002223		2140	0.091234								2140	0.074722		2270	0.061724
2145	0.002187		2145	0.090513								2145	0.074097		2275	0.060411
2150	0.002171		2150	0.089597								2150	0.074307		2280	0.061056
2155	0.002125		2155	0.088396								2155	0.073721		2285	0.061424
2160	0.002065		2160	0.08704								2160	0.072755		2290	0.060971
2165	0.002103		2165	0.085899								2165	0.075078		2295	0.06093
2170	0.002037		2170	0.085238								2170	0.073286		2300	0.062816
2175	0.002088		2175	0.084937								2175	0.075387		2305	0.062581
2180	0.002081		2180	0.084676								2180	0.075366		2310	0.062057
2185	0.002077		2185	0.084268								2185	0.075585		2315	0.062075
2190	0.002014		2190	0.083695								2190	0.073794		2320	0.063458
2195	0.002044		2195	0.082991								2195	0.075529		2325	0.062707
2200	0.001993		2200	0.0822								2200	0.074353		2330	0.063183
2205	0.002057		2205	0.081407								2205	0.077488		2335	0.062293
2210	0.002006		2210	0.080693								2210	0.076236		2340	0.063661
2215	0.001951		2215	0.080062								2215	0.07473		2345	0.062409
2220	0.001973		2220	0.079456								2220	0.076149		2350	0.06263
2225	0.001988		2225	0.078825								2225	0.077342		2355	0.063059
2230	0.001928		2230	0.078161								2230	0.075645		2360	0.063701
2235	0.001934		2235	0.077472								2235	0.076555		2365	0.063192
2240	0.001865		2240	0.076773								2240	0.074496		2370	0.06369
2245	0.001846		2245	0.07608								2245	0.074409		2375	0.064199
2250	0.001884		2250	0.075406								2250	0.076619		2380	0.06379
2255	0.001877		2255	0.074762								2255	0.076992		2385	0.064358
2260	0.00184		2260	0.074156								2260	0.076091		2390	0.065045
2265	0.001859		2265	0.073572								2265	0.077487		2395	0.064738
2270	0.001862		2270	0.07298								2270	0.078242		2400	0.064398
2275	0.001859		2275	0.072353								2275	0.078793		2405	0.065214
2280	0.001789		2280	0.071691								2280	0.076526		2410	0.065013
2285	0.001844		2285	0.071019								2285	0.079625		2415	0.065859
2290	0.001756		2290	0.070368								2290	0.076527		2420	0.065804
2295	0.001796		2295	0.069768								2295	0.078943		2425	0.065951
2300	0.001786		2300	0.06922								2300	0.079125		2430	0.06604
															2435	0.066518
wavelength	0010-radiance-MWIR		wavelength	solar-irradiance-MWIR								wavelength	0010-RADF-MWIR		2440	0.065683
2200	0.002075		2200	0.0823								2200	0.077318		2445	0.065371
2205	0.001974		2205	0.081123								2205	0.074622		2450	0.066328
2210	0.002021		2210	0.080491								2210	0.076999		2455	0.066133
2215	0.001999		2215	0.080117								2215	0.076516		2460	0.066584
2220	0.001992		2220	0.079555								2220	0.076787		2465	0.0663
2225	0.001943		2225	0.07883								2225	0.075587		2470	0.068201
2230	0.001938		2230	0.078204								2230	0.075996		2475	0.067612
2235	0.001954		2235	0.077509								2235	0.07731		2480	0.066536
2240	0.001883		2240	0.076727								2240	0.07526		2485	0.067813
2245	0.001895		2245	0.076074								2245	0.07639		2490	0.068588
2250	0.001888		2250	0.075383								2250	0.076806		2495	0.068241
2255	0.001899		2255	0.074677								2255	0.077983		2500	0.068308
2260	0.001881		2260	0.074091								2260	0.077855		2505	0.067726
2265	0.001847		2265	0.073567								2265	0.076992		2510	0.069352
2270	0.001842		2270	0.073095								2270	0.07728		2515	0.070156
2275	0.001787		2275	0.072454								2275	0.075636		2520	0.069155
2280	0.001786		2280	0.071648								2280	0.076444		2525	0.069674
2285	0.001781		2285	0.071019								2285	0.076905		2530	0.070689
2290	0.001751		2290	0.070342								2290	0.076337		2535	0.070401
2295	0.00173		2295	0.069545								2295	0.076286		2540	0.06956
2300	0.001773		2300	0.069134								2300	0.078647		2545	0.070746
2305	0.001759		2305	0.068845								2305	0.078353		2550	0.07075
2310	0.001731		2310	0.068321								2310	0.077697		2555	0.069335
2315	0.001712		2315	0.067552								2315	0.077719		2560	0.071308
2320	0.001726		2320	0.06662								2320	0.079451		2565	0.071368
2325	0.001685		2325	0.065816								2325	0.078511		2570	0.072513
2330	0.001688		2330	0.065437								2330	0.079107		2575	0.072743
2335	0.001657		2335	0.065153								2335	0.077992		2580	0.071896
2340	0.001685		2340	0.06483								2340	0.079705		2585	0.072779
2345	0.001639		2345	0.064325								2345	0.078138		2590	0.072745
2350	0.001623		2350	0.063473								2350	0.078414		2595	0.072521
2355	0.001614		2355	0.062691								2355	0.078952		2600	0.072645
2360	0.001622		2360	0.062367								2360	0.079755		2605	0.073608
2365	0.001602		2365	0.062094								2365	0.079118		2610	0.073342
2370	0.001601		2370	0.06157								2370	0.079742		2615	0.074268
2375	0.001597		2375	0.060929								2375	0.080379		2620	0.072955
2380	0.001566		2380	0.06013								2380	0.079866		2625	0.073797
2385	0.001558		2385	0.059295								2385	0.080577		2630	0.075314
2390	0.001565		2390	0.058932								2390	0.081438		2635	0.073553
2395	0.001553		2395	0.058757								2395	0.081054		2640	0.074219
2400	0.001537		2400	0.058459								2400	0.080628		2645	0.075103
2405	0.001545		2405	0.058028								2405	0.08165		2650	0.07607
2410	0.001522		2410	0.057341								2410	0.081398		2655	0.075766
2415	0.001521		2415	0.056567								2415	0.082457		2660	0.076136
2420	0.001509		2420	0.056168								2420	0.082388		2665	0.075891
2425	0.001507		2425	0.055968								2425	0.082573		2670	0.078726
2430	0.001501		2430	0.05567								2430	0.082684		2675	0.077557
2435	0.001501		2435	0.05527								2435	0.083283		2680	0.077894
2440	0.00147		2440	0.054817								2440	0.082237		2685	0.077342
2445	0.001447		2445	0.054217								2445	0.081846		2690	0.07807
2450	0.001451		2450	0.053582								2450	0.083045		2695	0.078652
2455	0.001436		2455	0.053185								2455	0.0828		2700	0.079182
2460	0.001441		2460	0.053008								2460	0.083365		2705	0.079277
2465	0.001428		2465	0.052755								2465	0.08301		2710	0.078982
2470	0.001457		2470	0.052326								2470	0.08539		2715	0.080115
2475	0.00143		2475	0.051804								2475	0.084652		2720	0.081259
2480	0.001392		2480	0.051243								2480	0.083304		2725	0.081145
2485	0.001408		2485	0.050856								2485	0.084903		2730	0.082215
2490	0.001419		2490	0.050674								2490	0.085874		2735	0.081672
2495	0.001407		2495	0.050501								2495	0.085439		2740	0.081813
2500	0.001401		2500	0.050236								2500	0.085524		2745	0.082351
2505	0.001378		2505	0.049836								2505	0.084795		2750	0.082182
2510	0.001398		2510	0.049374								2510	0.086831		2755	0.081643
2515	0.001404		2515	0.049018								2515	0.087837		2760	0.083779
2520	0.001377		2520	0.048771								2520	0.086584		2765	0.084955
2525	0.00138		2525	0.048513								2525	0.087234		2770	0.085002
2530	0.00139		2530	0.048163								2530	0.088504		2775	0.084736
2535	0.001371		2535	0.047699								2535	0.088144		2780	0.085863
2540	0.001341		2540	0.047219								2540	0.087091		2785	0.084752
2545	0.001353		2545	0.046843								2545	0.088576		2790	0.087051
2550	0.001344		2550	0.046529								2550	0.088581		2795	0.086646
2555	0.001308		2555	0.046207								2555	0.086809		2800	0.086714
2560	0.001336		2560	0.04589								2560	0.08928		2805	0.088181
2565	0.001329		2565	0.045611								2565	0.089355		2810	0.088228
2570	0.001343		2570	0.045364								2570	0.090788		2815	0.087898
2575	0.001338		2575	0.045052								2575	0.091076		2820	0.088405
2580	0.001309		2580	0.044595								2580	0.090015		2825	0.089449
2585	0.001312		2585	0.044155								2585	0.091121		2830	0.089128
2590	0.001304		2590	0.043906								2590	0.091079		2835	0.089671
2595	0.001295		2595	0.043738								2595	0.090798		2840	0.088755
2600	0.001291		2600	0.043528								2600	0.090954		2845	0.090227
2605	0.0013		2605	0.043258								2605	0.09216		2850	0.090673
2610	0.001284		2610	0.042881								2610	0.091826		2855	0.091063
2615	0.001283		2615	0.042313								2615	0.092986		2860	0.093219
2620	0.001238		2620	0.041564								2620	0.091341		2865	0.09349
2625	0.001235		2625	0.04099								2625	0.092396		2870	0.094052
2630	0.001257		2630	0.04088								2630	0.094295		2875	0.093362
2635	0.001229		2635	0.040926								2635	0.092091		2880	0.092476
2640	0.001237		2640	0.040823								2640	0.092924		2885	0.095174
2645	0.001246		2645	0.040636								2645	0.094031		2890	0.097138
2650	0.001255		2650	0.040409								2650	0.095242		2895	0.096939
2655	0.001241		2655	0.040119								2655	0.094861		2900	0.098038
2660	0.001237		2660	0.039795								2660	0.095325		2905	0.098406
2665	0.001224		2665	0.039504								2665	0.095018		2910	0.098545
2670	0.001263		2670	0.039295								2670	0.098567		2915	0.099224
2675	0.001239		2675	0.039129								2675	0.097104		2920	0.100619
2680	0.001239		2680	0.03896								2680	0.097525		2925	0.100443
2685	0.001224		2685	0.038763								2685	0.096834		2930	0.101437
2690	0.001228		2690	0.038527								2690	0.097746		2935	0.102151
2695	0.001229		2695	0.038273								2695	0.098474		2940	0.10377
2700	0.001229		2700	0.038017								2700	0.099137		2945	0.103896
2705	0.001222		2705	0.037755								2705	0.099257		2950	0.104083
2710	0.001209		2710	0.037493								2710	0.098887		2955	0.102522
2715	0.001218		2715	0.037238								2715	0.100305		2960	0.10474
2720	0.001227		2720	0.036985								2720	0.101738		2965	0.106636
2725	0.001217		2725	0.036735								2725	0.101595		2970	0.106015
2730	0.001225		2730	0.036495								2730	0.102936		2975	0.107067
2735	0.001209		2735	0.036258								2735	0.102255		2980	0.107128
2740	0.001203		2740	0.036016								2740	0.102432		2985	0.110849
2745	0.001202		2745	0.035751								2745	0.103105		2990	0.109729
2750	0.001189		2750	0.035437								2750	0.102894		2995	0.110088
2755	0.00117		2755	0.035101								2755	0.102219		3000	0.113359
2760	0.001191		2760	0.03482								2760	0.104893		3005	0.112015
2765	0.001201		2765	0.034626								2765	0.106366		3010	0.113068
2770	0.001196		2770	0.034463								2770	0.106425		3015	0.116312
2775	0.001186		2775	0.034282								2775	0.106092		3020	0.113905
2780	0.001195		2780	0.034089								2780	0.107502		3025	0.116401
2785	0.001173		2785	0.0339								2785	0.106111		3030	0.117929
2790	0.001198		2790	0.033708								2790	0.10899		3035	0.11785
2795	0.001185		2795	0.033498								2795	0.108483		3040	0.117247
2800	0.001178		2800	0.033274								2800	0.108569		3045	0.118918
2805	0.00119		2805	0.033054								2805	0.110404		3050	0.119975
2810	0.001183		2810	0.032842								2810	0.110464		3055	0.119258
2815	0.001171		2815	0.032631								2815	0.11005		3060	0.121222
2820	0.00117		2820	0.032416								2820	0.110685		3065	0.122447
2825	0.001176		2825	0.032202								2825	0.111992		3070	0.124118
2830	0.001164		2830	0.031988								2830	0.111591		3075	0.123923
2835	0.001163		2835	0.031767								2835	0.112271		3080	0.12574
2840	0.001143		2840	0.031543								2840	0.111124		3085	0.127797
2845	0.001154		2845	0.031327								2845	0.112967		3090	0.127413
2850	0.001152		2850	0.031119								2850	0.113525		3095	0.127772
2855	0.001149		2855	0.030905								2855	0.114013		3100	0.128589
2860	0.001167		2860	0.030663								2860	0.116713		3105	0.132841
2865	0.00116		2865	0.030391								2865	0.117051		3110	0.130925
2870	0.001157		2870	0.030131								2870	0.117756		3115	0.133005
2875	0.001141		2875	0.029934								2875	0.116892		3120	0.134547
2880	0.001125		2880	0.029797								2880	0.115783		3125	0.132439
2885	0.001153		2885	0.029673								2885	0.11916		3130	0.133778
2890	0.001171		2890	0.029527								2890	0.121619		3135	0.134848
2895	0.001162		2895	0.02936								2895	0.121371		3140	0.139752
2900	0.001168		2900	0.029181								2900	0.122746		3145	0.138033
2905	0.001165		2905	0.028997								2905	0.123207		3150	0.139608
2910	0.001159		2910	0.028807								2910	0.123381		3155	0.139085
2915	0.001159		2915	0.02861								2915	0.124231		3160	0.141653
2920	0.001167		2920	0.028408								2920	0.125978		3165	0.144939
2925	0.001157		2925	0.028214								2925	0.125757		3170	0.142599
2930	0.001161		2930	0.028034								2930	0.127002		3175	0.144823
2935	0.001162		2935	0.027862								2935	0.127896		3180	0.143499
2940	0.001173		2940	0.027687								2940	0.129923		3185	0.145866
2945	0.001167		2945	0.027512								2945	0.130081		3190	0.145027
2950	0.001162		2950	0.027345								2950	0.130314		3195	0.146854
2955	0.001138		2955	0.027188								2955	0.12836		3200	0.146885
2960	0.001156		2960	0.027033								2960	0.131138
2965	0.00117		2965	0.026874								2965	0.133511
2970	0.001156		2970	0.026708								2970	0.132733
2975	0.00116		2975	0.026537								2975	0.134051
2980	0.001153		2980	0.026362								2980	0.134127
2985	0.001185		2985	0.026184								2985	0.138786
2990	0.001165		2990	0.026005								2990	0.137383
2995	0.001161		2995	0.025831								2995	0.137833
3000	0.001188		3000	0.025669								3000	0.141929
3005	0.001167		3005	0.025518								3005	0.140245
3010	0.001171		3010	0.025367								3010	0.141564
3015	0.001197		3015	0.025207								3015	0.145625
3020	0.001164		3020	0.02503								3020	0.142612
3025	0.00118		3025	0.02483								3025	0.145737
3030	0.001185		3030	0.024612								3030	0.147651
3035	0.001174		3035	0.0244								3035	0.147551
3040	0.00116		3040	0.024233								3040	0.146796
3045	0.001171		3045	0.024119								3045	0.148889
3050	0.001177		3050	0.024029								3050	0.150212
3055	0.001165		3055	0.023927								3055	0.149314
3060	0.001178		3060	0.023802								3060	0.151773
3065	0.001183		3065	0.023664								3065	0.153306
3070	0.001192		3070	0.023523								3070	0.155399
3075	0.001183		3075	0.023382								3075	0.155155
3080	0.001193		3080	0.023239								3080	0.15743
3085	0.001205		3085	0.023095								3085	0.160005
3090	0.001194		3090	0.022953								3090	0.159525
3095	0.00119		3095	0.022812								3095	0.159973
3100	0.00119		3100	0.022667								3100	0.160997
3105	0.001221		3105	0.022513								3105	0.166321
3110	0.001195		3110	0.022356								3110	0.163922
3115	0.001206		3115	0.022209								3115	0.166526
3120	0.001213		3120	0.022082								3120	0.168456
3125	0.001188		3125	0.021971								3125	0.165818
3130	0.001194		3130	0.021861								3130	0.167494
3135	0.001197		3135	0.021742								3135	0.168833
3140	0.001233		3140	0.02161								3140	0.174973
3145	0.00121		3145	0.021471								3145	0.172821
3150	0.001216		3150	0.021334								3150	0.174793
3155	0.001204		3155	0.021203								3155	0.174138
3160	0.001219		3160	0.021078								3160	0.177353
3165	0.00124		3165	0.020955								3165	0.181467
3170	0.001213		3170	0.020835								3170	0.178538
3175	0.001225		3175	0.020718								3175	0.181323
3180	0.001207		3180	0.020602								3180	0.179664
3185	0.00122		3185	0.020486								3185	0.182628
3190	0.001206		3190	0.020368								3190	0.181578
3195	0.001214		3195	0.020248								3195	0.183866
3200	0.001207		3200	0.020127								3200	0.183904

## Sheet: 0011
wavelength	0011-radiance-VIS		wavelength	solar-irradiance-VIS		Ancillary data	VIS-channel	NIR-channel	SWIR-channel	MWIR-channel		wavelength	0011-RADF-VIS		wavelength	0011-RADF-connected
480	0.024382		480	2.11418		Start_Time (UTC)	2020-12-02T03:12:29.928Z	2020-12-02T03:15:00.928Z	2020-12-02T03:16:25.288Z	2020-12-02T03:18:18.568Z		480	0.035366		480	0.042675
485	0.022385		485	1.93161		Stop_Time (UTC)	2020-12-02T03:14:09.508Z	2020-12-02T03:15:44.668Z	2020-12-02T03:17:36.928Z	2020-12-02T03:19:58.228Z		485	0.035539		485	0.042884
490	0.024113		490	2.00253		Solar_Incidence_Angle(°)	49.5428	49.5335	49.5281	49.521		490	0.036926		490	0.044558
495	0.024266		495	2.01142		Solar_Azimuth_Angle(°)	141.749	141.774	141.788	141.807		495	0.036997		495	0.044643
500	0.023748		500	1.94001		Rover_Incidence_Angle(°)	44.3704	44.0964	44.1175	44.1175		500	0.03754		500	0.045298
505	0.024553		505	1.97234		Rover_Azimuth_Angle(°)	14.9033	14.8492	14.816	14.816		505	0.038175		505	0.046065
510	0.025429		510	1.93179		Rover_Phase_Angle(°)	81.6759	81.4863	81.5187	81.5207		510	0.040367		510	0.04871
515	0.023177		515	1.82513								515	0.038942		515	0.046991
520	0.024046		520	1.83032								520	0.040288		520	0.048614
525	0.025685		525	1.88551								525	0.041775		525	0.050408
530	0.026653		530	1.92378								530	0.042487		530	0.051267
535	0.025958		535	1.91093								535	0.041658		535	0.050267
540	0.025411		540	1.86102								540	0.041874		540	0.050528
545	0.026042		545	1.89488								545	0.042146		545	0.050857
550	0.026368		550	1.88939								550	0.042798		550	0.051643
555	0.025816		555	1.88074								555	0.042094		555	0.050794
560	0.026207		560	1.82252								560	0.044097		560	0.053211
565	0.025807		565	1.82868								565	0.043278		565	0.052222
570	0.025608		570	1.81578								570	0.043249		570	0.052188
575	0.026489		575	1.83484								575	0.044272		575	0.053422
580	0.027181		580	1.81802								580	0.04585		580	0.055325
585	0.026953		585	1.80676								585	0.045747		585	0.055202
590	0.025346		590	1.74857								590	0.044451		590	0.053638
595	0.026108		595	1.76868								595	0.045268		595	0.054624
600	0.026624		600	1.73616								600	0.047027		600	0.056747
605	0.025681		605	1.73439								605	0.045407		605	0.054792
610	0.026057		610	1.71201								610	0.046675		610	0.056321
615	0.024986		615	1.66885								615	0.045914		615	0.055403
620	0.025422		620	1.66695								620	0.046768		620	0.056434
625	0.02564		625	1.64329								625	0.047847		625	0.057736
630	0.025132		630	1.6375								630	0.047066		630	0.056793
635	0.024779		635	1.62								635	0.046906		635	0.0566
640	0.024252		640	1.60108								640	0.046451		640	0.056052
645	0.024555		645	1.58269								645	0.047579		645	0.057412
650	0.024367		650	1.56074								650	0.047878		650	0.057773
655	0.024085		655	1.48896								655	0.049605		655	0.059857
660	0.023978		660	1.49467								660	0.049195		660	0.059363
665	0.02435		665	1.50879								665	0.049492		665	0.05972
670	0.023996		670	1.50487								670	0.0489		670	0.059006
675	0.024163		675	1.49509								675	0.049563		675	0.059806
680	0.023685		680	1.47257								680	0.049324		680	0.059518
685	0.02414		685	1.45934								685	0.050727		685	0.061211
690	0.023389		690	1.44311								690	0.049703		690	0.059975
695	0.023188		695	1.42756								695	0.049812		695	0.060107
700	0.023032		700	1.41793								700	0.049813		700	0.060108
705	0.022708		705	1.4105								705	0.049371		705	0.059575
710	0.022646		710	1.39522								710	0.049776		710	0.060063
715	0.022664		715	1.37234								715	0.050644		715	0.061111
720	0.022288		720	1.35418								720	0.050473		720	0.060904
725	0.021633		725	1.33942								725	0.049529		725	0.059765
730	0.021654		730	1.32429								730	0.050145		730	0.060508
735	0.020873		735	1.30977								735	0.048872		735	0.058972
740	0.020968		740	1.2916								740	0.049785		740	0.060074
745	0.02121		745	1.28315								745	0.050691		745	0.061167
750	0.021028		750	1.27497								750	0.050578		750	0.061031
755	0.020858		755	1.2632								755	0.050637		755	0.061102
760	0.020362		760	1.24546								760	0.050137		760	0.060498
765	0.020307		765	1.22392								765	0.050882		765	0.061398
770	0.019676		770	1.20691								770	0.049994		770	0.060327
775	0.019555		775	1.1928								775	0.050274		775	0.060664
780	0.019431		780	1.17621								780	0.050662		780	0.061132
785	0.019127		785	1.1645								785	0.05037		785	0.06078
790	0.019173		790	1.1577								790	0.050787		790	0.061284
795	0.018332		795	1.13023								795	0.04974		795	0.06002
800	0.018306		800	1.13269								800	0.049562		800	0.059805
805	0.01793		805	1.11543								805	0.049295		805	0.059483
810	0.017744		810	1.1083								810	0.049097		810	0.059244
815	0.017344		815	1.106								815	0.048092		815	0.058031
820	0.016836		820	1.06838								820	0.048325		820	0.058312
825	0.01691		825	1.07343								825	0.048311		825	0.058295
830	0.016507		830	1.05939								830	0.047785		830	0.057661
835	0.015924		835	1.04021								835	0.046947		835	0.056649
840	0.01575		840	1.03394								840	0.046715		840	0.05637
845	0.015774		845	1.01999								845	0.047425		845	0.057226
850	0.014804		850	0.970882								850	0.046761		850	0.056426
855	0.013762		855	0.920133								855	0.045867		855	0.055346
860	0.014533		860	0.990764								860	0.044984		860	0.054281
865	0.01445		865	0.946503								865	0.046819		865	0.056495
870	0.014624		870	0.972708								870	0.046104		870	0.055633
875	0.013917		875	0.954274								875	0.044723		875	0.053966
880	0.014095		880	0.943045								880	0.045834		880	0.055307
885	0.014193		885	0.934114								885	0.046594		885	0.056223
890	0.013911		890	0.931111								890	0.045815		890	0.055284
895	0.013431		895	0.914086								895	0.045059		895	0.054371
900	0.012944		900	0.889899								900	0.044607		900	0.053827
905	0.013255		905	0.896704								905	0.045331		905	0.0547
910	0.012088		910	0.873952								910	0.042417		910	0.051183
915	0.012122		915	0.87763								915	0.042358		915	0.051113
920	0.01244		920	0.85616								920	0.044558		920	0.053767
925	0.012258		925	0.838104								925	0.044853		925	0.054123
930	0.012517		930	0.849679								930	0.045175		930	0.054511
935	0.011975		935	0.840522								935	0.043689		935	0.052719
940	0.010941		940	0.819467								940	0.040943		940	0.049404
945	0.009992		945	0.815521								945	0.037575		945	0.045341
950	0.01109		950	0.814395								950	0.041759		950	0.055693
															955	0.054279
wavelength	0011-radiance-NIR		wavelength	solar-irradiance-NIR								wavelength	0011-RADF-NIR		960	0.054178
900	0.0161		900	0.889899								900	0.055482		965	0.055395
905	0.0122		905	0.896704								905	0.041723		970	0.055698
910	0.01328		910	0.873952								910	0.046599		975	0.055467
915	0.01685		915	0.87763								915	0.058878		980	0.054923
920	0.01621		920	0.85616								920	0.058062		985	0.054388
925	0.0173		925	0.838104								925	0.063301		990	0.054366
930	0.0193		930	0.849679								930	0.069657		995	0.05451
935	0.0195		935	0.840522								935	0.071146		1000	0.054535
940	0.01949		940	0.819467								940	0.072936		1005	0.055888
945	0.01698		945	0.815521								945	0.063851		1010	0.055993
950	0.01479		950	0.814395								950	0.055693		1015	0.056466
955	0.01396		955	0.788708								955	0.054279		1020	0.056182
960	0.01402		960	0.793571								960	0.054178		1025	0.056378
965	0.0141		965	0.78057								965	0.055395		1030	0.056264
970	0.01411		970	0.776881								970	0.055698		1035	0.05667
975	0.01385		975	0.765742								975	0.055467		1040	0.057119
980	0.01361		980	0.759922								980	0.054923		1045	0.057525
985	0.01335		985	0.752737								985	0.054388		1050	0.057833
990	0.01316		990	0.742325								990	0.054366		1055	0.058006
995	0.01314		995	0.739242								995	0.05451		1060	0.058624
1000	0.01301		1000	0.731588								1000	0.054535		1065	0.058296
1005	0.01293		1005	0.70948								1005	0.055888		1070	0.058993
1010	0.01309		1010	0.716922								1010	0.055993		1075	0.058978
1015	0.01301		1015	0.706567								1015	0.056466		1080	0.058879
1020	0.01276		1020	0.696491								1020	0.056182		1085	0.05935
1025	0.01279		1025	0.69571								1025	0.056378		1090	0.059176
1030	0.01259		1030	0.686216								1030	0.056264		1095	0.05987
1035	0.01247		1035	0.674798								1035	0.05667		1100	0.060144
1040	0.01247		1040	0.669501								1040	0.057119		1105	0.060591
1045	0.01241		1045	0.66157								1045	0.057525		1110	0.060525
1050	0.01241		1050	0.658051								1050	0.057833		1115	0.060687
1055	0.01233		1055	0.651865								1055	0.058006		1120	0.060888
1060	0.01225		1060	0.640798								1060	0.058624		1125	0.061515
1065	0.01208		1065	0.63547								1065	0.058296		1130	0.06175
1070	0.01199		1070	0.623277								1070	0.058993		1135	0.062042
1075	0.01196		1075	0.621878								1075	0.058978		1140	0.062779
1080	0.01178		1080	0.613543								1080	0.058879		1145	0.062802
1085	0.01174		1085	0.606614								1085	0.05935		1150	0.062845
1090	0.01157		1090	0.599588								1090	0.059176		1155	0.062847
1095	0.01136		1095	0.581883								1095	0.05987		1160	0.062966
1100	0.01147		1100	0.584833								1100	0.060144		1165	0.063486
1105	0.01155		1105	0.584569								1105	0.060591		1170	0.06351
1110	0.01144		1110	0.579632								1110	0.060525		1175	0.063461
1115	0.01135		1115	0.573543								1115	0.060687		1180	0.06387
1120	0.01125		1120	0.566612								1120	0.060888		1185	0.064177
1125	0.0112		1125	0.558339								1125	0.061515		1190	0.064374
1130	0.01112		1130	0.552249								1130	0.06175		1195	0.06428
1135	0.01108		1135	0.547667								1135	0.062042		1200	0.065028
1140	0.01105		1140	0.539771								1140	0.062779		1205	0.064815
1145	0.01104		1145	0.539091								1145	0.062802		1210	0.065409
1150	0.01099		1150	0.536281								1150	0.062845		1215	0.065017
1155	0.01088		1155	0.530891								1155	0.062847		1220	0.064926
1160	0.01069		1160	0.520638								1160	0.062966		1225	0.065085
1165	0.01069		1165	0.516373								1165	0.063486		1230	0.06527
1170	0.01065		1170	0.514248								1170	0.06351		1235	0.065436
1175	0.01053		1175	0.508847								1175	0.063461		1240	0.065469
1180	0.01049		1180	0.503668								1180	0.06387		1245	0.065651
1185	0.01043		1185	0.498389								1185	0.064177		1250	0.065775
1190	0.0104		1190	0.495435								1190	0.064374		1255	0.065489
1195	0.01027		1195	0.48996								1195	0.06428		1260	0.06577
1200	0.01022		1200	0.481966								1200	0.065028		1265	0.066331
1205	0.01012		1205	0.478814								1205	0.064815		1270	0.066297
1210	0.01012		1210	0.474467								1210	0.065409		1275	0.065918
1215	0.01009		1215	0.475917								1215	0.065017		1280	0.066355
1220	0.009999		1220	0.472282								1220	0.064926		1285	0.066991
1225	0.009903		1225	0.466605								1225	0.065085		1290	0.066725
1230	0.009828		1230	0.461758								1230	0.06527		1295	0.066424
1235	0.009765		1235	0.457637								1235	0.065436		1300	0.066869
1240	0.009664		1240	0.452676								1240	0.065469		1305	0.066963
1245	0.009612		1245	0.448988								1245	0.065651		1310	0.06746
1250	0.009563		1250	0.445861								1250	0.065775		1315	0.067884
1255	0.009439		1255	0.442001								1255	0.065489		1320	0.067921
1260	0.00942		1260	0.439227								1260	0.06577		1325	0.06738
1265	0.009423		1265	0.435647								1265	0.066331		1330	0.068724
1270	0.009358		1270	0.432863								1270	0.066297		1335	0.068372
1275	0.009205		1275	0.428234								1275	0.065918		1340	0.068025
1280	0.00898		1280	0.41502								1280	0.066355		1345	0.068802
1285	0.009019		1285	0.41286								1285	0.066991		1350	0.068564
1290	0.009074		1290	0.417035								1290	0.066725		1355	0.068385
1295	0.009007		1295	0.415832								1295	0.066424		1360	0.068985
1300	0.00899		1300	0.412289								1300	0.066869		1365	0.069843
1305	0.008912		1305	0.408136								1305	0.066963		1370	0.070194
1310	0.008856		1310	0.402584								1310	0.06746		1375	0.069808
1315	0.008801		1315	0.397585								1315	0.067884		1380	0.070043
1320	0.008781		1320	0.396464								1320	0.067921		1385	0.069836
1325	0.008639		1325	0.393185								1325	0.06738		1390	0.070581
1330	0.008718		1330	0.389022								1330	0.068724		1395	0.071144
1335	0.008624		1335	0.386808								1335	0.068372		1400	0.071454
1340	0.008517		1340	0.383958								1340	0.068025		1405	0.071721
1345	0.008557		1345	0.381402								1345	0.068802		1410	0.071928
1350	0.00845		1350	0.377944								1350	0.068564		1415	0.071965
1355	0.008335		1355	0.373773								1355	0.068385		1420	0.071344
1360	0.008331		1360	0.370347								1360	0.068985		1425	0.071551
1365	0.008364		1365	0.367246								1365	0.069843		1430	0.071216
1370	0.008333		1370	0.364051								1370	0.070194		1435	0.07113
1375	0.00823		1375	0.361544								1375	0.069808		1440	0.071379
1380	0.008207		1380	0.359322								1380	0.070043		1445	0.071996
1385	0.008129		1385	0.35696								1385	0.069836		1450	0.073254
1390	0.008157		1390	0.35441								1390	0.070581		1455	0.072373
1395	0.00815		1395	0.351304								1395	0.071144		1460	0.072861
1400	0.008102		1400	0.347718								1400	0.071454		1465	0.072664
1405	0.008063		1405	0.344756								1405	0.071721		1470	0.073326
1410	0.008016		1410	0.341762								1410	0.071928		1475	0.074421
1415	0.007952		1415	0.338857								1415	0.071965		1480	0.073336
1420	0.0078		1420	0.335276								1420	0.071344		1485	0.073683
1425	0.007732		1425	0.331392								1425	0.071551		1490	0.073839
1430	0.007658		1430	0.329763								1430	0.071216		1495	0.074048
1435	0.007616		1435	0.328351								1435	0.07113		1500	0.07522
1440	0.007558		1440	0.324713								1440	0.071379		1505	0.07467
1445	0.007556		1445	0.321847								1445	0.071996		1510	0.07582
1450	0.007632		1450	0.3195								1450	0.073254		1515	0.075058
															1520	0.075431
wavelength	0011-radiance-SWIR		wavelength	solar-irradiance-SWIR								wavelength	0011-RADF-SWIR		1525	0.076364
1400	0.01128		1400	0.347517								1400	0.09954		1530	0.077136
1405	0.01139		1405	0.344843								1405	0.10129		1535	0.076674
1410	0.01119		1410	0.341678								1410	0.100433		1540	0.074767
1415	0.01134		1415	0.338996								1415	0.102585		1545	0.07839
1420	0.01122		1420	0.335446								1420	0.102573		1550	0.076636
1425	0.01096		1425	0.330854								1425	0.101587		1555	0.075351
1430	0.01101		1430	0.32963								1430	0.102429		1560	0.076634
1435	0.01103		1435	0.329092								1435	0.102783		1565	0.075685
1440	0.01077		1440	0.324293								1440	0.101846		1570	0.075708
1445	0.01087		1445	0.321816								1445	0.103582		1575	0.077243
1450	0.01051		1450	0.319589								1450	0.10085		1580	0.076433
1455	0.01061		1455	0.316874								1455	0.102682		1585	0.077905
1460	0.01063		1460	0.315343								1460	0.103375		1590	0.078958
1465	0.01051		1465	0.312628								1465	0.103095		1595	0.076475
1470	0.01048		1470	0.308923								1470	0.104034		1600	0.076318
1475	0.01051		1475	0.305248								1475	0.105588		1605	0.077076
1480	0.01031		1480	0.303871								1480	0.104048		1610	0.077288
1485	0.01024		1485	0.300385								1485	0.104541		1615	0.076741
1490	0.0102		1490	0.298579								1490	0.104762		1620	0.07627
1495	0.01021		1495	0.298028								1495	0.105059		1625	0.076953
1500	0.01016		1500	0.291948								1500	0.106722		1630	0.078021
1505	0.009894		1505	0.286399								1505	0.105941		1635	0.076891
1510	0.0101		1510	0.287926								1510	0.107573		1640	0.076605
1515	0.009974		1515	0.287224								1515	0.106491		1645	0.075509
1520	0.009934		1520	0.284655								1520	0.107021		1650	0.076689
1525	0.009968		1525	0.282141								1525	0.108344		1655	0.075728
1530	0.009968		1530	0.279317								1530	0.10944		1660	0.076363
1535	0.009809		1535	0.276519								1535	0.108784		1665	0.076176
1540	0.009478		1540	0.274								1540	0.106079		1670	0.075818
1545	0.009866		1545	0.272036								1545	0.111219		1675	0.077299
1550	0.009541		1550	0.269097								1550	0.10873		1680	0.077001
1555	0.009296		1555	0.266657								1555	0.106907		1685	0.075326
1560	0.009406		1560	0.265295								1560	0.108728		1690	0.077092
1565	0.009212		1565	0.263081								1565	0.107381		1695	0.075912
1570	0.009093		1570	0.259604								1570	0.107414		1700	0.076229
1575	0.009118		1575	0.255143								1575	0.109592		1705	0.076731
1580	0.008947		1580	0.253014								1580	0.108442		1710	0.079136
1585	0.009006		1585	0.249868								1585	0.110531		1715	0.077961
1590	0.009028		1590	0.24714								1590	0.112024		1720	0.077016
1595	0.008791		1595	0.248463								1595	0.108503		1725	0.076397
1600	0.008746		1600	0.247701								1600	0.108279		1730	0.076947
1605	0.008715		1605	0.244395								1605	0.109355		1735	0.078326
1610	0.0086		1610	0.240508								1610	0.109656		1740	0.078802
1615	0.008442		1615	0.237773								1615	0.10888		1745	0.076576
1620	0.008362		1620	0.236975								1620	0.108211		1750	0.076988
1625	0.008449		1625	0.237314								1625	0.109181		1755	0.078081
1630	0.008492		1630	0.235257								1630	0.110696		1760	0.076352
1635	0.00817		1635	0.229665								1635	0.109092		1765	0.0761
1640	0.007959		1640	0.224567								1640	0.108687		1770	0.077305
1645	0.007805		1645	0.223419								1645	0.107131		1775	0.07543
1650	0.007941		1650	0.223813								1650	0.108806		1780	0.076939
1655	0.007842		1655	0.22383								1655	0.107442		1785	0.076345
1660	0.007867		1660	0.222674								1660	0.108344		1790	0.076
1665	0.007743		1665	0.219703								1665	0.108078		1795	0.077751
1670	0.007565		1670	0.215666								1670	0.10757		1800	0.076204
1675	0.007549		1675	0.211087								1675	0.109671		1805	0.076059
1680	0.007391		1680	0.207468								1680	0.109249		1810	0.077492
1685	0.007222		1685	0.207232								1685	0.106872		1815	0.077024
1690	0.007427		1690	0.208233								1690	0.109377		1820	0.076822
1695	0.007294		1695	0.207683								1695	0.107703		1825	0.076646
1700	0.007257		1700	0.205771								1700	0.108153		1830	0.077228
1705	0.007233		1705	0.203747								1705	0.108866		1835	0.076976
1710	0.007371		1710	0.201326								1710	0.112277		1840	0.075713
1715	0.007159		1715	0.198481								1715	0.110611		1845	0.076271
1720	0.006982		1720	0.195949								1720	0.10927		1850	0.07652
1725	0.006823		1725	0.193039								1725	0.108391		1855	0.076245
1730	0.006736		1730	0.189214								1730	0.109172		1860	0.075544
1735	0.006727		1735	0.185636								1735	0.111128		1865	0.0762
1740	0.00673		1740	0.184597								1740	0.111803		1870	0.075185
1745	0.006547		1745	0.184796								1745	0.108646		1875	0.075443
1750	0.006569		1750	0.184427								1750	0.109229		1880	0.075862
1755	0.006624		1755	0.183367								1755	0.11078		1885	0.076089
1760	0.006419		1760	0.181716								1760	0.108327		1890	0.07559
1765	0.006332		1765	0.179847								1765	0.10797		1895	0.075132
1770	0.006364		1770	0.177937								1770	0.10968		1900	0.076048
1775	0.006139		1775	0.175913								1775	0.10702		1905	0.075733
1780	0.006197		1780	0.174093								1780	0.10916		1910	0.075392
1785	0.006102		1785	0.172757								1785	0.108318		1915	0.073747
1790	0.006032		1790	0.17155								1790	0.107829		1920	0.076982
1795	0.006117		1795	0.170051								1795	0.110312		1925	0.076011
1800	0.005935		1800	0.168341								1800	0.108117		1930	0.075594
1805	0.005854		1805	0.166359								1805	0.107912		1935	0.074433
1810	0.005862		1810	0.163507								1810	0.109944		1940	0.075385
1815	0.005709		1815	0.160207								1815	0.10928		1945	0.075119
1820	0.00563		1820	0.158405								1820	0.108994		1950	0.074562
1825	0.005617		1825	0.158402								1825	0.108745		1955	0.075712
1830	0.005657		1830	0.158327								1830	0.109571		1960	0.074411
1835	0.005599		1835	0.157217								1835	0.109213		1965	0.075083
1840	0.005448		1840	0.15553								1840	0.10742		1970	0.074486
1845	0.005434		1845	0.153994								1845	0.108213		1975	0.074638
1850	0.00541		1850	0.152816								1850	0.108566		1980	0.075423
1855	0.005345		1855	0.151525								1855	0.108175		1985	0.075617
1860	0.005232		1860	0.149697								1860	0.107181		1990	0.075061
1865	0.005185		1865	0.147076								1865	0.108111		1995	0.073008
1870	0.005		1870	0.143743								1870	0.106671		2000	0.075052
1875	0.004931		1875	0.141273								1875	0.107038		2005	0.074347
1880	0.004947		1880	0.14095								1880	0.107632		2010	0.075253
1885	0.004971		1885	0.141211								1885	0.107954		2015	0.075953
1890	0.004913		1890	0.140485								1890	0.107246		2020	0.074579
1895	0.004842		1895	0.139298								1895	0.106597		2025	0.07364
1900	0.00487		1900	0.138416								1900	0.107896		2030	0.074552
1905	0.004823		1905	0.13765								1905	0.10745		2035	0.074988
1910	0.004767		1910	0.136668								1910	0.106965		2040	0.075035
1915	0.004623		1915	0.135495								1915	0.104632		2045	0.073977
1920	0.004779		1920	0.134182								1920	0.109221		2050	0.073202
1925	0.004666		1925	0.132683								1925	0.107843		2055	0.074052
1930	0.00458		1930	0.130956								1930	0.107252		2060	0.075033
1935	0.004438		1935	0.128875								1935	0.105604		2065	0.074112
1940	0.004412		1940	0.126502								1940	0.106955		2070	0.074009
1945	0.004337		1945	0.124792								1945	0.106578		2075	0.074503
1950	0.004295		1950	0.124507								1950	0.105787		2080	0.07326
1955	0.004371		1955	0.124785								1955	0.107419		2085	0.07387
1960	0.004284		1960	0.124439								1960	0.105574		2090	0.073113
1965	0.004286		1965	0.123384								1965	0.106526		2095	0.073047
1970	0.004206		1970	0.122051								1970	0.10568		2100	0.074232
1975	0.004168		1975	0.120702								1975	0.105895		2105	0.072499
1980	0.00417		1980	0.119502								1980	0.10701		2110	0.073925
1985	0.004146		1985	0.11851								1985	0.107285		2115	0.072445
1990	0.004084		1990	0.117603								1990	0.106495		2120	0.073109
1995	0.003941		1995	0.116676								1995	0.103583		2125	0.073133
2000	0.00402		2000	0.115774								2000	0.106483		2130	0.072992
2005	0.003953		2005	0.114923								2005	0.105483		2135	0.072719
2010	0.00397		2010	0.114028								2010	0.106768		2140	0.074035
2015	0.00397		2015	0.112977								2015	0.107762		2145	0.072667
2020	0.003857		2020	0.111784								2020	0.105812		2150	0.074447
2025	0.003767		2025	0.110567								2025	0.10448		2155	0.073307
2030	0.003775		2030	0.109447								2030	0.105773		2160	0.073952
2035	0.003765		2035	0.108522								2035	0.106392		2165	0.073777
2040	0.003742		2040	0.107792								2040	0.106459		2170	0.073462
2045	0.003665		2045	0.107083								2045	0.104958		2175	0.073875
2050	0.003597		2050	0.10621								2050	0.103858		2180	0.07303
2055	0.003603		2055	0.105166								2055	0.105064		2185	0.075282
2060	0.003614		2060	0.104107								2060	0.106456		2190	0.07306
2065	0.003538		2065	0.103184								2065	0.10515		2195	0.075581
2070	0.003506		2070	0.102393								2070	0.105004		2200	0.074389
2075	0.003502		2075	0.101598								2075	0.105705		2205	0.073539
2080	0.003413		2080	0.100697								2080	0.10394		2210	0.075062
2085	0.003408		2085	0.099719								2085	0.104806		2215	0.074789
2090	0.003341		2090	0.098771								2090	0.103732		2220	0.074869
2095	0.00331		2095	0.097942								2095	0.103639		2225	0.074049
2100	0.003339		2100	0.097224								2100	0.105319		2230	0.074551
2105	0.003237		2105	0.096506								2105	0.102861		2235	0.075189
2110	0.003273		2110	0.095697								2110	0.104885		2240	0.074437
2115	0.003178		2115	0.094818								2115	0.102784		2245	0.075294
2120	0.003178		2120	0.093957								2120	0.103726		2250	0.073808
2125	0.003153		2125	0.093187								2125	0.103761		2255	0.074888
2130	0.003124		2130	0.092509								2130	0.10356		2260	0.075288
2135	0.003091		2135	0.091875								2135	0.103173		2265	0.075468
2140	0.003125		2140	0.091234								2140	0.105041		2270	0.074785
2145	0.003043		2145	0.090513								2145	0.103099		2275	0.074429
2150	0.003086		2150	0.089597								2150	0.105625		2280	0.074304
2155	0.002998		2155	0.088396								2155	0.104007		2285	0.075833
2160	0.002978		2160	0.08704								2160	0.104923		2290	0.073892
2165	0.002932		2165	0.085899								2165	0.104674		2295	0.075286
2170	0.002897		2170	0.085238								2170	0.104227		2300	0.075974
2175	0.002903		2175	0.084937								2175	0.104813		2305	0.075499
2180	0.002861		2180	0.084676								2180	0.103615		2310	0.075034
2185	0.002935		2185	0.084268								2185	0.106809		2315	0.076416
2190	0.002829		2190	0.083695								2190	0.103657		2320	0.077128
2195	0.002902		2195	0.082991								2195	0.107233		2325	0.076011
2200	0.002829		2200	0.0822								2200	0.105542		2330	0.076488
2205	0.002811		2205	0.081407								2205	0.105892		2335	0.075142
2210	0.002821		2210	0.080693								2210	0.107209		2340	0.075517
2215	0.002792		2215	0.080062								2215	0.106943		2345	0.07622
2220	0.002786		2220	0.079456								2220	0.107527		2350	0.076607
2225	0.002744		2225	0.078825								2225	0.106754		2355	0.076197
2230	0.002672		2230	0.078161								2230	0.104836		2360	0.076669
2235	0.002707		2235	0.077472								2235	0.107154		2365	0.076776
2240	0.002609		2240	0.076773								2240	0.104215		2370	0.077352
2245	0.002557		2245	0.07608								2245	0.103068		2375	0.077386
2250	0.002577		2250	0.075406								2250	0.104803		2380	0.076753
2255	0.002585		2255	0.074762								2255	0.106034		2385	0.077994
2260	0.002581		2260	0.074156								2260	0.106735		2390	0.079161
2265	0.002559		2265	0.073572								2265	0.106665		2395	0.078102
2270	0.002505		2270	0.07298								2270	0.105261		2400	0.077564
2275	0.002577		2275	0.072353								2275	0.109225		2405	0.078509
2280	0.002478		2280	0.071691								2280	0.105999		2410	0.079533
2285	0.002458		2285	0.071019								2285	0.106138		2415	0.081083
2290	0.002424		2290	0.070368								2290	0.105638		2420	0.079627
2295	0.002435		2295	0.069768								2295	0.10703		2425	0.081059
2300	0.002416		2300	0.06922								2300	0.107036		2430	0.079784
															2435	0.079501
wavelength	0011-radiance-MWIR		wavelength	solar-irradiance-MWIR								wavelength	0011-RADF-MWIR		2440	0.080592
2200	0.002628		2200	0.0823								2200	0.097924		2445	0.080344
2205	0.002509		2205	0.081123								2205	0.094846		2450	0.081917
2210	0.002541		2210	0.080491								2210	0.09681		2455	0.080517
2215	0.00252		2215	0.080117								2215	0.096458		2460	0.081369
2220	0.002505		2220	0.079555								2220	0.096562		2465	0.082525
2225	0.002455		2225	0.07883								2225	0.095504		2470	0.081975
2230	0.002452		2230	0.078204								2230	0.096151		2475	0.083627
2235	0.002451		2235	0.077509								2235	0.096974		2480	0.082919
2240	0.002402		2240	0.076727								2240	0.096004		2485	0.082895
2245	0.002409		2245	0.076074								2245	0.09711		2490	0.084835
2250	0.00234		2250	0.075383								2250	0.095193		2495	0.082866
2255	0.002352		2255	0.074677								2255	0.096586		2500	0.084723
2260	0.002346		2260	0.074091								2260	0.097102		2505	0.082492
2265	0.002335		2265	0.073567								2265	0.097335		2510	0.085239
2270	0.002299		2270	0.073095								2270	0.096453		2515	0.086246
2275	0.002268		2275	0.072454								2275	0.095994		2520	0.085074
2280	0.002239		2280	0.071648								2280	0.095833		2525	0.086016
2285	0.002265		2285	0.071019								2285	0.097804		2530	0.085308
2290	0.002186		2290	0.070342								2290	0.095301		2535	0.08559
2295	0.002202		2295	0.069545								2295	0.097099		2540	0.084496
2300	0.002209		2300	0.069134								2300	0.097987		2545	0.08756
2305	0.002186		2305	0.068845								2305	0.097374		2550	0.088764
2310	0.002156		2310	0.068321								2310	0.096774		2555	0.087273
2315	0.002171		2315	0.067552								2315	0.098557		2560	0.088964
2320	0.002161		2320	0.06662								2320	0.099475		2565	0.089091
2325	0.002104		2325	0.065816								2325	0.098034		2570	0.089786
2330	0.002105		2330	0.065437								2330	0.098649		2575	0.091252
2335	0.002059		2335	0.065153								2335	0.096914		2580	0.089468
2340	0.002059		2340	0.06483								2340	0.097397		2585	0.090306
2345	0.002062		2345	0.064325								2345	0.098304		2590	0.091251
2350	0.002045		2350	0.063473								2350	0.098803		2595	0.091493
2355	0.002009		2355	0.062691								2355	0.098274		2600	0.091552
2360	0.002011		2360	0.062367								2360	0.098883		2605	0.092178
2365	0.002005		2365	0.062094								2365	0.099021		2610	0.092157
2370	0.002003		2370	0.06157								2370	0.099764		2615	0.093057
2375	0.001983		2375	0.060929								2375	0.099807		2620	0.092446
2380	0.001941		2380	0.06013								2380	0.098992		2625	0.09229
2385	0.001945		2385	0.059295								2385	0.100592		2630	0.094748
2390	0.001962		2390	0.058932								2390	0.102097		2635	0.092667
2395	0.00193		2395	0.058757								2395	0.100731		2640	0.093658
2400	0.001907		2400	0.058459								2400	0.100038		2645	0.095668
2405	0.001916		2405	0.058028								2405	0.101256		2650	0.095912
2410	0.001918		2410	0.057341								2410	0.102576		2655	0.096249
2415	0.001929		2415	0.056567								2415	0.104576		2660	0.09775
2420	0.001881		2420	0.056168								2420	0.102698		2665	0.096424
2425	0.001908		2425	0.055968								2425	0.104545		2670	0.099296
2430	0.001868		2430	0.05567								2430	0.102901		2675	0.099231
2435	0.001848		2435	0.05527								2435	0.102536		2680	0.099784
2440	0.001858		2440	0.054817								2440	0.103943		2685	0.099616
2445	0.001832		2445	0.054217								2445	0.103622		2690	0.100412
2450	0.001846		2450	0.053582								2450	0.105652		2695	0.100333
2455	0.001801		2455	0.053185								2455	0.103846		2700	0.101321
2460	0.001814		2460	0.053008								2460	0.104944		2705	0.102717
2465	0.001831		2465	0.052755								2465	0.106436		2710	0.101342
2470	0.001804		2470	0.052326								2470	0.105726		2715	0.102674
2475	0.001822		2475	0.051804								2475	0.107857		2720	0.103377
2480	0.001787		2480	0.051243								2480	0.106943		2725	0.104922
2485	0.001773		2485	0.050856								2485	0.106913		2730	0.104765
2490	0.001808		2490	0.050674								2490	0.109415		2735	0.105253
2495	0.00176		2495	0.050501								2495	0.106875		2740	0.105366
2500	0.00179		2500	0.050236								2500	0.10927		2745	0.107011
2505	0.001729		2505	0.049836								2505	0.106394		2750	0.108899
2510	0.00177		2510	0.049374								2510	0.109936		2755	0.10757
2515	0.001778		2515	0.049018								2515	0.111235		2760	0.108439
2520	0.001745		2520	0.048771								2520	0.109723		2765	0.108703
2525	0.001755		2525	0.048513								2525	0.110939		2770	0.110597
2530	0.001728		2530	0.048163								2530	0.110026		2775	0.110764
2535	0.001717		2535	0.047699								2535	0.110389		2780	0.111392
2540	0.001678		2540	0.047219								2540	0.108978		2785	0.110399
2545	0.001725		2545	0.046843								2545	0.11293		2790	0.112651
2550	0.001737		2550	0.046529								2550	0.114483		2795	0.111227
2555	0.001696		2555	0.046207								2555	0.112559		2800	0.11169
2560	0.001717		2560	0.04589								2560	0.11474		2805	0.113009
2565	0.001709		2565	0.045611								2565	0.114904		2810	0.11316
2570	0.001713		2570	0.045364								2570	0.1158		2815	0.112798
2575	0.001729		2575	0.045052								2575	0.117691		2820	0.113913
2580	0.001678		2580	0.044595								2580	0.11539		2825	0.112677
2585	0.001677		2585	0.044155								2585	0.116471		2830	0.113653
2590	0.001685		2590	0.043906								2590	0.11769		2835	0.11377
2595	0.001683		2595	0.043738								2595	0.118002		2840	0.112769
2600	0.001676		2600	0.043528								2600	0.118078		2845	0.116127
2605	0.001677		2605	0.043258								2605	0.118886		2850	0.114458
2610	0.001662		2610	0.042881								2610	0.118858		2855	0.11502
2615	0.001656		2615	0.042313								2615	0.120019		2860	0.117014
2620	0.001616		2620	0.041564								2620	0.119231		2865	0.120017
2625	0.001591		2625	0.04099								2625	0.11903		2870	0.120342
2630	0.001629		2630	0.04088								2630	0.122201		2875	0.121134
2635	0.001595		2635	0.040926								2635	0.119516		2880	0.121611
2640	0.001608		2640	0.040823								2640	0.120794		2885	0.123482
2645	0.001635		2645	0.040636								2645	0.123387		2890	0.12675
2650	0.00163		2650	0.040409								2650	0.123701		2895	0.125122
2655	0.001624		2655	0.040119								2655	0.124137		2900	0.128986
2660	0.001636		2660	0.039795								2660	0.126072		2905	0.128082
2665	0.001602		2665	0.039504								2665	0.124361		2910	0.129753
2670	0.001641		2670	0.039295								2670	0.128066		2915	0.129233
2675	0.001633		2675	0.039129								2675	0.127983		2920	0.131659
2680	0.001635		2680	0.03896								2680	0.128695		2925	0.131131
2685	0.001624		2685	0.038763								2685	0.128479		2930	0.133076
2690	0.001627		2690	0.038527								2690	0.129505		2935	0.133727
2695	0.001615		2695	0.038273								2695	0.129403		2940	0.135688
2700	0.00162		2700	0.038017								2700	0.130678		2945	0.136984
2705	0.001631		2705	0.037755								2705	0.132478		2950	0.137733
2710	0.001598		2710	0.037493								2710	0.130704		2955	0.137129
2715	0.001608		2715	0.037238								2715	0.132423		2960	0.140994
2720	0.001608		2720	0.036985								2720	0.133329		2965	0.142625
2725	0.001621		2725	0.036735								2725	0.135321		2970	0.140306
2730	0.001608		2730	0.036495								2730	0.135119		2975	0.144167
2735	0.001605		2735	0.036258								2735	0.135748		2980	0.144763
2740	0.001596		2740	0.036016								2740	0.135894		2985	0.149198
2745	0.001609		2745	0.035751								2745	0.138017		2990	0.149036
2750	0.001623		2750	0.035437								2750	0.140451		2995	0.150593
2755	0.001588		2755	0.035101								2755	0.138738		3000	0.152469
2760	0.001588		2760	0.03482								2760	0.139857		3005	0.154117
2765	0.001583		2765	0.034626								2765	0.140198		3010	0.153347
2770	0.001603		2770	0.034463								2770	0.142641		3015	0.15715
2775	0.001597		2775	0.034282								2775	0.142857		3020	0.153892
2780	0.001597		2780	0.034089								2780	0.143666		3025	0.159728
2785	0.001574		2785	0.0339								2785	0.142386		3030	0.16095
2790	0.001597		2790	0.033708								2790	0.14529		3035	0.159912
2795	0.001567		2795	0.033498								2795	0.143454		3040	0.15964
2800	0.001563		2800	0.033274								2800	0.144051		3045	0.161479
2805	0.001571		2805	0.033054								2805	0.145752		3050	0.163172
2810	0.001563		2810	0.032842								2810	0.145946		3055	0.164166
2815	0.001548		2815	0.032631								2815	0.14548		3060	0.167626
2820	0.001553		2820	0.032416								2820	0.146918		3065	0.169708
2825	0.001526		2825	0.032202								2825	0.145323		3070	0.171838
2830	0.001529		2830	0.031988								2830	0.146583		3075	0.172467
2835	0.00152		2835	0.031767								2835	0.146734		3080	0.174654
2840	0.001496		2840	0.031543								2840	0.145443		3085	0.177081
2845	0.00153		2845	0.031327								2845	0.149774		3090	0.179213
2850	0.001498		2850	0.031119								2850	0.147622		3095	0.177506
2855	0.001495		2855	0.030905								2855	0.148346		3100	0.178851
2860	0.001509		2860	0.030663								2860	0.150917		3105	0.183983
2865	0.001534		2865	0.030391								2865	0.15479		3110	0.183254
2870	0.001525		2870	0.030131								2870	0.15521		3115	0.185859
2875	0.001525		2875	0.029934								2875	0.156232		3120	0.187681
2880	0.001524		2880	0.029797								2880	0.156847		3125	0.184409
2885	0.001541		2885	0.029673								2885	0.159259		3130	0.18773
2890	0.001574		2890	0.029527								2890	0.163474		3135	0.189741
2895	0.001545		2895	0.02936								2895	0.161375		3140	0.192551
2900	0.001583		2900	0.029181								2900	0.166358		3145	0.19125
2905	0.001562		2905	0.028997								2905	0.165193		3150	0.194819
2910	0.001572		2910	0.028807								2910	0.167347		3155	0.192883
2915	0.001555		2915	0.02861								2915	0.166677		3160	0.196057
2920	0.001573		2920	0.028408								2920	0.169806		3165	0.197889
2925	0.001556		2925	0.028214								2925	0.169125		3170	0.19686
2930	0.001569		2930	0.028034								2930	0.171633		3175	0.198086
2935	0.001567		2935	0.027862								2935	0.172473		3180	0.199086
2940	0.00158		2940	0.027687								2940	0.175003		3185	0.199517
2945	0.001585		2945	0.027512								2945	0.176673		3190	0.198222
2950	0.001584		2950	0.027345								2950	0.17764		3195	0.201393
2955	0.001568		2955	0.027188								2955	0.176861		3200	0.203312
2960	0.001603		2960	0.027033								2960	0.181846
2965	0.001612		2965	0.026874								2965	0.183949
2970	0.001576		2970	0.026708								2970	0.180958
2975	0.001609		2975	0.026537								2975	0.185938
2980	0.001605		2980	0.026362								2980	0.186707
2985	0.001643		2985	0.026184								2985	0.192427
2990	0.00163		2990	0.026005								2990	0.192218
2995	0.001636		2995	0.025831								2995	0.194225
3000	0.001646		3000	0.025669								3000	0.196646
3005	0.001654		3005	0.025518								3005	0.198771
3010	0.001636		3010	0.025367								3010	0.197778
3015	0.001666		3015	0.025207								3015	0.202683
3020	0.00162		3020	0.02503								3020	0.198481
3025	0.001668		3025	0.02483								3025	0.206008
3030	0.001666		3030	0.024612								3030	0.207583
3035	0.001641		3035	0.0244								3035	0.206245
3040	0.001627		3040	0.024233								3040	0.205894
3045	0.001638		3045	0.024119								3045	0.208266
3050	0.001649		3050	0.024029								3050	0.21045
3055	0.001652		3055	0.023927								3055	0.211732
3060	0.001678		3060	0.023802								3060	0.216193
3065	0.001689		3065	0.023664								3065	0.21888
3070	0.0017		3070	0.023523								3070	0.221626
3075	0.001696		3075	0.023382								3075	0.222437
3080	0.001707		3080	0.023239								3080	0.225258
3085	0.00172		3085	0.023095								3085	0.228389
3090	0.00173		3090	0.022953								3090	0.231137
3095	0.001703		3095	0.022812								3095	0.228937
3100	0.001705		3100	0.022667								3100	0.230672
3105	0.001742		3105	0.022513								3105	0.23729
3110	0.001723		3110	0.022356								3110	0.23635
3115	0.001736		3115	0.022209								3115	0.239709
3120	0.001743		3120	0.022082								3120	0.24206
3125	0.001704		3125	0.021971								3125	0.237839
3130	0.001726		3130	0.021861								3130	0.242122
3135	0.001735		3135	0.021742								3135	0.244717
3140	0.00175		3140	0.02161								3140	0.24834
3145	0.001727		3145	0.021471								3145	0.246663
3150	0.001748		3150	0.021334								3150	0.251266
3155	0.00172		3155	0.021203								3155	0.248768
3160	0.001738		3160	0.021078								3160	0.252862
3165	0.001744		3165	0.020955								3165	0.255225
3170	0.001725		3170	0.020835								3170	0.253898
3175	0.001726		3175	0.020718								3175	0.25548
3180	0.001725		3180	0.020602								3180	0.25677
3185	0.001719		3185	0.020486								3185	0.257325
3190	0.001698		3190	0.020368								3190	0.255654
3195	0.001715		3195	0.020248								3195	0.259744
3200	0.001721		3200	0.020127								3200	0.26222

## Sheet: 0012
wavelength	0012-radiance-VIS		wavelength	solar-irradiance-VIS		Ancillary data	VIS-channel	NIR-channel	SWIR-channel	MWIR-channel		wavelength	0012-RADF-VIS		wavelength	0012-RADF-connected
480	0.015486		480	2.11418		Start_Time (UTC)	2020-12-02T03:41:56.208Z	2020-12-02T03:44:27.208Z	2020-12-02T03:45:51.568Z	2020-12-02T03:47:44.848Z		480	0.022463		480	0.025658
485	0.013764		485	1.93161		Stop_Time (UTC)	2020-12-02T03:43:35.868Z	2020-12-02T03:45:10.948Z	2020-12-02T03:47:03.208Z	2020-12-02T03:49:24.508Z		485	0.021851		485	0.024959
490	0.016411		490	2.00253		Solar_Incidence_Angle(°)	49.4336	49.4244	49.4191	49.412		490	0.025131		490	0.028706
495	0.015861		495	2.01142		Solar_Azimuth_Angle(°)	142.004	142.03	142.044	142.063		495	0.024182		495	0.027622
500	0.015904		500	1.94001		Rover_Incidence_Angle(°)	52.417	52.1966	52.1966	52.1966		500	0.025141		500	0.028716
505	0.016843		505	1.97234		Rover_Azimuth_Angle(°)	27.2235	27.2336	27.2336	27.2336		505	0.026188		505	0.029912
510	0.015818		510	1.93179		Rover_Phase_Angle(°)	81.7026	81.5467	81.5507	81.5561		510	0.025111		510	0.028683
515	0.015325		515	1.82513								515	0.02575		515	0.029412
520	0.016522		520	1.83032								520	0.027683		520	0.03162
525	0.016299		525	1.88551								525	0.026508		525	0.030279
530	0.016806		530	1.92378								530	0.02679		530	0.0306
535	0.016424		535	1.91093								535	0.026357		535	0.030106
540	0.016575		540	1.86102								540	0.027313		540	0.031197
545	0.01669		545	1.89488								545	0.02701		545	0.030852
550	0.017087		550	1.88939								550	0.027734		550	0.031678
555	0.017675		555	1.88074								555	0.02882		555	0.032919
560	0.017042		560	1.82252								560	0.028676		560	0.032754
565	0.01661		565	1.82868								565	0.027855		565	0.031817
570	0.01585		570	1.81578								570	0.026769		570	0.030577
575	0.016098		575	1.83484								575	0.026905		575	0.030731
580	0.01719		580	1.81802								580	0.028996		580	0.03312
585	0.016066		585	1.80676								585	0.027269		585	0.031148
590	0.016856		590	1.74857								590	0.029562		590	0.033767
595	0.016027		595	1.76868								595	0.027789		595	0.031742
600	0.016758		600	1.73616								600	0.0296		600	0.03381
605	0.016304		605	1.73439								605	0.028828		605	0.032928
610	0.016426		610	1.71201								610	0.029423		610	0.033607
615	0.016262		615	1.66885								615	0.029883		615	0.034133
620	0.015844		620	1.66695								620	0.029147		620	0.033292
625	0.01631		625	1.64329								625	0.030436		625	0.034765
630	0.016213		630	1.6375								630	0.030363		630	0.034682
635	0.015944		635	1.62								635	0.030183		635	0.034475
640	0.015959		640	1.60108								640	0.030567		640	0.034915
645	0.016036		645	1.58269								645	0.031071		645	0.03549
650	0.016096		650	1.56074								650	0.031627		650	0.036126
655	0.015082		655	1.48896								655	0.031063		655	0.03548
660	0.015719		660	1.49467								660	0.032251		660	0.036838
665	0.015636		665	1.50879								665	0.031781		665	0.036301
670	0.015661		670	1.50487								670	0.031914		670	0.036453
675	0.015212		675	1.49509								675	0.031201		675	0.035639
680	0.015481		680	1.47257								680	0.03224		680	0.036826
685	0.015294		685	1.45934								685	0.032139		685	0.03671
690	0.015236		690	1.44311								690	0.032378		690	0.036983
695	0.014577		695	1.42756								695	0.031313		695	0.035767
700	0.014643		700	1.41793								700	0.03167		700	0.036175
705	0.014164		705	1.4105								705	0.030796		705	0.035176
710	0.014292		710	1.39522								710	0.031413		710	0.035881
715	0.014542		715	1.37234								715	0.032496		715	0.037117
720	0.014579		720	1.35418								720	0.033016		720	0.037711
725	0.014327		725	1.33942								725	0.032803		725	0.037469
730	0.014062		730	1.32429								730	0.032563		730	0.037194
735	0.013556		735	1.30977								735	0.031739		735	0.036253
740	0.013484		740	1.2916								740	0.032014		740	0.036568
745	0.013768		745	1.28315								745	0.032905		745	0.037585
750	0.013434		750	1.27497								750	0.032311		750	0.036907
755	0.013248		755	1.2632								755	0.032163		755	0.036737
760	0.013315		760	1.24546								760	0.032785		760	0.037448
765	0.013343		765	1.22392								765	0.033433		765	0.038188
770	0.012714		770	1.20691								770	0.032305		770	0.0369
775	0.012903		775	1.1928								775	0.033174		775	0.037893
780	0.012622		780	1.17621								780	0.032908		780	0.037589
785	0.012802		785	1.1645								785	0.033714		785	0.038509
790	0.012835		790	1.1577								790	0.033999		790	0.038834
795	0.012571		795	1.13023								795	0.034108		795	0.038959
800	0.01269		800	1.13269								800	0.034358		800	0.039245
805	0.012113		805	1.11543								805	0.033302		805	0.038039
810	0.012264		810	1.1083								810	0.033935		810	0.038762
815	0.011659		815	1.106								815	0.032327		815	0.036925
820	0.011605		820	1.06838								820	0.03331		820	0.038048
825	0.011137		825	1.07343								825	0.031818		825	0.036343
830	0.011404		830	1.05939								830	0.033011		830	0.037707
835	0.011611		835	1.04021								835	0.03423		835	0.039098
840	0.011411		840	1.03394								840	0.033843		840	0.038657
845	0.011161		845	1.01999								845	0.033557		845	0.038329
850	0.010331		850	0.970882								850	0.032631		850	0.037272
855	0.009725		855	0.920133								855	0.032411		855	0.037021
860	0.010841		860	0.990764								860	0.033557		860	0.038329
865	0.010501		865	0.946503								865	0.034022		865	0.038861
870	0.010662		870	0.972708								870	0.033615		870	0.038396
875	0.010653		875	0.954274								875	0.034235		875	0.039104
880	0.010369		880	0.943045								880	0.033718		880	0.038514
885	0.010417		885	0.934114								885	0.0342		885	0.039064
890	0.010223		890	0.931111								890	0.033671		890	0.038459
895	0.009781		895	0.914086								895	0.032813		895	0.03748
900	0.009762		900	0.889899								900	0.033641		900	0.038425
905	0.009758		905	0.896704								905	0.033371		905	0.038117
910	0.008967		910	0.873952								910	0.031465		910	0.03594
915	0.008752		915	0.87763								915	0.030581		915	0.03493
920	0.008843		920	0.85616								920	0.031675		920	0.03618
925	0.008837		925	0.838104								925	0.032336		925	0.036936
930	0.008738		930	0.849679								930	0.031536		930	0.036022
935	0.008685		935	0.840522								935	0.031687		935	0.036193
940	0.007167		940	0.819467								940	0.02682		940	0.030635
945	0.005755		945	0.815521								945	0.02164		945	0.024717
950	0.005198		950	0.814395								950	0.019572		950	0.041233
															955	0.040126
wavelength	0012-radiance-NIR		wavelength	solar-irradiance-NIR								wavelength	0012-RADF-NIR		960	0.040537
900	0.008747		900	0.889899								900	0.030143		965	0.041645
905	0.009639		905	0.896704								905	0.032965		970	0.04204
910	0.009344		910	0.873952								910	0.032788		975	0.04205
915	0.01081		915	0.87763								915	0.037773		980	0.041808
920	0.0108		920	0.85616								920	0.038684		985	0.041351
925	0.01268		925	0.838104								925	0.046396		990	0.041435
930	0.01398		930	0.849679								930	0.050456		995	0.041774
935	0.0151		935	0.840522								935	0.055092		1000	0.042043
940	0.01482		940	0.819467								940	0.05546		1005	0.04331
945	0.01272		945	0.815521								945	0.047832		1010	0.043631
950	0.01095		950	0.814395								950	0.041233		1015	0.043879
955	0.01032		955	0.788708								955	0.040126		1020	0.043999
960	0.01049		960	0.793571								960	0.040537		1025	0.043987
965	0.0106		965	0.78057								965	0.041645		1030	0.044251
970	0.01065		970	0.776881								970	0.04204		1035	0.04485
975	0.0105		975	0.765742								975	0.04205		1040	0.045196
980	0.01036		980	0.759922								980	0.041808		1045	0.045793
985	0.01015		985	0.752737								985	0.041351		1050	0.046285
990	0.01003		990	0.742325								990	0.041435		1055	0.046442
995	0.01007		995	0.739242								995	0.041774		1060	0.047273
1000	0.01003		1000	0.731588								1000	0.042043		1065	0.046733
1005	0.01002		1005	0.70948								1005	0.04331		1070	0.047318
1010	0.0102		1010	0.716922								1010	0.043631		1075	0.047705
1015	0.01011		1015	0.706567								1015	0.043879		1080	0.047693
1020	0.009993		1020	0.696491								1020	0.043999		1085	0.048188
1025	0.009979		1025	0.69571								1025	0.043987		1090	0.048072
1030	0.009902		1030	0.686216								1030	0.044251		1095	0.048618
1035	0.009869		1035	0.674798								1035	0.04485		1100	0.048934
1040	0.009867		1040	0.669501								1040	0.045196		1105	0.049444
1045	0.009879		1045	0.66157								1045	0.045793		1110	0.049367
1050	0.009932		1050	0.658051								1050	0.046285		1115	0.049228
1055	0.009872		1055	0.651865								1055	0.046442		1120	0.049609
1060	0.009878		1060	0.640798								1060	0.047273		1125	0.050025
1065	0.009684		1065	0.63547								1065	0.046733		1130	0.050427
1070	0.009617		1070	0.623277								1070	0.047318		1135	0.050502
1075	0.009674		1075	0.621878								1075	0.047705		1140	0.051019
1080	0.009542		1080	0.613543								1080	0.047693		1145	0.051055
1085	0.009532		1085	0.606614								1085	0.048188		1150	0.051008
1090	0.009399		1090	0.599588								1090	0.048072		1155	0.050936
1095	0.009225		1095	0.581883								1095	0.048618		1160	0.050991
1100	0.009332		1100	0.584833								1100	0.048934		1165	0.051424
1105	0.009425		1105	0.584569								1105	0.049444		1170	0.05144
1110	0.009331		1110	0.579632								1110	0.049367		1175	0.051456
1115	0.009207		1115	0.573543								1115	0.049228		1180	0.051601
1120	0.009166		1120	0.566612								1120	0.049609		1185	0.051871
1125	0.009108		1125	0.558339								1125	0.050025		1190	0.051976
1130	0.009081		1130	0.552249								1130	0.050427		1195	0.051849
1135	0.009019		1135	0.547667								1135	0.050502		1200	0.052544
1140	0.00898		1140	0.539771								1140	0.051019		1205	0.052301
1145	0.008975		1145	0.539091								1145	0.051055		1210	0.052663
1150	0.00892		1150	0.536281								1150	0.051008		1215	0.052522
1155	0.008818		1155	0.530891								1155	0.050936		1220	0.052381
1160	0.008657		1160	0.520638								1160	0.050991		1225	0.052545
1165	0.008659		1165	0.516373								1165	0.051424		1230	0.052731
1170	0.008626		1170	0.514248								1170	0.05144		1235	0.052798
1175	0.008538		1175	0.508847								1175	0.051456		1240	0.0528
1180	0.008475		1180	0.503668								1180	0.051601		1245	0.053036
1185	0.00843		1185	0.498389								1185	0.051871		1250	0.053078
1190	0.008397		1190	0.495435								1190	0.051976		1255	0.053104
1195	0.008284		1195	0.48996								1195	0.051849		1260	0.053398
1200	0.008258		1200	0.481966								1200	0.052544		1265	0.053738
1205	0.008166		1205	0.478814								1205	0.052301		1270	0.053467
1210	0.008148		1210	0.474467								1210	0.052663		1275	0.053315
1215	0.008151		1215	0.475917								1215	0.052522		1280	0.053823
1220	0.008067		1220	0.472282								1220	0.052381		1285	0.05426
1225	0.007995		1225	0.466605								1225	0.052545		1290	0.054136
1230	0.00794		1230	0.461758								1230	0.052731		1295	0.053953
1235	0.007879		1235	0.457637								1235	0.052798		1300	0.05441
1240	0.007794		1240	0.452676								1240	0.0528		1305	0.054152
1245	0.007765		1245	0.448988								1245	0.053036		1310	0.054914
1250	0.007717		1250	0.445861								1250	0.053078		1315	0.05501
1255	0.007654		1255	0.442001								1255	0.053104		1320	0.055143
1260	0.007648		1260	0.439227								1260	0.053398		1325	0.054885
1265	0.007634		1265	0.435647								1265	0.053738		1330	0.055953
1270	0.007547		1270	0.432863								1270	0.053467		1335	0.055544
1275	0.007445		1275	0.428234								1275	0.053315		1340	0.055302
1280	0.007284		1280	0.41502								1280	0.053823		1345	0.055946
1285	0.007305		1285	0.41286								1285	0.05426		1350	0.055654
1290	0.007362		1290	0.417035								1290	0.054136		1355	0.055643
1295	0.007316		1295	0.415832								1295	0.053953		1360	0.055943
1300	0.007315		1300	0.412289								1300	0.05441		1365	0.056657
1305	0.007207		1305	0.408136								1305	0.054152		1370	0.056877
1310	0.007209		1310	0.402584								1310	0.054914		1375	0.056932
1315	0.007132		1315	0.397585								1315	0.05501		1380	0.056814
1320	0.007129		1320	0.396464								1320	0.055143		1385	0.056821
1325	0.007037		1325	0.393185								1325	0.054885		1390	0.056979
1330	0.007098		1330	0.389022								1330	0.055953		1395	0.057203
1335	0.007006		1335	0.386808								1335	0.055544		1400	0.057405
1340	0.006924		1340	0.383958								1340	0.055302		1405	0.057952
1345	0.006958		1345	0.381402								1345	0.055946		1410	0.058109
1350	0.006859		1350	0.377944								1350	0.055654		1415	0.058327
1355	0.006782		1355	0.373773								1355	0.055643		1420	0.057697
1360	0.006756		1360	0.370347								1360	0.055943		1425	0.057929
1365	0.006785		1365	0.367246								1365	0.056657		1430	0.057806
1370	0.006752		1370	0.364051								1370	0.056877		1435	0.057541
1375	0.006712		1375	0.361544								1375	0.056932		1440	0.057543
1380	0.006657		1380	0.359322								1380	0.056814		1445	0.057722
1385	0.006614		1385	0.35696								1385	0.056821		1450	0.058569
1390	0.006585		1390	0.35441								1390	0.056979		1455	0.05904
1395	0.006553		1395	0.351304								1395	0.057203		1460	0.058836
1400	0.006509		1400	0.347718								1400	0.057405		1465	0.05906
1405	0.006515		1405	0.344756								1405	0.057952		1470	0.059802
1410	0.006476		1410	0.341762								1410	0.058109		1475	0.059804
1415	0.006445		1415	0.338857								1415	0.058327		1480	0.060095
1420	0.006308		1420	0.335276								1420	0.057697		1485	0.059847
1425	0.00626		1425	0.331392								1425	0.057929		1490	0.060251
1430	0.006216		1430	0.329763								1430	0.057806		1495	0.058624
1435	0.006161		1435	0.328351								1435	0.057541		1500	0.058987
1440	0.006093		1440	0.324713								1440	0.057543		1505	0.060341
1445	0.006058		1445	0.321847								1445	0.057722		1510	0.06087
1450	0.006102		1450	0.3195								1450	0.058569		1515	0.058793
															1520	0.060828
wavelength	0012-radiance-SWIR		wavelength	solar-irradiance-SWIR								wavelength	0012-RADF-SWIR		1525	0.061193
1400	0.009351		1400	0.347517								1400	0.082517		1530	0.062402
1405	0.009617		1405	0.344843								1405	0.085523		1535	0.061326
1410	0.009488		1410	0.341678								1410	0.085157		1540	0.061021
1415	0.00969		1415	0.338996								1415	0.087658		1545	0.064341
1420	0.009475		1420	0.335446								1420	0.08662		1550	0.061784
1425	0.009113		1425	0.330854								1425	0.084467		1555	0.061738
1430	0.009191		1430	0.32963								1430	0.085507		1560	0.061921
1435	0.008867		1435	0.329092								1435	0.082627		1565	0.061355
1440	0.009054		1440	0.324293								1440	0.085618		1570	0.06171
1445	0.008998		1445	0.321816								1445	0.085744		1575	0.061413
1450	0.008703		1450	0.319589								1450	0.08351		1580	0.063449
1455	0.008957		1455	0.316874								1455	0.086684		1585	0.061832
1460	0.008883		1460	0.315343								1460	0.086385		1590	0.062996
1465	0.00884		1465	0.312628								1465	0.086714		1595	0.063308
1470	0.008845		1470	0.308923								1470	0.087803		1600	0.063014
1475	0.00874		1475	0.305248								1475	0.087806		1605	0.062431
1480	0.008743		1480	0.303871								1480	0.088234		1610	0.063553
1485	0.008607		1485	0.300385								1485	0.087869		1615	0.061991
1490	0.008613		1490	0.298579								1490	0.088462		1620	0.064015
1495	0.008365		1495	0.298028								1495	0.086074		1625	0.063255
1500	0.008245		1500	0.291948								1500	0.086606		1630	0.062441
1505	0.008274		1505	0.286399								1505	0.088595		1635	0.063079
1510	0.008391		1510	0.287926								1510	0.089371		1640	0.062623
1515	0.008085		1515	0.287224								1515	0.086322		1645	0.061486
1520	0.00829		1520	0.284655								1520	0.08931		1650	0.06443
1525	0.008266		1525	0.282141								1525	0.089845		1655	0.062036
1530	0.008345		1530	0.279317								1530	0.091621		1660	0.063258
1535	0.008119		1535	0.276519								1535	0.090041		1665	0.061005
1540	0.008005		1540	0.274								1540	0.089593		1670	0.063067
1545	0.00838		1545	0.272036								1545	0.094467		1675	0.065019
1550	0.00796		1550	0.269097								1550	0.090713		1680	0.06564
1555	0.007882		1555	0.266657								1555	0.090646		1685	0.063235
1560	0.007865		1560	0.265295								1560	0.090915		1690	0.064185
1565	0.007728		1565	0.263081								1565	0.090083		1695	0.064757
1570	0.00767		1570	0.259604								1570	0.090604		1700	0.064202
1575	0.007502		1575	0.255143								1575	0.090169		1705	0.064511
1580	0.007686		1580	0.253014								1580	0.093158		1710	0.064748
1585	0.007397		1585	0.249868								1585	0.090784		1715	0.063939
1590	0.007454		1590	0.24714								1590	0.092493		1720	0.064179
1595	0.007531		1595	0.248463								1595	0.092951		1725	0.063924
1600	0.007473		1600	0.247701								1600	0.092519		1730	0.064422
1605	0.007305		1605	0.244395								1605	0.091662		1735	0.064651
1610	0.007318		1610	0.240508								1610	0.09331		1740	0.066531
1615	0.007057		1615	0.237773								1615	0.091017		1745	0.065928
1620	0.007263		1620	0.236975								1620	0.093989		1750	0.065267
1625	0.007187		1625	0.237314								1625	0.092873		1755	0.066066
1630	0.007033		1630	0.235257								1630	0.091677		1760	0.063793
1635	0.006936		1635	0.229665								1635	0.092614		1765	0.063852
1640	0.006733		1640	0.224567								1640	0.091945		1770	0.064232
1645	0.006577		1645	0.223419								1645	0.090276		1775	0.065576
1650	0.006904		1650	0.223813								1650	0.094597		1780	0.06613
1655	0.006648		1655	0.22383								1655	0.091083		1785	0.064707
1660	0.006744		1660	0.222674								1660	0.092878		1790	0.065308
1665	0.006417		1665	0.219703								1665	0.089569		1795	0.065724
1670	0.006512		1670	0.215666								1670	0.092597		1800	0.066528
1675	0.006571		1675	0.211087								1675	0.095463		1805	0.065789
1680	0.00652		1680	0.207468								1680	0.096374		1810	0.065302
1685	0.006274		1685	0.207232								1685	0.092843		1815	0.066816
1690	0.006399		1690	0.208233								1690	0.094238		1820	0.065691
1695	0.006439		1695	0.207683								1695	0.095078		1825	0.065138
1700	0.006325		1700	0.205771								1700	0.094263		1830	0.065473
1705	0.006293		1705	0.203747								1705	0.094718		1835	0.06725
1710	0.006241		1710	0.201326								1710	0.095064		1840	0.065455
1715	0.006076		1715	0.198481								1715	0.093878		1845	0.065524
1720	0.006021		1720	0.195949								1720	0.09423		1850	0.065305
1725	0.005908		1725	0.193039								1725	0.093855		1855	0.066303
1730	0.005836		1730	0.189214								1730	0.094586		1860	0.065591
1735	0.005746		1735	0.185636								1735	0.094922		1865	0.066377
1740	0.00588		1740	0.184597								1740	0.097682		1870	0.066448
1745	0.005833		1745	0.184796								1745	0.096797		1875	0.06662
1750	0.005763		1750	0.184427								1750	0.095827		1880	0.066861
1755	0.0058		1755	0.183367								1755	0.097		1885	0.067773
1760	0.00555		1760	0.181716								1760	0.093662		1890	0.066458
1765	0.005498		1765	0.179847								1765	0.093749		1895	0.067474
1770	0.005472		1770	0.177937								1770	0.094307		1900	0.068206
1775	0.005523		1775	0.175913								1775	0.096281		1905	0.066658
1780	0.005512		1780	0.174093								1780	0.097094		1910	0.067581
1785	0.005352		1785	0.172757								1785	0.095005		1915	0.065483
1790	0.005364		1790	0.17155								1790	0.095887		1920	0.068942
1795	0.005351		1795	0.170051								1795	0.096498		1925	0.06717
1800	0.005362		1800	0.168341								1800	0.097679		1930	0.067737
1805	0.00524		1805	0.166359								1805	0.096594		1935	0.065217
1810	0.005112		1810	0.163507								1810	0.095878		1940	0.066424
1815	0.005125		1815	0.160207								1815	0.098102		1945	0.068572
1820	0.004982		1820	0.158405								1820	0.096449		1950	0.067823
1825	0.00494		1825	0.158402								1825	0.095638		1955	0.066283
1830	0.004963		1830	0.158327								1830	0.096129		1960	0.067374
1835	0.005062		1835	0.157217								1835	0.098738		1965	0.068034
1840	0.004874		1840	0.15553								1840	0.096103		1970	0.067118
1845	0.004831		1845	0.153994								1845	0.096205		1975	0.067435
1850	0.004778		1850	0.152816								1850	0.095883		1980	0.068042
1855	0.00481		1855	0.151525								1855	0.097347		1985	0.06796
1860	0.004701		1860	0.149697								1860	0.096303		1990	0.068786
1865	0.004674		1865	0.147076								1865	0.097456		1995	0.067882
1870	0.004573		1870	0.143743								1870	0.097561		2000	0.069097
1875	0.004506		1875	0.141273								1875	0.097813		2005	0.069336
1880	0.004512		1880	0.14095								1880	0.098168		2010	0.069294
1885	0.004582		1885	0.141211								1885	0.099506		2015	0.069365
1890	0.00447		1890	0.140485								1890	0.097576		2020	0.067303
1895	0.0045		1895	0.139298								1895	0.099068		2025	0.069347
1900	0.00452		1900	0.138416								1900	0.100142		2030	0.069828
1905	0.004393		1905	0.13765								1905	0.09787		2035	0.069441
1910	0.004422		1910	0.136668								1910	0.099224		2040	0.06904
1915	0.004248		1915	0.135495								1915	0.096145		2045	0.068561
1920	0.004429		1920	0.134182								1920	0.101222		2050	0.068593
1925	0.004267		1925	0.132683								1925	0.098621		2055	0.06842
1930	0.004247		1930	0.130956								1930	0.099454		2060	0.069196
1935	0.004024		1935	0.128875								1935	0.095753		2065	0.069755
1940	0.004023		1940	0.126502								1940	0.097525		2070	0.068845
1945	0.004097		1945	0.124792								1945	0.10068		2075	0.070371
1950	0.004043		1950	0.124507								1950	0.09958		2080	0.069528
1955	0.00396		1955	0.124785								1955	0.097319		2085	0.069644
1960	0.004014		1960	0.124439								1960	0.09892		2090	0.069911
1965	0.004019		1965	0.123384								1965	0.09989		2095	0.068882
1970	0.003922		1970	0.122051								1970	0.098544		2100	0.070228
1975	0.003897		1975	0.120702								1975	0.09901		2105	0.069127
1980	0.003893		1980	0.119502								1980	0.099902		2110	0.069363
1985	0.003856		1985	0.11851								1985	0.099781		2115	0.070182
1990	0.003873		1990	0.117603								1990	0.100993		2120	0.070536
1995	0.003792		1995	0.116676								1995	0.099667		2125	0.069572
2000	0.00383		2000	0.115774								2000	0.10145		2130	0.069834
2005	0.003815		2005	0.114923								2005	0.101801		2135	0.069907
2010	0.003783		2010	0.114028								2010	0.101739		2140	0.070352
2015	0.003752		2015	0.112977								2015	0.101844		2145	0.071074
2020	0.003602		2020	0.111784								2020	0.098816		2150	0.069423
2025	0.003671		2025	0.110567								2025	0.101818		2155	0.070271
2030	0.003659		2030	0.109447								2030	0.102523		2160	0.070142
2035	0.003608		2035	0.108522								2035	0.101956		2165	0.072582
2040	0.003563		2040	0.107792								2040	0.101366		2170	0.07062
2045	0.003515		2045	0.107083								2045	0.100663		2175	0.072002
2050	0.003488		2050	0.10621								2050	0.100711		2180	0.071953
2055	0.003445		2055	0.105166								2055	0.100456		2185	0.070715
2060	0.003449		2060	0.104107								2060	0.101596		2190	0.07035
2065	0.003446		2065	0.103184								2065	0.102416		2195	0.071954
2070	0.003375		2070	0.102393								2070	0.10108		2200	0.073612
2075	0.003423		2075	0.101598								2075	0.10332		2205	0.069267
2080	0.003352		2080	0.100697								2080	0.102082		2210	0.072006
2085	0.003325		2085	0.099719								2085	0.102253		2215	0.070523
2090	0.003306		2090	0.098771								2090	0.102645		2220	0.070771
2095	0.00323		2095	0.097942								2095	0.101134		2225	0.073047
2100	0.003269		2100	0.097224								2100	0.103111		2230	0.072163
2105	0.003194		2105	0.096506								2105	0.101495		2235	0.073038
2110	0.003178		2110	0.095697								2110	0.10184		2240	0.073178
2115	0.003186		2115	0.094818								2115	0.103043		2245	0.074039
2120	0.003173		2120	0.093957								2120	0.103563		2250	0.072256
2125	0.003104		2125	0.093187								2125	0.102148		2255	0.073057
2130	0.003093		2130	0.092509								2130	0.102532		2260	0.073158
2135	0.003075		2135	0.091875								2135	0.102639		2265	0.073499
2140	0.003073		2140	0.091234								2140	0.103293		2270	0.073702
2145	0.00308		2145	0.090513								2145	0.104353		2275	0.073348
2150	0.002978		2150	0.089597								2150	0.101928		2280	0.072477
2155	0.002974		2155	0.088396								2155	0.103174		2285	0.074239
2160	0.002923		2160	0.08704								2160	0.102985		2290	0.072473
2165	0.002985		2165	0.085899								2165	0.106566		2295	0.074574
2170	0.002882		2170	0.085238								2170	0.103687		2300	0.074794
2175	0.002928		2175	0.084937								2175	0.105715		2305	0.075011
2180	0.002917		2180	0.084676								2180	0.105643		2310	0.074002
2185	0.002853		2185	0.084268								2185	0.103825		2315	0.075531
2190	0.002819		2190	0.083695								2190	0.10329		2320	0.074599
2195	0.002859		2195	0.082991								2195	0.105645		2325	0.075007
2200	0.002897		2200	0.0822								2200	0.108079		2330	0.074867
2205	0.002772		2205	0.081407								2205	0.104423		2335	0.074109
2210	0.002775		2210	0.080693								2210	0.105461		2340	0.074887
2215	0.002734		2215	0.080062								2215	0.104721		2345	0.074651
2220	0.002726		2220	0.079456								2220	0.105211		2350	0.075583
2225	0.002802		2225	0.078825								2225	0.10901		2355	0.075821
2230	0.002712		2230	0.078161								2230	0.106405		2360	0.075684
2235	0.00264		2235	0.077472								2235	0.104502		2365	0.074843
2240	0.002629		2240	0.076773								2240	0.105014		2370	0.075013
2245	0.002581		2245	0.07608								2245	0.104035		2375	0.075875
2250	0.002646		2250	0.075406								2250	0.107609		2380	0.076957
2255	0.002648		2255	0.074762								2255	0.108618		2385	0.078078
2260	0.002559		2260	0.074156								2260	0.105825		2390	0.077134
2265	0.002509		2265	0.073572								2265	0.104581		2395	0.077327
2270	0.002526		2270	0.07298								2270	0.106143		2400	0.076852
2275	0.002581		2275	0.072353								2275	0.109394		2405	0.077613
2280	0.002536		2280	0.071691								2280	0.10848		2410	0.078735
2285	0.002533		2285	0.071019								2285	0.109377		2415	0.079578
2290	0.002464		2290	0.070368								2290	0.107381		2420	0.079239
2295	0.002479		2295	0.069768								2295	0.108964		2425	0.079325
2300	0.002488		2300	0.06922								2300	0.110226		2430	0.078996
															2435	0.077929
wavelength	0012-radiance-MWIR		wavelength	solar-irradiance-MWIR								wavelength	0012-RADF-MWIR		2440	0.078895
2200	0.002707		2200	0.0823								2200	0.100868		2445	0.078546
2205	0.002544		2205	0.081123								2205	0.096169		2450	0.080219
2210	0.002624		2210	0.080491								2210	0.099972		2455	0.080029
2215	0.002558		2215	0.080117								2215	0.097913		2460	0.080088
2220	0.002549		2220	0.079555								2220	0.098258		2465	0.081686
2225	0.002607		2225	0.07883								2225	0.101418		2470	0.082102
2230	0.002555		2230	0.078204								2230	0.10019		2475	0.082375
2235	0.002563		2235	0.077509								2235	0.101405		2480	0.080863
2240	0.002542		2240	0.076727								2240	0.101599		2485	0.081218
2245	0.00255		2245	0.076074								2245	0.102794		2490	0.083036
2250	0.002466		2250	0.075383								2250	0.100319		2495	0.081221
2255	0.00247		2255	0.074677								2255	0.101432		2500	0.082616
2260	0.002454		2260	0.074091								2260	0.101572		2505	0.081241
2265	0.002448		2265	0.073567								2265	0.102045		2510	0.083119
2270	0.002439		2270	0.073095								2270	0.102326		2515	0.083543
2275	0.002406		2275	0.072454								2275	0.101835		2520	0.084283
2280	0.002351		2280	0.071648								2280	0.100626		2525	0.085277
2285	0.002387		2285	0.071019								2285	0.103072		2530	0.085668
2290	0.002308		2290	0.070342								2290	0.10062		2535	0.084464
2295	0.002348		2295	0.069545								2295	0.103537		2540	0.083872
2300	0.002341		2300	0.069134								2300	0.103842		2545	0.086809
2305	0.002338		2305	0.068845								2305	0.104144		2550	0.086445
2310	0.002289		2310	0.068321								2310	0.102744		2555	0.086665
2315	0.00231		2315	0.067552								2315	0.104867		2560	0.086638
2320	0.00225		2320	0.06662								2320	0.103572		2565	0.088379
2325	0.002235		2325	0.065816								2325	0.104138		2570	0.088373
2330	0.002218		2330	0.065437								2330	0.103945		2575	0.090113
2335	0.002186		2335	0.065153								2335	0.102892		2580	0.088758
2340	0.002198		2340	0.06483								2340	0.103972		2585	0.088041
2345	0.002174		2345	0.064325								2345	0.103644		2590	0.089094
2350	0.002172		2350	0.063473								2350	0.104938		2595	0.090295
2355	0.002152		2355	0.062691								2355	0.105269		2600	0.088244
2360	0.002137		2360	0.062367								2360	0.105078		2605	0.089867
2365	0.002104		2365	0.062094								2365	0.103911		2610	0.089884
2370	0.002091		2370	0.06157								2370	0.104147		2615	0.089943
2375	0.002093		2375	0.060929								2375	0.105344		2620	0.090288
2380	0.002095		2380	0.06013								2380	0.106846		2625	0.090744
2385	0.002096		2385	0.059295								2385	0.108402		2630	0.091258
2390	0.002058		2390	0.058932								2390	0.107092		2635	0.089105
2395	0.002057		2395	0.058757								2395	0.107359		2640	0.089763
2400	0.002034		2400	0.058459								2400	0.1067		2645	0.092404
2405	0.002039		2405	0.058028								2405	0.107756		2650	0.093197
2410	0.002044		2410	0.057341								2410	0.109315		2655	0.09365
2415	0.002038		2415	0.056567								2415	0.110485		2660	0.094357
2420	0.002015		2420	0.056168								2420	0.110014		2665	0.093263
2425	0.00201		2425	0.055968								2425	0.110134		2670	0.09657
2430	0.001991		2430	0.05567								2430	0.109677		2675	0.094552
2435	0.00195		2435	0.05527								2435	0.108195		2680	0.095359
2440	0.001958		2440	0.054817								2440	0.109537		2685	0.095502
2445	0.001928		2445	0.054217								2445	0.109052		2690	0.096259
2450	0.001946		2450	0.053582								2450	0.111375		2695	0.097186
2455	0.001927		2455	0.053185								2455	0.111111		2700	0.096969
2460	0.001922		2460	0.053008								2460	0.111193		2705	0.09811
2465	0.001951		2465	0.052755								2465	0.113412		2710	0.09691
2470	0.001945		2470	0.052326								2470	0.11399		2715	0.09793
2475	0.001932		2475	0.051804								2475	0.114369		2720	0.099018
2480	0.001876		2480	0.051243								2480	0.11227		2725	0.099511
2485	0.00187		2485	0.050856								2485	0.112762		2730	0.101195
2490	0.001905		2490	0.050674								2490	0.115285		2735	0.100759
2495	0.001857		2495	0.050501								2495	0.112765		2740	0.10021
2500	0.001879		2500	0.050236								2500	0.114703		2745	0.101509
2505	0.001833		2505	0.049836								2505	0.112793		2750	0.101536
2510	0.001858		2510	0.049374								2510	0.115401		2755	0.10106
2515	0.001854		2515	0.049018								2515	0.115989		2760	0.1027
2520	0.001861		2520	0.048771								2520	0.117017		2765	0.103084
2525	0.001873		2525	0.048513								2525	0.118398		2770	0.103636
2530	0.001868		2530	0.048163								2530	0.11894		2775	0.104119
2535	0.001824		2535	0.047699								2535	0.117268		2780	0.103801
2540	0.001793		2540	0.047219								2540	0.116447		2785	0.102816
2545	0.001841		2545	0.046843								2545	0.120524		2790	0.105564
2550	0.001821		2550	0.046529								2550	0.120019		2795	0.104446
2555	0.001813		2555	0.046207								2555	0.120324		2800	0.105879
2560	0.0018		2560	0.04589								2560	0.120287		2805	0.106784
2565	0.001825		2565	0.045611								2565	0.122704		2810	0.106868
2570	0.001815		2570	0.045364								2570	0.122696		2815	0.106679
2575	0.001838		2575	0.045052								2575	0.125111		2820	0.108681
2580	0.001792		2580	0.044595								2580	0.12323		2825	0.108032
2585	0.00176		2585	0.044155								2585	0.122235		2830	0.108271
2590	0.001771		2590	0.043906								2590	0.123697		2835	0.109372
2595	0.001788		2595	0.043738								2595	0.125364		2840	0.107068
2600	0.001739		2600	0.043528								2600	0.122517		2845	0.109569
2605	0.00176		2605	0.043258								2605	0.12477		2850	0.107675
2610	0.001745		2610	0.042881								2610	0.124794		2855	0.108635
2615	0.001723		2615	0.042313								2615	0.124875		2860	0.111077
2620	0.001699		2620	0.041564								2620	0.125354		2865	0.112798
2625	0.001684		2625	0.04099								2625	0.125988		2870	0.114504
2630	0.001689		2630	0.04088								2630	0.126702		2875	0.113487
2635	0.001651		2635	0.040926								2635	0.123712		2880	0.113564
2640	0.001659		2640	0.040823								2640	0.124625		2885	0.11642
2645	0.0017		2645	0.040636								2645	0.128293		2890	0.117819
2650	0.001705		2650	0.040409								2650	0.129393		2895	0.118188
2655	0.001701		2655	0.040119								2655	0.130022		2900	0.122168
2660	0.0017		2660	0.039795								2660	0.131004		2905	0.121115
2665	0.001668		2665	0.039504								2665	0.129485		2910	0.121301
2670	0.001718		2670	0.039295								2670	0.134076		2915	0.122136
2675	0.001675		2675	0.039129								2675	0.131274		2920	0.125181
2680	0.001682		2680	0.03896								2680	0.132395		2925	0.123928
2685	0.001676		2685	0.038763								2685	0.132593		2930	0.124488
2690	0.001679		2690	0.038527								2690	0.133644		2935	0.124226
2695	0.001684		2695	0.038273								2695	0.134931		2940	0.127803
2700	0.001669		2700	0.038017								2700	0.13463		2945	0.127492
2705	0.001677		2705	0.037755								2705	0.136214		2950	0.126817
2710	0.001645		2710	0.037493								2710	0.134549		2955	0.126736
2715	0.001651		2715	0.037238								2715	0.135964		2960	0.129261
2720	0.001658		2720	0.036985								2720	0.137475		2965	0.131998
2725	0.001655		2725	0.036735								2725	0.13816		2970	0.129097
2730	0.001672		2730	0.036495								2730	0.140497		2975	0.132509
2735	0.001654		2735	0.036258								2735	0.139893		2980	0.130875
2740	0.001634		2740	0.036016								2740	0.13913		2985	0.135561
2745	0.001643		2745	0.035751								2745	0.140933		2990	0.13539
2750	0.001629		2750	0.035437								2750	0.14097		2995	0.137328
2755	0.001606		2755	0.035101								2755	0.14031		3000	0.138883
2760	0.001619		2760	0.03482								2760	0.142588		3005	0.140224
2765	0.001616		2765	0.034626								2765	0.143121		3010	0.140188
2770	0.001617		2770	0.034463								2770	0.143887		3015	0.145284
2775	0.001616		2775	0.034282								2775	0.144557		3020	0.140487
2780	0.001602		2780	0.034089								2780	0.144116		3025	0.146333
2785	0.001578		2785	0.0339								2785	0.142748		3030	0.146014
2790	0.001611		2790	0.033708								2790	0.146564		3035	0.14674
2795	0.001584		2795	0.033498								2795	0.145011		3040	0.146384
2800	0.001595		2800	0.033274								2800	0.147001		3045	0.148266
2805	0.001598		2805	0.033054								2805	0.148257		3050	0.149281
2810	0.001589		2810	0.032842								2810	0.148374		3055	0.149271
2815	0.001576		2815	0.032631								2815	0.148112		3060	0.151911
2820	0.001595		2820	0.032416								2820	0.150892		3065	0.154197
2825	0.001575		2825	0.032202								2825	0.14999		3070	0.153901
2830	0.001568		2830	0.031988								2830	0.150322		3075	0.154923
2835	0.001573		2835	0.031767								2835	0.151851		3080	0.155591
2840	0.001529		2840	0.031543								2840	0.148651		3085	0.159144
2845	0.001554		2845	0.031327								2845	0.152123		3090	0.15984
2850	0.001517		2850	0.031119								2850	0.149494		3095	0.158504
2855	0.00152		2855	0.030905								2855	0.150827		3100	0.161174
2860	0.001542		2860	0.030663								2860	0.154217		3105	0.164533
2865	0.001552		2865	0.030391								2865	0.156607		3110	0.163713
2870	0.001562		2870	0.030131								2870	0.158976		3115	0.165294
2875	0.001538		2875	0.029934								2875	0.157563		3120	0.167445
2880	0.001532		2880	0.029797								2880	0.15767		3125	0.165978
2885	0.001564		2885	0.029673								2885	0.161636		3130	0.169137
2890	0.001575		2890	0.029527								2890	0.163578		3135	0.169758
2895	0.001571		2895	0.02936								2895	0.164091		3140	0.173146
2900	0.001614		2900	0.029181								2900	0.169616		3145	0.173135
2905	0.00159		2905	0.028997								2905	0.168154		3150	0.176318
2910	0.001582		2910	0.028807								2910	0.168412		3155	0.174074
2915	0.001582		2915	0.02861								2915	0.169571		3160	0.176049
2920	0.00161		2920	0.028408								2920	0.1738		3165	0.181299
2925	0.001583		2925	0.028214								2925	0.17206		3170	0.179269
2930	0.00158		2930	0.028034								2930	0.172837		3175	0.179108
2935	0.001567		2935	0.027862								2935	0.172473		3180	0.181082
2940	0.001602		2940	0.027687								2940	0.17744		3185	0.181676
2945	0.001588		2945	0.027512								2945	0.177008		3190	0.178174
2950	0.00157		2950	0.027345								2950	0.17607		3195	0.180757
2955	0.00156		2955	0.027188								2955	0.175959		3200	0.182502
2960	0.001582		2960	0.027033								2960	0.179463
2965	0.001606		2965	0.026874								2965	0.183264
2970	0.001561		2970	0.026708								2970	0.179236
2975	0.001592		2975	0.026537								2975	0.183973
2980	0.001562		2980	0.026362								2980	0.181705
2985	0.001607		2985	0.026184								2985	0.18821
2990	0.001594		2990	0.026005								2990	0.187973
2995	0.001606		2995	0.025831								2995	0.190664
3000	0.001614		3000	0.025669								3000	0.192823
3005	0.00162		3005	0.025518								3005	0.194685
3010	0.00161		3010	0.025367								3010	0.194635
3015	0.001658		3015	0.025207								3015	0.20171
3020	0.001592		3020	0.02503								3020	0.19505
3025	0.001645		3025	0.02483								3025	0.203167
3030	0.001627		3030	0.024612								3030	0.202724
3035	0.001621		3035	0.0244								3035	0.203731
3040	0.001606		3040	0.024233								3040	0.203237
3045	0.001619		3045	0.024119								3045	0.20585
3050	0.001624		3050	0.024029								3050	0.207259
3055	0.001617		3055	0.023927								3055	0.207246
3060	0.001637		3060	0.023802								3060	0.210911
3065	0.001652		3065	0.023664								3065	0.214085
3070	0.001639		3070	0.023523								3070	0.213673
3075	0.00164		3075	0.023382								3075	0.215093
3080	0.001637		3080	0.023239								3080	0.216021
3085	0.001664		3085	0.023095								3085	0.220953
3090	0.001661		3090	0.022953								3090	0.221919
3095	0.001637		3095	0.022812								3095	0.220064
3100	0.001654		3100	0.022667								3100	0.223772
3105	0.001677		3105	0.022513								3105	0.228435
3110	0.001657		3110	0.022356								3110	0.227296
3115	0.001662		3115	0.022209								3115	0.229491
3120	0.001674		3120	0.022082								3120	0.232477
3125	0.001651		3125	0.021971								3125	0.230442
3130	0.001674		3130	0.021861								3130	0.234828
3135	0.001671		3135	0.021742								3135	0.23569
3140	0.001694		3140	0.02161								3140	0.240393
3145	0.001683		3145	0.021471								3145	0.240378
3150	0.001703		3150	0.021334								3150	0.244797
3155	0.001671		3155	0.021203								3155	0.241681
3160	0.00168		3160	0.021078								3160	0.244424
3165	0.00172		3165	0.020955								3165	0.251712
3170	0.001691		3170	0.020835								3170	0.248894
3175	0.00168		3175	0.020718								3175	0.248671
3180	0.001689		3180	0.020602								3180	0.251411
3185	0.001685		3185	0.020486								3185	0.252236
3190	0.001643		3190	0.020368								3190	0.247373
3195	0.001657		3195	0.020248								3195	0.25096
3200	0.001663		3200	0.020127								3200	0.253383

## Sheet: 0014
wavelength	0014-radiance-VIS		wavelength	solar-irradiance-VIS		Ancillary data	VIS-channel	NIR-channel	SWIR-channel	MWIR-channel		wavelength	0014-RADF-VIS		wavelength	0014-RADF-connected
480	0.013145		480	2.11418		Start_Time (UTC)	2020-12-02T09:02:41.387Z	2020-12-02T09:05:12.387Z	2020-12-02T09:06:36.727Z	2020-12-02T09:08:30.107Z		480	0.019067		480	0.02175
485	0.009675		485	1.93161		Stop_Time (UTC)	2020-12-02T09:04:21.047Z	2020-12-02T09:05:56.107Z	2020-12-02T09:07:48.387Z	2020-12-02T09:10:09.687Z		485	0.015361		485	0.017522
490	0.011622		490	2.00253		Solar_Incidence_Angle(°)	48.2736	48.2651	48.2602	48.2536		490	0.017797		490	0.020302
495	0.011994		495	2.01142		Solar_Azimuth_Angle(°)	145.245	145.272	145.286	145.306		495	0.018286		495	0.020859
500	0.011156		500	1.94001		Rover_Incidence_Angle(°)	49.9457	49.716	49.716	49.716		500	0.017634		500	0.020116
505	0.012199		505	1.97234		Rover_Azimuth_Angle(°)	31.3159	31.3676	31.3676	31.3676		505	0.018968		505	0.021637
510	0.011656		510	1.93179		Rover_Phase_Angle(°)	78.6622	78.4778	78.482	78.4877		510	0.018504		510	0.021107
515	0.010749		515	1.82513								515	0.018061		515	0.020603
520	0.01139		520	1.83032								520	0.019084		520	0.021769
525	0.011465		525	1.88551								525	0.018647		525	0.021271
530	0.011818		530	1.92378								530	0.018839		530	0.021489
535	0.012197		535	1.91093								535	0.019574		535	0.022328
540	0.01191		540	1.86102								540	0.019626		540	0.022387
545	0.012278		545	1.89488								545	0.01987		545	0.022666
550	0.011987		550	1.88939								550	0.019455		550	0.022193
555	0.012271		555	1.88074								555	0.020009		555	0.022825
560	0.012187		560	1.82252								560	0.020506		560	0.023392
565	0.011944		565	1.82868								565	0.020031		565	0.022849
570	0.012069		570	1.81578								570	0.020384		570	0.023252
575	0.012278		575	1.83484								575	0.020521		575	0.023409
580	0.012529		580	1.81802								580	0.021134		580	0.024108
585	0.011824		585	1.80676								585	0.020069		585	0.022893
590	0.012007		590	1.74857								590	0.021058		590	0.024022
595	0.012353		595	1.76868								595	0.021418		595	0.024432
600	0.011456		600	1.73616								600	0.020236		600	0.023083
605	0.011786		605	1.73439								605	0.02084		605	0.023773
610	0.011967		610	1.71201								610	0.021436		610	0.024452
615	0.01155		615	1.66885								615	0.021223		615	0.02421
620	0.011269		620	1.66695								620	0.020731		620	0.023648
625	0.011222		625	1.64329								625	0.020942		625	0.023889
630	0.011685		630	1.6375								630	0.021883		630	0.024962
635	0.011784		635	1.62								635	0.022307		635	0.025446
640	0.012077		640	1.60108								640	0.023132		640	0.026387
645	0.011299		645	1.58269								645	0.021893		645	0.024973
650	0.011479		650	1.56074								650	0.022555		650	0.025729
655	0.010725		655	1.48896								655	0.022089		655	0.025197
660	0.011223		660	1.49467								660	0.023026		660	0.026266
665	0.011265		665	1.50879								665	0.022897		665	0.026119
670	0.01126		670	1.50487								670	0.022945		670	0.026174
675	0.010964		675	1.49509								675	0.022488		675	0.025653
680	0.010937		680	1.47257								680	0.022777		680	0.025982
685	0.010639		685	1.45934								685	0.022357		685	0.025503
690	0.010896		690	1.44311								690	0.023155		690	0.026414
695	0.010664		695	1.42756								695	0.022909		695	0.026132
700	0.010585		700	1.41793								700	0.022893		700	0.026114
705	0.010939		705	1.4105								705	0.023783		705	0.027129
710	0.010763		710	1.39522								710	0.023657		710	0.026986
715	0.01071		715	1.37234								715	0.023933		715	0.027301
720	0.010343		720	1.35418								720	0.023423		720	0.026719
725	0.010633		725	1.33942								725	0.024344		725	0.02777
730	0.010144		730	1.32429								730	0.02349		730	0.026795
735	0.01023		735	1.30977								735	0.023952		735	0.027322
740	0.010146		740	1.2916								740	0.024089		740	0.027479
745	0.009733		745	1.28315								745	0.023261		745	0.026534
750	0.01034		750	1.27497								750	0.02487		750	0.028369
755	0.010182		755	1.2632								755	0.024719		755	0.028198
760	0.010088		760	1.24546								760	0.02484		760	0.028335
765	0.009702		765	1.22392								765	0.02431		765	0.027731
770	0.009747		770	1.20691								770	0.024766		770	0.028251
775	0.009958		775	1.1928								775	0.025603		775	0.029205
780	0.00922		780	1.17621								780	0.024039		780	0.027421
785	0.009272		785	1.1645								785	0.024417		785	0.027853
790	0.009233		790	1.1577								790	0.024458		790	0.0279
795	0.009197		795	1.13023								795	0.024955		795	0.028466
800	0.0089		800	1.13269								800	0.024097		800	0.027487
805	0.008669		805	1.11543								805	0.023834		805	0.027188
810	0.00891		810	1.1083								810	0.024653		810	0.028122
815	0.008774		815	1.106								815	0.024328		815	0.027751
820	0.0084		820	1.06838								820	0.024111		820	0.027504
825	0.008527		825	1.07343								825	0.024362		825	0.02779
830	0.008285		830	1.05939								830	0.023983		830	0.027357
835	0.008358		835	1.04021								835	0.024641		835	0.028108
840	0.008332		840	1.03394								840	0.024711		840	0.028188
845	0.007947		845	1.01999								845	0.023892		845	0.027254
850	0.008239		850	0.970882								850	0.026022		850	0.029684
855	0.007353		855	0.920133								855	0.024508		855	0.027956
860	0.008022		860	0.990764								860	0.024831		860	0.028325
865	0.007847		865	0.946503								865	0.025423		865	0.029001
870	0.007932		870	0.972708								870	0.025006		870	0.028525
875	0.007821		875	0.954274								875	0.025134		875	0.02867
880	0.007674		880	0.943045								880	0.024956		880	0.028468
885	0.007722		885	0.934114								885	0.025352		885	0.028919
890	0.007649		890	0.931111								890	0.025192		890	0.028737
895	0.007577		895	0.914086								895	0.025419		895	0.028996
900	0.007481		900	0.889899								900	0.025781		900	0.029409
905	0.007211		905	0.896704								905	0.024662		905	0.028132
910	0.006904		910	0.873952								910	0.024225		910	0.027634
915	0.006895		915	0.87763								915	0.024092		915	0.027482
920	0.007171		920	0.85616								920	0.025684		920	0.029298
925	0.00702		925	0.838104								925	0.025686		925	0.029301
930	0.006957		930	0.849679								930	0.02511		930	0.028643
935	0.006878		935	0.840522								935	0.025095		935	0.028626
940	0.00614		940	0.819467								940	0.022978		940	0.026211
945	0.005609		945	0.815521								945	0.02109		945	0.024058
950	0.00763		950	0.814395								950	0.028732		950	0.028264
															955	0.027668
wavelength	0014-radiance-NIR		wavelength	solar-irradiance-NIR								wavelength	0014-RADF-NIR		960	0.027773
900	0.01213		900	0.889899								900	0.041801		965	0.028318
905	0.00768		905	0.896704								905	0.026265		970	0.028362
910	0.008905		910	0.873952								910	0.031247		975	0.028362
915	0.007847		915	0.87763								915	0.027419		980	0.02795
920	0.008624		920	0.85616								920	0.03089		985	0.027801
925	0.009027		925	0.838104								925	0.03303		990	0.027803
930	0.01009		930	0.849679								930	0.036417		995	0.027836
935	0.01115		935	0.840522								935	0.040681		1000	0.028097
940	0.01024		940	0.819467								940	0.038321		1005	0.028485
945	0.008702		945	0.815521								945	0.032723		1010	0.028672
950	0.007506		950	0.814395								950	0.028264		1015	0.028763
955	0.007116		955	0.788708								955	0.027668		1020	0.028584
960	0.007187		960	0.793571								960	0.027773		1025	0.028502
965	0.007208		965	0.78057								965	0.028318		1030	0.028507
970	0.007185		970	0.776881								970	0.028362		1035	0.028612
975	0.007082		975	0.765742								975	0.028362		1040	0.028898
980	0.006926		980	0.759922								980	0.02795		1045	0.029041
985	0.006824		985	0.752737								985	0.027801		1050	0.029322
990	0.00673		990	0.742325								990	0.027803		1055	0.02936
995	0.00671		995	0.739242								995	0.027836		1060	0.029542
1000	0.006703		1000	0.731588								1000	0.028097		1065	0.029336
1005	0.00659		1005	0.70948								1005	0.028485		1070	0.029531
1010	0.006703		1010	0.716922								1010	0.028672		1075	0.029755
1015	0.006627		1015	0.706567								1015	0.028763		1080	0.02986
1020	0.006492		1020	0.696491								1020	0.028584		1085	0.029988
1025	0.006466		1025	0.69571								1025	0.028502		1090	0.030038
1030	0.006379		1030	0.686216								1030	0.028507		1095	0.030504
1035	0.006296		1035	0.674798								1035	0.028612		1100	0.030397
1040	0.006309		1040	0.669501								1040	0.028898		1105	0.030778
1045	0.006265		1045	0.66157								1045	0.029041		1110	0.03094
1050	0.006292		1050	0.658051								1050	0.029322		1115	0.030974
1055	0.006241		1055	0.651865								1055	0.02936		1120	0.031234
1060	0.006173		1060	0.640798								1060	0.029542		1125	0.031505
1065	0.006079		1065	0.63547								1065	0.029336		1130	0.03173
1070	0.006002		1070	0.623277								1070	0.029531		1135	0.031934
1075	0.006034		1075	0.621878								1075	0.029755		1140	0.032128
1080	0.005974		1080	0.613543								1080	0.02986		1145	0.032442
1085	0.005932		1085	0.606614								1085	0.029988		1150	0.032429
1090	0.005873		1090	0.599588								1090	0.030038		1155	0.032533
1095	0.005788		1095	0.581883								1095	0.030504		1160	0.032767
1100	0.005797		1100	0.584833								1100	0.030397		1165	0.03302
1105	0.005867		1105	0.584569								1105	0.030778		1170	0.033055
1110	0.005848		1110	0.579632								1110	0.03094		1175	0.033068
1115	0.005793		1115	0.573543								1115	0.030974		1180	0.033366
1120	0.005771		1120	0.566612								1120	0.031234		1185	0.033658
1125	0.005736		1125	0.558339								1125	0.031505		1190	0.03371
1130	0.005714		1130	0.552249								1130	0.03173		1195	0.033886
1135	0.005703		1135	0.547667								1135	0.031934		1200	0.034149
1140	0.005655		1140	0.539771								1140	0.032128		1205	0.033983
1145	0.005703		1145	0.539091								1145	0.032442		1210	0.034404
1150	0.005671		1150	0.536281								1150	0.032429		1215	0.034196
1155	0.005632		1155	0.530891								1155	0.032533		1220	0.034388
1160	0.005563		1160	0.520638								1160	0.032767		1225	0.034425
1165	0.00556		1165	0.516373								1165	0.03302		1230	0.034913
1170	0.005543		1170	0.514248								1170	0.033055		1235	0.034912
1175	0.005487		1175	0.508847								1175	0.033068		1240	0.034983
1180	0.00548		1180	0.503668								1180	0.033366		1245	0.035319
1185	0.00547		1185	0.498389								1185	0.033658		1250	0.035209
1190	0.005446		1190	0.495435								1190	0.03371		1255	0.035461
1195	0.005414		1195	0.48996								1195	0.033886		1260	0.035496
1200	0.005367		1200	0.481966								1200	0.034149		1265	0.035605
1205	0.005306		1205	0.478814								1205	0.033983		1270	0.035607
1210	0.005323		1210	0.474467								1210	0.034404		1275	0.03534
1215	0.005307		1215	0.475917								1215	0.034196		1280	0.036015
1220	0.005296		1220	0.472282								1220	0.034388		1285	0.035928
1225	0.005238		1225	0.466605								1225	0.034425		1290	0.035804
1230	0.005257		1230	0.461758								1230	0.034913		1295	0.035981
1235	0.00521		1235	0.457637								1235	0.034912		1300	0.036008
1240	0.005164		1240	0.452676								1240	0.034983		1305	0.036389
1245	0.005171		1245	0.448988								1245	0.035319		1310	0.036625
1250	0.005119		1250	0.445861								1250	0.035209		1315	0.036815
1255	0.005111		1255	0.442001								1255	0.035461		1320	0.036834
1260	0.005084		1260	0.439227								1260	0.035496		1325	0.036837
1265	0.005058		1265	0.435647								1265	0.035605		1330	0.037294
1270	0.005026		1270	0.432863								1270	0.035607		1335	0.037103
1275	0.004935		1275	0.428234								1275	0.03534		1340	0.037059
1280	0.004874		1280	0.41502								1280	0.036015		1345	0.037107
1285	0.004837		1285	0.41286								1285	0.035928		1350	0.03713
1290	0.004869		1290	0.417035								1290	0.035804		1355	0.037405
1295	0.004879		1295	0.415832								1295	0.035981		1360	0.03766
1300	0.004841		1300	0.412289								1300	0.036008		1365	0.037702
1305	0.004843		1305	0.408136								1305	0.036389		1370	0.03762
1310	0.004808		1310	0.402584								1310	0.036625		1375	0.037771
1315	0.004773		1315	0.397585								1315	0.036815		1380	0.038038
1320	0.004762		1320	0.396464								1320	0.036834		1385	0.038084
1325	0.004723		1325	0.393185								1325	0.036837		1390	0.038444
1330	0.004731		1330	0.389022								1330	0.037294		1395	0.038461
1335	0.00468		1335	0.386808								1335	0.037103		1400	0.038488
1340	0.00464		1340	0.383958								1340	0.037059		1405	0.03864
1345	0.004615		1345	0.381402								1345	0.037107		1410	0.038521
1350	0.004576		1350	0.377944								1350	0.03713		1415	0.038761
1355	0.004559		1355	0.373773								1355	0.037405		1420	0.038507
1360	0.004548		1360	0.370347								1360	0.03766		1425	0.038607
1365	0.004515		1365	0.367246								1365	0.037702		1430	0.038826
1370	0.004466		1370	0.364051								1370	0.03762		1435	0.039039
1375	0.004453		1375	0.361544								1375	0.037771		1440	0.039269
1380	0.004457		1380	0.359322								1380	0.038038		1445	0.039457
1385	0.004433		1385	0.35696								1385	0.038084		1450	0.039718
1390	0.004443		1390	0.35441								1390	0.038444		1455	0.039074
1395	0.004406		1395	0.351304								1395	0.038461		1460	0.039236
1400	0.004364		1400	0.347718								1400	0.038488		1465	0.039211
1405	0.004344		1405	0.344756								1405	0.03864		1470	0.040315
1410	0.004293		1410	0.341762								1410	0.038521		1475	0.040224
1415	0.004283		1415	0.338857								1415	0.038761		1480	0.040464
1420	0.00421		1420	0.335276								1420	0.038507		1485	0.039556
1425	0.004172		1425	0.331392								1425	0.038607		1490	0.039943
1430	0.004175		1430	0.329763								1430	0.038826		1495	0.040142
1435	0.00418		1435	0.328351								1435	0.039039		1500	0.040021
1440	0.004158		1440	0.324713								1440	0.039269		1505	0.041111
1445	0.004141		1445	0.321847								1445	0.039457		1510	0.041062
1450	0.004138		1450	0.3195								1450	0.039718		1515	0.041315
															1520	0.040544
wavelength	0014-radiance-SWIR		wavelength	solar-irradiance-SWIR								wavelength	0014-RADF-SWIR		1525	0.040975
1400	0.005978		1400	0.347517								1400	0.052753		1530	0.041744
1405	0.006012		1405	0.344843								1405	0.053464		1535	0.042023
1410	0.00605		1410	0.341678								1410	0.0543		1540	0.041085
1415	0.00601		1415	0.338996								1415	0.054368		1545	0.042433
1420	0.005996		1420	0.335446								1420	0.054815		1550	0.040778
1425	0.005844		1425	0.330854								1425	0.054167		1555	0.040813
1430	0.005814		1430	0.32963								1430	0.054089		1560	0.0423
1435	0.005839		1435	0.329092								1435	0.054411		1565	0.041335
1440	0.005786		1440	0.324293								1440	0.054715		1570	0.041769
1445	0.005813		1445	0.321816								1445	0.055393		1575	0.042258
1450	0.005612		1450	0.319589								1450	0.05385		1580	0.041996
1455	0.005627		1455	0.316874								1455	0.054457		1585	0.042041
1460	0.005623		1460	0.315343								1460	0.054683		1590	0.04344
1465	0.005571		1465	0.312628								1465	0.054647		1595	0.042039
1470	0.00566		1470	0.308923								1470	0.056186		1600	0.041805
1475	0.00558		1475	0.305248								1475	0.056059		1605	0.042883
1480	0.005588		1480	0.303871								1480	0.056394		1610	0.042771
1485	0.0054		1485	0.300385								1485	0.055129		1615	0.042912
1490	0.00542		1490	0.298579								1490	0.055668		1620	0.042991
1495	0.005437		1495	0.298028								1495	0.055946		1625	0.041836
1500	0.00531		1500	0.291948								1500	0.055777		1630	0.042912
1505	0.005351		1505	0.286399								1505	0.057296		1635	0.042865
1510	0.005373		1510	0.287926								1510	0.057227		1640	0.042682
1515	0.005393		1515	0.287224								1515	0.05758		1645	0.042221
1520	0.005245		1520	0.284655								1520	0.056505		1650	0.042609
1525	0.005254		1525	0.282141								1525	0.057107		1655	0.042822
1530	0.005299		1530	0.279317								1530	0.058178		1660	0.043944
1535	0.005281		1535	0.276519								1535	0.058567		1665	0.042665
1540	0.005116		1540	0.274								1540	0.057259		1670	0.042607
1545	0.005246		1545	0.272036								1545	0.059138		1675	0.044334
1550	0.004987		1550	0.269097								1550	0.056832		1680	0.044418
1555	0.004946		1555	0.266657								1555	0.056881		1685	0.042132
1560	0.0051		1560	0.265295								1560	0.058953		1690	0.043599
1565	0.004942		1565	0.263081								1565	0.057607		1695	0.043407
1570	0.004928		1570	0.259604								1570	0.058213		1700	0.043244
1575	0.0049		1575	0.255143								1575	0.058895		1705	0.04309
1580	0.004829		1580	0.253014								1580	0.05853		1710	0.043631
1585	0.004774		1585	0.249868								1585	0.058592		1715	0.044334
1590	0.004879		1590	0.24714								1590	0.060541		1720	0.044446
1595	0.004747		1595	0.248463								1595	0.05859		1725	0.043589
1600	0.004706		1600	0.247701								1600	0.058262		1730	0.043958
1605	0.004763		1605	0.244395								1605	0.059766		1735	0.045173
1610	0.004675		1610	0.240508								1610	0.05961		1740	0.044152
1615	0.004637		1615	0.237773								1615	0.059805		1745	0.044533
1620	0.00463		1620	0.236975								1620	0.059916		1750	0.04418
1625	0.004512		1625	0.237314								1625	0.058305		1755	0.044436
1630	0.004588		1630	0.235257								1630	0.059806		1760	0.044125
1635	0.004474		1635	0.229665								1635	0.05974		1765	0.043336
1640	0.004356		1640	0.224567								1640	0.059485		1770	0.044122
1645	0.004287		1645	0.223419								1645	0.058843		1775	0.045043
1650	0.004334		1650	0.223813								1650	0.059384		1780	0.045046
1655	0.004356		1655	0.22383								1655	0.059681		1785	0.044401
1660	0.004447		1660	0.222674								1660	0.061244		1790	0.045188
1665	0.00426		1665	0.219703								1665	0.059462		1795	0.044266
1670	0.004176		1670	0.215666								1670	0.05938		1800	0.044664
1675	0.004253		1675	0.211087								1675	0.061787		1805	0.045394
1680	0.004188		1680	0.207468								1680	0.061904		1810	0.045473
1685	0.003968		1685	0.207232								1685	0.058719		1815	0.04608
1690	0.004126		1690	0.208233								1690	0.060764		1820	0.045993
1695	0.004097		1695	0.207683								1695	0.060496		1825	0.045257
1700	0.004044		1700	0.205771								1700	0.060269		1830	0.045612
1705	0.00399		1705	0.203747								1705	0.060054		1835	0.045836
1710	0.003992		1710	0.201326								1710	0.060807		1840	0.045739
1715	0.003999		1715	0.198481								1715	0.061787		1845	0.045924
1720	0.003958		1720	0.195949								1720	0.061944		1850	0.046609
1725	0.003824		1725	0.193039								1725	0.060749		1855	0.045685
1730	0.00378		1730	0.189214								1730	0.061264		1860	0.046654
1735	0.003811		1735	0.185636								1735	0.062956		1865	0.046469
1740	0.003704		1740	0.184597								1740	0.061533		1870	0.045893
1745	0.00374		1745	0.184796								1745	0.062064		1875	0.045667
1750	0.003703		1750	0.184427								1750	0.061573		1880	0.046724
1755	0.003703		1755	0.183367								1755	0.061929		1885	0.046778
1760	0.003644		1760	0.181716								1760	0.061496		1890	0.045767
1765	0.003542		1765	0.179847								1765	0.060396		1895	0.045746
1770	0.003568		1770	0.177937								1770	0.061493		1900	0.046101
1775	0.003601		1775	0.175913								1775	0.062775		1905	0.045239
1780	0.003564		1780	0.174093								1780	0.06278		1910	0.046111
1785	0.003486		1785	0.172757								1785	0.061881		1915	0.045942
1790	0.003523		1790	0.17155								1790	0.062978		1920	0.046441
1795	0.003421		1795	0.170051								1795	0.061693		1925	0.046982
1800	0.003417		1800	0.168341								1800	0.062247		1930	0.047215
1805	0.003432		1805	0.166359								1805	0.063265		1935	0.045741
1810	0.003379		1810	0.163507								1810	0.063375		1940	0.046407
1815	0.003355		1815	0.160207								1815	0.064221		1945	0.047713
1820	0.003311		1820	0.158405								1820	0.064099		1950	0.046161
1825	0.003258		1825	0.158402								1825	0.063075		1955	0.045882
1830	0.003282		1830	0.158327								1830	0.063569		1960	0.046788
1835	0.003275		1835	0.157217								1835	0.063882		1965	0.046938
1840	0.003233		1840	0.15553								1840	0.063746		1970	0.045576
1845	0.003214		1845	0.153994								1845	0.064004		1975	0.04727
1850	0.003237		1850	0.152816								1850	0.064959		1980	0.047045
1855	0.003146		1855	0.151525								1855	0.06367		1985	0.046938
1860	0.003174		1860	0.149697								1860	0.065022		1990	0.047318
1865	0.003106		1865	0.147076								1865	0.064762		1995	0.046054
1870	0.002998		1870	0.143743								1870	0.06396		2000	0.047211
1875	0.002932		1875	0.141273								1875	0.063646		2005	0.047005
1880	0.002993		1880	0.14095								1880	0.065119		2010	0.047528
1885	0.003002		1885	0.141211								1885	0.065194		2015	0.048204
1890	0.002922		1890	0.140485								1890	0.063784		2020	0.047223
1895	0.002896		1895	0.139298								1895	0.063755		2025	0.047742
1900	0.0029		1900	0.138416								1900	0.06425		2030	0.047869
1905	0.00283		1905	0.13765								1905	0.063048		2035	0.048662
1910	0.002864		1910	0.136668								1910	0.064264		2040	0.048686
1915	0.002829		1915	0.135495								1915	0.064029		2045	0.047898
1920	0.002832		1920	0.134182								1920	0.064724		2050	0.048085
1925	0.002833		1925	0.132683								1925	0.065478		2055	0.04829
1930	0.00281		1930	0.130956								1930	0.065803		2060	0.048803
1935	0.002679		1935	0.128875								1935	0.063748		2065	0.048685
1940	0.002668		1940	0.126502								1940	0.064677		2070	0.048975
1945	0.002706		1945	0.124792								1945	0.066497		2075	0.049423
1950	0.002612		1950	0.124507								1950	0.064334		2080	0.048445
1955	0.002602		1955	0.124785								1955	0.063945		2085	0.049273
1960	0.002646		1960	0.124439								1960	0.065207		2090	0.048276
1965	0.002632		1965	0.123384								1965	0.065417		2095	0.048235
1970	0.002528		1970	0.122051								1970	0.063518		2100	0.049949
1975	0.002593		1975	0.120702								1975	0.06588		2105	0.04966
1980	0.002555		1980	0.119502								1980	0.065566		2110	0.049826
1985	0.002528		1985	0.11851								1985	0.065416		2115	0.050335
1990	0.002529		1990	0.117603								1990	0.065947		2120	0.050398
1995	0.002442		1995	0.116676								1995	0.064184		2125	0.050578
2000	0.002484		2000	0.115774								2000	0.065797		2130	0.049094
2005	0.002455		2005	0.114923								2005	0.06551		2135	0.04948
2010	0.002463		2010	0.114028								2010	0.066239		2140	0.049852
2015	0.002475		2015	0.112977								2015	0.067181		2145	0.049423
2020	0.002399		2020	0.111784								2020	0.065813		2150	0.050051
2025	0.002399		2025	0.110567								2025	0.066538		2155	0.05093
2030	0.002381		2030	0.109447								2030	0.066714		2160	0.050535
2035	0.0024		2035	0.108522								2035	0.06782		2165	0.051206
2040	0.002385		2040	0.107792								2040	0.067852		2170	0.049693
2045	0.002331		2045	0.107083								2045	0.066755		2175	0.051631
2050	0.002321		2050	0.10621								2050	0.067015		2180	0.051972
2055	0.002308		2055	0.105166								2055	0.067301		2185	0.0499
2060	0.002309		2060	0.104107								2060	0.068015		2190	0.050031
2065	0.002283		2065	0.103184								2065	0.067851		2195	0.051145
2070	0.002279		2070	0.102393								2070	0.068256		2200	0.050861
2075	0.002282		2075	0.101598								2075	0.06888		2205	0.051458
2080	0.002217		2080	0.100697								2080	0.067517		2210	0.051699
2085	0.002233		2085	0.099719								2085	0.068671		2215	0.051543
2090	0.002167		2090	0.098771								2090	0.067281		2220	0.051837
2095	0.002147		2095	0.097942								2095	0.067224		2225	0.051863
2100	0.002207		2100	0.097224								2100	0.069613		2230	0.051464
2105	0.002178		2105	0.096506								2105	0.06921		2235	0.052481
2110	0.002167		2110	0.095697								2110	0.069442		2240	0.052772
2115	0.002169		2115	0.094818								2115	0.070151		2245	0.052832
2120	0.002152		2120	0.093957								2120	0.070239		2250	0.051976
2125	0.002142		2125	0.093187								2125	0.07049		2255	0.051891
2130	0.002064		2130	0.092509								2130	0.068421		2260	0.052756
2135	0.002066		2135	0.091875								2135	0.06896		2265	0.052826
2140	0.002067		2140	0.091234								2140	0.069478		2270	0.051836
2145	0.002033		2145	0.090513								2145	0.06888		2275	0.052166
2150	0.002038		2150	0.089597								2150	0.069755		2280	0.052152
2155	0.002046		2155	0.088396								2155	0.07098		2285	0.052087
2160	0.001999		2160	0.08704								2160	0.07043		2290	0.051897
2165	0.001999		2165	0.085899								2165	0.071366		2295	0.052034
2170	0.001925		2170	0.085238								2170	0.069257		2300	0.053967
2175	0.001993		2175	0.084937								2175	0.071957		2305	0.053052
2180	0.002		2180	0.084676								2180	0.072432		2310	0.053021
2185	0.001911		2185	0.084268								2185	0.069544		2315	0.054677
2190	0.001903		2190	0.083695								2190	0.069727		2320	0.054936
2195	0.001929		2195	0.082991								2195	0.07128		2325	0.053731
2200	0.0019		2200	0.0822								2200	0.070884		2330	0.0549
2205	0.001927		2205	0.081407								2205	0.072591		2335	0.053991
2210	0.001915		2210	0.080693								2210	0.072777		2340	0.05452
2215	0.001856		2215	0.080062								2215	0.071091		2345	0.054977
2220	0.001885		2220	0.079456								2220	0.072753		2350	0.054919
2225	0.001896		2225	0.078825								2225	0.073763		2355	0.054858
2230	0.001807		2230	0.078161								2230	0.070898		2360	0.055263
2235	0.001819		2235	0.077472								2235	0.072003		2365	0.054632
2240	0.001785		2240	0.076773								2240	0.071301		2370	0.055552
2245	0.00178		2245	0.07608								2245	0.071749		2375	0.055983
2250	0.001766		2250	0.075406								2250	0.071821		2380	0.05626
2255	0.001773		2255	0.074762								2255	0.072726		2385	0.056327
2260	0.001734		2260	0.074156								2260	0.071708		2390	0.057055
2265	0.001748		2265	0.073572								2265	0.072861		2395	0.056779
2270	0.001729		2270	0.07298								2270	0.072653		2400	0.056812
2275	0.001739		2275	0.072353								2275	0.073707		2405	0.056525
2280	0.001724		2280	0.071691								2280	0.073746		2410	0.057137
2285	0.001709		2285	0.071019								2285	0.073796		2415	0.057588
2290	0.001693		2290	0.070368								2290	0.073781		2420	0.057531
2295	0.001679		2295	0.069768								2295	0.0738		2425	0.058137
2300	0.001732		2300	0.06922								2300	0.076733		2430	0.057642
															2435	0.058262
wavelength	0014-radiance-MWIR		wavelength	solar-irradiance-MWIR								wavelength	0014-RADF-MWIR		2440	0.058232
2200	0.002299		2200	0.0823								2200	0.085665		2445	0.057841
2205	0.002231		2205	0.081123								2205	0.084337		2450	0.058596
2210	0.002224		2210	0.080491								2210	0.084733		2455	0.058048
2215	0.002207		2215	0.080117								2215	0.084478		2460	0.059125
2220	0.002204		2220	0.079555								2220	0.084959		2465	0.059657
2225	0.002185		2225	0.07883								2225	0.085001		2470	0.059931
2230	0.002151		2230	0.078204								2230	0.084348		2475	0.060246
2235	0.002174		2235	0.077509								2235	0.086014		2480	0.060687
2240	0.002164		2240	0.076727								2240	0.086491		2485	0.060192
2245	0.002148		2245	0.076074								2245	0.086589		2490	0.0617
2250	0.002094		2250	0.075383								2250	0.085186		2495	0.061356
2255	0.002071		2255	0.074677								2255	0.085047		2500	0.061307
2260	0.002089		2260	0.074091								2260	0.086464		2505	0.061311
2265	0.002077		2265	0.073567								2265	0.08658		2510	0.062302
2270	0.002025		2270	0.073095								2270	0.084957		2515	0.062449
2275	0.00202		2275	0.072454								2275	0.085497		2520	0.062803
2280	0.001997		2280	0.071648								2280	0.085475		2525	0.061787
2285	0.001977		2285	0.071019								2285	0.085368		2530	0.062664
2290	0.001951		2290	0.070342								2290	0.085056		2535	0.061744
2295	0.001934		2295	0.069545								2295	0.085281		2540	0.061896
2300	0.001994		2300	0.069134								2300	0.08845		2545	0.063671
2305	0.001952		2305	0.068845								2305	0.08695		2550	0.062773
2310	0.001936		2310	0.068321								2310	0.086899		2555	0.061915
2315	0.001974		2315	0.067552								2315	0.089613		2560	0.062954
2320	0.001956		2320	0.06662								2320	0.090038		2565	0.064406
2325	0.00189		2325	0.065816								2325	0.088063		2570	0.064262
2330	0.00192		2330	0.065437								2330	0.089979		2575	0.064541
2335	0.00188		2335	0.065153								2335	0.088489		2580	0.064782
2340	0.001889		2340	0.06483								2340	0.089355		2585	0.065682
2345	0.00189		2345	0.064325								2345	0.090104		2590	0.065415
2350	0.001863		2350	0.063473								2350	0.090009		2595	0.066137
2355	0.001838		2355	0.062691								2355	0.089909		2600	0.066886
2360	0.001842		2360	0.062367								2360	0.090573		2605	0.068688
2365	0.001813		2365	0.062094								2365	0.089539		2610	0.06759
2370	0.001828		2370	0.06157								2370	0.091048		2615	0.068188
2375	0.001823		2375	0.060929								2375	0.091754		2620	0.068786
2380	0.001808		2380	0.06013								2380	0.092209		2625	0.068289
2385	0.001785		2385	0.059295								2385	0.092317		2630	0.069846
2390	0.001797		2390	0.058932								2390	0.093511		2635	0.068121
2395	0.001783		2395	0.058757								2395	0.093058		2640	0.068843
2400	0.001775		2400	0.058459								2400	0.093113		2645	0.070541
2405	0.001753		2405	0.058028								2405	0.092642		2650	0.070984
2410	0.001751		2410	0.057341								2410	0.093645		2655	0.071311
2415	0.001741		2415	0.056567								2415	0.094384		2660	0.071374
2420	0.001727		2420	0.056168								2420	0.09429		2665	0.070147
2425	0.001739		2425	0.055968								2425	0.095285		2670	0.074282
2430	0.001715		2430	0.05567								2430	0.094473		2675	0.073306
2435	0.001721		2435	0.05527								2435	0.095489		2680	0.07372
2440	0.001706		2440	0.054817								2440	0.095439		2685	0.073322
2445	0.001676		2445	0.054217								2445	0.094799		2690	0.074791
2450	0.001678		2450	0.053582								2450	0.096037		2695	0.073919
2455	0.00165		2455	0.053185								2455	0.095139		2700	0.075106
2460	0.001675		2460	0.053008								2460	0.096903		2705	0.075726
2465	0.001682		2465	0.052755								2465	0.097775		2710	0.075557
2470	0.001676		2470	0.052326								2470	0.098225		2715	0.07738
2475	0.001668		2475	0.051804								2475	0.098741		2720	0.078112
2480	0.001662		2480	0.051243								2480	0.099463		2725	0.077829
2485	0.001636		2485	0.050856								2485	0.098652		2730	0.078597
2490	0.001671		2490	0.050674								2490	0.101124		2735	0.079111
2495	0.001656		2495	0.050501								2495	0.10056		2740	0.079382
2500	0.001646		2500	0.050236								2500	0.10048		2745	0.079029
2505	0.001633		2505	0.049836								2505	0.100486		2750	0.080046
2510	0.001644		2510	0.049374								2510	0.10211		2755	0.079746
2515	0.001636		2515	0.049018								2515	0.102351		2760	0.081679
2520	0.001637		2520	0.048771								2520	0.102932		2765	0.082785
2525	0.001602		2525	0.048513								2525	0.101267		2770	0.083231
2530	0.001613		2530	0.048163								2530	0.102703		2775	0.083288
2535	0.001574		2535	0.047699								2535	0.101195		2780	0.08376
2540	0.001562		2540	0.047219								2540	0.101444		2785	0.083565
2545	0.001594		2545	0.046843								2545	0.104354		2790	0.085151
2550	0.001561		2550	0.046529								2550	0.102883		2795	0.0844
2555	0.001529		2555	0.046207								2555	0.101476		2800	0.085643
2560	0.001544		2560	0.04589								2560	0.103179		2805	0.087798
2565	0.00157		2565	0.045611								2565	0.105559		2810	0.087624
2570	0.001558		2570	0.045364								2570	0.105322		2815	0.086814
2575	0.001554		2575	0.045052								2575	0.105779		2820	0.088833
2580	0.001544		2580	0.044595								2580	0.106176		2825	0.088784
2585	0.00155		2585	0.044155								2585	0.10765		2830	0.089378
2590	0.001535		2590	0.043906								2590	0.107213		2835	0.090412
2595	0.001546		2595	0.043738								2595	0.108396		2840	0.089572
2600	0.001556		2600	0.043528								2600	0.109624		2845	0.091742
2605	0.001588		2605	0.043258								2605	0.112577		2850	0.091333
2610	0.001549		2610	0.042881								2610	0.110777		2855	0.092813
2615	0.001542		2615	0.042313								2615	0.111757		2860	0.094095
2620	0.001528		2620	0.041564								2620	0.112738		2865	0.094814
2625	0.001496		2625	0.04099								2625	0.111923		2870	0.096501
2630	0.001526		2630	0.04088								2630	0.114474		2875	0.096199
2635	0.00149		2635	0.040926								2635	0.111648		2880	0.095448
2640	0.001502		2640	0.040823								2640	0.112831		2885	0.097865
2645	0.001532		2645	0.040636								2645	0.115614		2890	0.10025
2650	0.001533		2650	0.040409								2650	0.11634		2895	0.098908
2655	0.001529		2655	0.040119								2655	0.116875		2900	0.101246
2660	0.001518		2660	0.039795								2660	0.116979		2905	0.101566
2665	0.001481		2665	0.039504								2665	0.114968		2910	0.102106
2670	0.00156		2670	0.039295								2670	0.121745		2915	0.102809
2675	0.001533		2675	0.039129								2675	0.120145		2920	0.10433
2680	0.001535		2680	0.03896								2680	0.120824		2925	0.10465
2685	0.001519		2685	0.038763								2685	0.120172		2930	0.106256
2690	0.00154		2690	0.038527								2690	0.12258		2935	0.106442
2695	0.001512		2695	0.038273								2695	0.12115		2940	0.107453
2700	0.001526		2700	0.038017								2700	0.123095		2945	0.1097
2705	0.001528		2705	0.037755								2705	0.124112		2950	0.108591
2710	0.001514		2710	0.037493								2710	0.123834		2955	0.10915
2715	0.00154		2715	0.037238								2715	0.126823		2960	0.11199
2720	0.001544		2720	0.036985								2720	0.128022		2965	0.112583
2725	0.001528		2725	0.036735								2725	0.127558		2970	0.110761
2730	0.001533		2730	0.036495								2730	0.128817		2975	0.113519
2735	0.001533		2735	0.036258								2735	0.129659		2980	0.114699
2740	0.001528		2740	0.036016								2740	0.130104		2985	0.11848
2745	0.00151		2745	0.035751								2745	0.129525		2990	0.116849
2750	0.001516		2750	0.035437								2750	0.131192		2995	0.118071
2755	0.001496		2755	0.035101								2755	0.1307		3000	0.120347
2760	0.00152		2760	0.03482								2760	0.133869		3005	0.121499
2765	0.001532		2765	0.034626								2765	0.135681		3010	0.121779
2770	0.001533		2770	0.034463								2770	0.136412		3015	0.124779
2775	0.001526		2775	0.034282								2775	0.136506		3020	0.122447
2780	0.001526		2780	0.034089								2780	0.137279		3025	0.125393
2785	0.001514		2785	0.0339								2785	0.136959		3030	0.127416
2790	0.001534		2790	0.033708								2790	0.139558		3035	0.128369
2795	0.001511		2795	0.033498								2795	0.138328		3040	0.128714
2800	0.001523		2800	0.033274								2800	0.140365		3045	0.129787
2805	0.001551		2805	0.033054								2805	0.143897		3050	0.131987
2810	0.001538		2810	0.032842								2810	0.143612		3055	0.130907
2815	0.001514		2815	0.032631								2815	0.142285		3060	0.13356
2820	0.001539		2820	0.032416								2820	0.145594		3065	0.135762
2825	0.001528		2825	0.032202								2825	0.145514		3070	0.13761
2830	0.001528		2830	0.031988								2830	0.146487		3075	0.1382
2835	0.001535		2835	0.031767								2835	0.148182		3080	0.138164
2840	0.00151		2840	0.031543								2840	0.146804		3085	0.14178
2845	0.001536		2845	0.031327								2845	0.150361		3090	0.142658
2850	0.001519		2850	0.031119								2850	0.149691		3095	0.142391
2855	0.001533		2855	0.030905								2855	0.152117		3100	0.14487
2860	0.001542		2860	0.030663								2860	0.154217		3105	0.149352
2865	0.00154		2865	0.030391								2865	0.155396		3110	0.148392
2870	0.001554		2870	0.030131								2870	0.158162		3115	0.150807
2875	0.001539		2875	0.029934								2875	0.157666		3120	0.150911
2880	0.00152		2880	0.029797								2880	0.156435		3125	0.14963
2885	0.001552		2885	0.029673								2885	0.160396		3130	0.152351
2890	0.001582		2890	0.029527								2890	0.164305		3135	0.153099
2895	0.001552		2895	0.02936								2895	0.162106		3140	0.156026
2900	0.001579		2900	0.029181								2900	0.165938		3145	0.1566
2905	0.001574		2905	0.028997								2905	0.166462		3150	0.15857
2910	0.001572		2910	0.028807								2910	0.167347		3155	0.158932
2915	0.001572		2915	0.02861								2915	0.168499		3160	0.159875
2920	0.001584		2920	0.028408								2920	0.170993		3165	0.163046
2925	0.001578		2925	0.028214								2925	0.171517		3170	0.162458
2930	0.001592		2930	0.028034								2930	0.174149		3175	0.163737
2935	0.001585		2935	0.027862								2935	0.174454		3180	0.164568
2940	0.00159		2940	0.027687								2940	0.17611		3185	0.166139
2945	0.001613		2945	0.027512								2945	0.179794		3190	0.16554
2950	0.001587		2950	0.027345								2950	0.177977		3195	0.166429
2955	0.001586		2955	0.027188								2955	0.178891		3200	0.167336
2960	0.001618		2960	0.027033								2960	0.183547
2965	0.001617		2965	0.026874								2965	0.184519
2970	0.001581		2970	0.026708								2970	0.181532
2975	0.00161		2975	0.026537								2975	0.186053
2980	0.001616		2980	0.026362								2980	0.187987
2985	0.001658		2985	0.026184								2985	0.194183
2990	0.001624		2990	0.026005								2990	0.191511
2995	0.00163		2995	0.025831								2995	0.193513
3000	0.001651		3000	0.025669								3000	0.197243
3005	0.001657		3005	0.025518								3005	0.199131
3010	0.001651		3010	0.025367								3010	0.199591
3015	0.001681		3015	0.025207								3015	0.204508
3020	0.001638		3020	0.02503								3020	0.200686
3025	0.001664		3025	0.02483								3025	0.205514
3030	0.001676		3030	0.024612								3030	0.208829
3035	0.001674		3035	0.0244								3035	0.210392
3040	0.001667		3040	0.024233								3040	0.210956
3045	0.001673		3045	0.024119								3045	0.212716
3050	0.001695		3050	0.024029								3050	0.216321
3055	0.001674		3055	0.023927								3055	0.214551
3060	0.001699		3060	0.023802								3060	0.218899
3065	0.001717		3065	0.023664								3065	0.222508
3070	0.00173		3070	0.023523								3070	0.225537
3075	0.001727		3075	0.023382								3075	0.226503
3080	0.001716		3080	0.023239								3080	0.226445
3085	0.00175		3085	0.023095								3085	0.232372
3090	0.00175		3090	0.022953								3090	0.23381
3095	0.001736		3095	0.022812								3095	0.233373
3100	0.001755		3100	0.022667								3100	0.237436
3105	0.001797		3105	0.022513								3105	0.244781
3110	0.001773		3110	0.022356								3110	0.243208
3115	0.00179		3115	0.022209								3115	0.247165
3120	0.001781		3120	0.022082								3120	0.247337
3125	0.001757		3125	0.021971								3125	0.245237
3130	0.00178		3130	0.021861								3130	0.249697
3135	0.001779		3135	0.021742								3135	0.250923
3140	0.001802		3140	0.02161								3140	0.255719
3145	0.001797		3145	0.021471								3145	0.256661
3150	0.001808		3150	0.021334								3150	0.25989
3155	0.001801		3155	0.021203								3155	0.260483
3160	0.001801		3160	0.021078								3160	0.262028
3165	0.001826		3165	0.020955								3165	0.267225
3170	0.001809		3170	0.020835								3170	0.266262
3175	0.001813		3175	0.020718								3175	0.268357
3180	0.001812		3180	0.020602								3180	0.26972
3185	0.001819		3185	0.020486								3185	0.272295
3190	0.001802		3190	0.020368								3190	0.271313
3195	0.001801		3195	0.020248								3195	0.272769
3200	0.0018		3200	0.020127								3200	0.274257

## Sheet: 0015
wavelength	0015-radiance-VIS		wavelength	solar-irradiance-VIS		Ancillary data	VIS-channel	NIR-channel	SWIR-channel	MWIR-channel		wavelength	0015-RADF-VIS		wavelength	0015-RADF-connected
480	0.012617		480	2.11418		Start_Time (UTC)	2020-12-02T10:43:01.287Z	2020-12-02T10:45:32.286Z	2020-12-02T10:46:56.647Z	2020-12-02T10:48:49.927Z		480	0.018301		480	0.021904
485	0.010171		485	1.93161		Stop_Time (UTC)	2020-12-02T10:44:40.866Z	2020-12-02T10:46:16.027Z	2020-12-02T10:48:08.307Z	2020-12-02T10:50:29.587Z		485	0.016148		485	0.019327
490	0.01208		490	2.00253		Solar_Incidence_Angle(°)	47.9468	47.9386	47.9337	47.9273		490	0.018499		490	0.022141
495	0.012022		495	2.01142		Solar_Azimuth_Angle(°)	146.269	146.295	146.31	146.329		495	0.018329		495	0.021938
500	0.011415		500	1.94001		Rover_Incidence_Angle(°)	48.6298	48.4514	48.4469	48.4469		500	0.018045		500	0.021598
505	0.01292		505	1.97234		Rover_Azimuth_Angle(°)	49.1176	49.3617	49.3236	49.3236		505	0.020088		505	0.024043
510	0.012397		510	1.93179		Rover_Phase_Angle(°)	68.0788	67.836	67.8618	67.8697		510	0.01968		510	0.023554
515	0.011622		515	1.82513								515	0.019528		515	0.023372
520	0.011452		520	1.83032								520	0.019187		520	0.022965
525	0.011771		525	1.88551								525	0.019145		525	0.022915
530	0.012558		530	1.92378								530	0.020018		530	0.02396
535	0.0125		535	1.91093								535	0.020059		535	0.024009
540	0.012897		540	1.86102								540	0.021253		540	0.025437
545	0.01234		545	1.89488								545	0.019971		545	0.023903
550	0.012241		550	1.88939								550	0.019869		550	0.023781
555	0.012548		555	1.88074								555	0.020461		555	0.024489
560	0.012293		560	1.82252								560	0.020685		560	0.024758
565	0.012951		565	1.82868								565	0.021719		565	0.025995
570	0.013231		570	1.81578								570	0.022346		570	0.026745
575	0.013177		575	1.83484								575	0.022023		575	0.02636
580	0.01254		580	1.81802								580	0.021152		580	0.025317
585	0.012359		585	1.80676								585	0.020977		585	0.025107
590	0.012183		590	1.74857								590	0.021366		590	0.025573
595	0.012466		595	1.76868								595	0.021615		595	0.025871
600	0.013324		600	1.73616								600	0.023534		600	0.028167
605	0.012569		605	1.73439								605	0.022224		605	0.0266
610	0.01215		610	1.71201								610	0.021763		610	0.026048
615	0.011283		615	1.66885								615	0.020734		615	0.024817
620	0.012275		620	1.66695								620	0.022582		620	0.027028
625	0.011856		625	1.64329								625	0.022126		625	0.026482
630	0.011653		630	1.6375								630	0.021824		630	0.02612
635	0.011559		635	1.62								635	0.021881		635	0.026189
640	0.012157		640	1.60108								640	0.023284		640	0.027869
645	0.011587		645	1.58269								645	0.022452		645	0.026872
650	0.011091		650	1.56074								650	0.021792		650	0.026083
655	0.011313		655	1.48896								655	0.0233		655	0.027887
660	0.010694		660	1.49467								660	0.021941		660	0.026261
665	0.010964		665	1.50879								665	0.022285		665	0.026672
670	0.011454		670	1.50487								670	0.02334		670	0.027936
675	0.010952		675	1.49509								675	0.022463		675	0.026886
680	0.011894		680	1.47257								680	0.024769		680	0.029645
685	0.011106		685	1.45934								685	0.023337		685	0.027932
690	0.011056		690	1.44311								690	0.023494		690	0.02812
695	0.010884		695	1.42756								695	0.023381		695	0.027985
700	0.011113		700	1.41793								700	0.024035		700	0.028767
705	0.011212		705	1.4105								705	0.024376		705	0.029176
710	0.01073		710	1.39522								710	0.023585		710	0.028228
715	0.010537		715	1.37234								715	0.023546		715	0.028181
720	0.010546		720	1.35418								720	0.023882		720	0.028584
725	0.010099		725	1.33942								725	0.023122		725	0.027675
730	0.010319		730	1.32429								730	0.023895		730	0.028599
735	0.010724		735	1.30977								735	0.025108		735	0.030051
740	0.010209		740	1.2916								740	0.024239		740	0.029012
745	0.010415		745	1.28315								745	0.02489		745	0.029791
750	0.010101		750	1.27497								750	0.024296		750	0.029079
755	0.010272		755	1.2632								755	0.024937		755	0.029847
760	0.010196		760	1.24546								760	0.025105		760	0.030047
765	0.009726		765	1.22392								765	0.02437		765	0.029168
770	0.010195		770	1.20691								770	0.025904		770	0.031005
775	0.009519		775	1.1928								775	0.024472		775	0.02929
780	0.009513		780	1.17621								780	0.024804		780	0.029687
785	0.009709		785	1.1645								785	0.025569		785	0.030604
790	0.009177		790	1.1577								790	0.024308		790	0.029094
795	0.00916		795	1.13023								795	0.024853		795	0.029746
800	0.009014		800	1.13269								800	0.024405		800	0.02921
805	0.009011		805	1.11543								805	0.024773		805	0.02965
810	0.008752		810	1.1083								810	0.024216		810	0.028984
815	0.008836		815	1.106								815	0.0245		815	0.029324
820	0.008102		820	1.06838								820	0.023256		820	0.027835
825	0.008423		825	1.07343								825	0.024063		825	0.028801
830	0.008811		830	1.05939								830	0.025506		830	0.030528
835	0.008467		835	1.04021								835	0.024963		835	0.029878
840	0.008306		840	1.03394								840	0.024634		840	0.029485
845	0.008374		845	1.01999								845	0.025176		845	0.030133
850	0.007852		850	0.970882								850	0.024802		850	0.029685
855	0.007336		855	0.920133								855	0.024449		855	0.029263
860	0.008234		860	0.990764								860	0.025486		860	0.030504
865	0.00777		865	0.946503								865	0.025173		865	0.03013
870	0.007992		870	0.972708								870	0.025197		870	0.030158
875	0.00772		875	0.954274								875	0.02481		875	0.029695
880	0.00763		880	0.943045								880	0.024811		880	0.029696
885	0.007773		885	0.934114								885	0.025519		885	0.030543
890	0.007775		890	0.931111								890	0.025606		890	0.030647
895	0.007511		895	0.914086								895	0.025198		895	0.030159
900	0.00727		900	0.889899								900	0.025053		900	0.029986
905	0.007684		905	0.896704								905	0.026278		905	0.031452
910	0.006775		910	0.873952								910	0.023774		910	0.028454
915	0.006835		915	0.87763								915	0.023885		915	0.028587
920	0.007133		920	0.85616								920	0.025549		920	0.03058
925	0.00706		925	0.838104								925	0.025831		925	0.030917
930	0.006979		930	0.849679								930	0.02519		930	0.03015
935	0.006781		935	0.840522								935	0.02474		935	0.029611
940	0.006027		940	0.819467								940	0.022556		940	0.026997
945	0.005017		945	0.815521								945	0.018864		945	0.022578
950	0.006233		950	0.814395								950	0.023471		950	0.029326
															955	0.02871
wavelength	0015-radiance-NIR		wavelength	solar-irradiance-NIR								wavelength	0015-RADF-NIR		960	0.028832
900	0.005766		900	0.889899								900	0.01987		965	0.029462
905	0.008886		905	0.896704								905	0.030389		970	0.029463
910	0.008614		910	0.873952								910	0.030226		975	0.029499
915	0.01016		915	0.87763								915	0.035501		980	0.029047
920	0.009383		920	0.85616								920	0.033609		985	0.028742
925	0.01027		925	0.838104								925	0.037578		990	0.0286
930	0.01084		930	0.849679								930	0.039124		995	0.028732
935	0.01148		935	0.840522								935	0.041885		1000	0.029082
940	0.01108		940	0.819467								940	0.041464		1005	0.029621
945	0.009148		945	0.815521								945	0.0344		1010	0.029831
950	0.007788		950	0.814395								950	0.029326		1015	0.029713
955	0.007384		955	0.788708								955	0.02871		1020	0.029711
960	0.007461		960	0.793571								960	0.028832		1025	0.029529
965	0.007499		965	0.78057								965	0.029462		1030	0.029522
970	0.007464		970	0.776881								970	0.029463		1035	0.029626
975	0.007366		975	0.765742								975	0.029499		1040	0.029901
980	0.007198		980	0.759922								980	0.029047		1045	0.030172
985	0.007055		985	0.752737								985	0.028742		1050	0.03037
990	0.006923		990	0.742325								990	0.0286		1055	0.030325
995	0.006926		995	0.739242								995	0.028732		1060	0.030576
1000	0.006938		1000	0.731588								1000	0.029082		1065	0.030369
1005	0.006853		1005	0.70948								1005	0.029621		1070	0.030574
1010	0.006974		1010	0.716922								1010	0.029831		1075	0.030737
1015	0.006846		1015	0.706567								1015	0.029713		1080	0.030854
1020	0.006748		1020	0.696491								1020	0.029711		1085	0.030792
1025	0.006699		1025	0.69571								1025	0.029529		1090	0.030979
1030	0.006606		1030	0.686216								1030	0.029522		1095	0.031463
1035	0.006519		1035	0.674798								1035	0.029626		1100	0.031352
1040	0.006528		1040	0.669501								1040	0.029901		1105	0.031597
1045	0.006509		1045	0.66157								1045	0.030172		1110	0.031834
1050	0.006517		1050	0.658051								1050	0.03037		1115	0.031808
1055	0.006446		1055	0.651865								1055	0.030325		1120	0.032289
1060	0.006389		1060	0.640798								1060	0.030576		1125	0.032422
1065	0.006293		1065	0.63547								1065	0.030369		1130	0.032496
1070	0.006214		1070	0.623277								1070	0.030574		1135	0.032768
1075	0.006233		1075	0.621878								1075	0.030737		1140	0.0331
1080	0.006173		1080	0.613543								1080	0.030854		1145	0.033187
1085	0.006091		1085	0.606614								1085	0.030792		1150	0.033435
1090	0.006057		1090	0.599588								1090	0.030979		1155	0.03333
1095	0.00597		1095	0.581883								1095	0.031463		1160	0.033427
1100	0.005979		1100	0.584833								1100	0.031352		1165	0.033608
1105	0.006023		1105	0.584569								1105	0.031597		1170	0.033711
1110	0.006017		1110	0.579632								1110	0.031834		1175	0.033858
1115	0.005949		1115	0.573543								1115	0.031808		1180	0.034157
1120	0.005966		1120	0.566612								1120	0.032289		1185	0.034445
1125	0.005903		1125	0.558339								1125	0.032422		1190	0.034756
1130	0.005852		1130	0.552249								1130	0.032496		1195	0.034737
1135	0.005852		1135	0.547667								1135	0.032768		1200	0.034938
1140	0.005826		1140	0.539771								1140	0.0331		1205	0.034976
1145	0.005834		1145	0.539091								1145	0.033187		1210	0.035335
1150	0.005847		1150	0.536281								1150	0.033435		1215	0.035124
1155	0.00577		1155	0.530891								1155	0.03333		1220	0.035323
1160	0.005675		1160	0.520638								1160	0.033427		1225	0.035234
1165	0.005659		1165	0.516373								1165	0.033608		1230	0.035657
1170	0.005653		1170	0.514248								1170	0.033711		1235	0.035663
1175	0.005618		1175	0.508847								1175	0.033858		1240	0.03581
1180	0.00561		1180	0.503668								1180	0.034157		1245	0.035872
1185	0.005598		1185	0.498389								1185	0.034445		1250	0.035965
1190	0.005615		1190	0.495435								1190	0.034756		1255	0.036224
1195	0.00555		1195	0.48996								1195	0.034737		1260	0.036041
1200	0.005491		1200	0.481966								1200	0.034938		1265	0.036295
1205	0.005461		1205	0.478814								1205	0.034976		1270	0.03616
1210	0.005467		1210	0.474467								1210	0.035335		1275	0.036178
1215	0.005451		1215	0.475917								1215	0.035124		1280	0.036502
1220	0.00544		1220	0.472282								1220	0.035323		1285	0.036619
1225	0.005361		1225	0.466605								1225	0.035234		1290	0.036554
1230	0.005369		1230	0.461758								1230	0.035657		1295	0.036859
1235	0.005322		1235	0.457637								1235	0.035663		1300	0.036685
1240	0.005286		1240	0.452676								1240	0.03581		1305	0.037193
1245	0.005252		1245	0.448988								1245	0.035872		1310	0.037082
1250	0.005229		1250	0.445861								1250	0.035965		1315	0.037671
1255	0.005221		1255	0.442001								1255	0.036224		1320	0.037476
1260	0.005162		1260	0.439227								1260	0.036041		1325	0.037531
1265	0.005156		1265	0.435647								1265	0.036295		1330	0.037791
1270	0.005104		1270	0.432863								1270	0.03616		1335	0.037714
1275	0.005052		1275	0.428234								1275	0.036178		1340	0.037722
1280	0.00494		1280	0.41502								1280	0.036502		1345	0.037758
1285	0.00493		1285	0.41286								1285	0.036619		1350	0.037592
1290	0.004971		1290	0.417035								1290	0.036554		1355	0.037922
1295	0.004998		1295	0.415832								1295	0.036859		1360	0.038115
1300	0.004932		1300	0.412289								1300	0.036685		1365	0.038278
1305	0.00495		1305	0.408136								1305	0.037193		1370	0.038361
1310	0.004868		1310	0.402584								1310	0.037082		1375	0.038331
1315	0.004884		1315	0.397585								1315	0.037671		1380	0.038653
1320	0.004845		1320	0.396464								1320	0.037476		1385	0.038745
1325	0.004812		1325	0.393185								1325	0.037531		1390	0.039163
1330	0.004794		1330	0.389022								1330	0.037791		1395	0.039177
1335	0.004757		1335	0.386808								1335	0.037714		1400	0.039255
1340	0.004723		1340	0.383958								1340	0.037722		1405	0.039192
1345	0.004696		1345	0.381402								1345	0.037758		1410	0.039293
1350	0.004633		1350	0.377944								1350	0.037592		1415	0.039304
1355	0.004622		1355	0.373773								1355	0.037922		1420	0.039056
1360	0.004603		1360	0.370347								1360	0.038115		1425	0.039273
1365	0.004584		1365	0.367246								1365	0.038278		1430	0.039328
1370	0.004554		1370	0.364051								1370	0.038361		1435	0.039721
1375	0.004519		1375	0.361544								1375	0.038331		1440	0.039902
1380	0.004529		1380	0.359322								1380	0.038653		1445	0.040162
1385	0.00451		1385	0.35696								1385	0.038745		1450	0.04038
1390	0.004526		1390	0.35441								1390	0.039163		1455	0.039857
1395	0.004488		1395	0.351304								1395	0.039177		1460	0.040218
1400	0.004451		1400	0.347718								1400	0.039255		1465	0.039693
1405	0.004406		1405	0.344756								1405	0.039192		1470	0.04094
1410	0.004379		1410	0.341762								1410	0.039293		1475	0.040915
1415	0.004343		1415	0.338857								1415	0.039304		1480	0.041175
1420	0.00427		1420	0.335276								1420	0.039056		1485	0.040534
1425	0.004244		1425	0.331392								1425	0.039273		1490	0.040569
1430	0.004229		1430	0.329763								1430	0.039328		1495	0.041208
1435	0.004253		1435	0.328351								1435	0.039721		1500	0.0418
1440	0.004225		1440	0.324713								1440	0.039902		1505	0.042145
1445	0.004215		1445	0.321847								1445	0.040162		1510	0.041896
1450	0.004207		1450	0.3195								1450	0.04038		1515	0.041885
															1520	0.041434
wavelength	0015-radiance-SWIR		wavelength	solar-irradiance-SWIR								wavelength	0015-RADF-SWIR		1525	0.042097
1400	0.005243		1400	0.347517								1400	0.046267		1530	0.042487
1405	0.005365		1405	0.344843								1405	0.04771		1535	0.042399
1410	0.005374		1410	0.341678								1410	0.048233		1540	0.042002
1415	0.005393		1415	0.338996								1415	0.048786		1545	0.043153
1420	0.00529		1420	0.335446								1420	0.048361		1550	0.041285
1425	0.005189		1425	0.330854								1425	0.048096		1555	0.041371
1430	0.005235		1430	0.32963								1430	0.048703		1560	0.042425
1435	0.005147		1435	0.329092								1435	0.047962		1565	0.043164
1440	0.005203		1440	0.324293								1440	0.049202		1570	0.043326
1445	0.005217		1445	0.321816								1445	0.049714		1575	0.043327
1450	0.005078		1450	0.319589								1450	0.048726		1580	0.042214
1455	0.005035		1455	0.316874								1455	0.048728		1585	0.043278
1460	0.005056		1460	0.315343								1460	0.049169		1590	0.043735
1465	0.004947		1465	0.312628								1465	0.048526		1595	0.04327
1470	0.005042		1470	0.308923								1470	0.050051		1600	0.043089
1475	0.004979		1475	0.305248								1475	0.050021		1605	0.043805
1480	0.004988		1480	0.303871								1480	0.050339		1610	0.043502
1485	0.004854		1485	0.300385								1485	0.049555		1615	0.043359
1490	0.004829		1490	0.298579								1490	0.049598		1620	0.042711
1495	0.004896		1495	0.298028								1495	0.050379		1625	0.043855
1500	0.004865		1500	0.291948								1500	0.051102		1630	0.044633
1505	0.004812		1505	0.286399								1505	0.051525		1635	0.044693
1510	0.004809		1510	0.287926								1510	0.05122		1640	0.043942
1515	0.004796		1515	0.287224								1515	0.051206		1645	0.044325
1520	0.004702		1520	0.284655								1520	0.050656		1650	0.044259
1525	0.004735		1525	0.282141								1525	0.051466		1655	0.044166
1530	0.004731		1530	0.279317								1530	0.051942		1660	0.044395
1535	0.004674		1535	0.276519								1535	0.051836		1665	0.044584
1540	0.004588		1540	0.274								1540	0.05135		1670	0.043418
1545	0.00468		1545	0.272036								1545	0.052757		1675	0.045739
1550	0.004429		1550	0.269097								1550	0.050473		1680	0.045206
1555	0.004398		1555	0.266657								1555	0.050579		1685	0.044689
1560	0.004487		1560	0.265295								1560	0.051867		1690	0.045426
1565	0.004527		1565	0.263081								1565	0.05277		1695	0.044701
1570	0.004484		1570	0.259604								1570	0.052969		1700	0.044372
1575	0.004407		1575	0.255143								1575	0.052969		1705	0.044862
1580	0.004258		1580	0.253014								1580	0.051609		1710	0.045352
1585	0.004311		1585	0.249868								1585	0.052909		1715	0.045851
1590	0.004309		1590	0.24714								1590	0.053468		1720	0.045214
1595	0.004286		1595	0.248463								1595	0.0529		1725	0.044921
1600	0.004255		1600	0.247701								1600	0.052679		1730	0.045683
1605	0.004268		1605	0.244395								1605	0.053554		1735	0.046104
1610	0.004171		1610	0.240508								1610	0.053183		1740	0.045807
1615	0.00411		1615	0.237773								1615	0.053008		1745	0.04573
1620	0.004035		1620	0.236975								1620	0.052216		1750	0.045387
1625	0.004149		1625	0.237314								1625	0.053615		1755	0.045156
1630	0.004186		1630	0.235257								1630	0.054566		1760	0.045304
1635	0.004092		1635	0.229665								1635	0.054639		1765	0.045706
1640	0.003934		1640	0.224567								1640	0.053722		1770	0.044857
1645	0.003948		1645	0.223419								1645	0.05419		1775	0.044788
1650	0.003949		1650	0.223813								1650	0.054109		1780	0.045761
1655	0.003941		1655	0.22383								1655	0.053995		1785	0.045505
1660	0.003941		1660	0.222674								1660	0.054275		1790	0.046001
1665	0.003905		1665	0.219703								1665	0.054507		1795	0.045521
1670	0.003733		1670	0.215666								1670	0.053081		1800	0.046132
1675	0.003849		1675	0.211087								1675	0.055918		1805	0.046365
1680	0.003739		1680	0.207468								1680	0.055267		1810	0.047282
1685	0.003692		1685	0.207232								1685	0.054635		1815	0.046784
1690	0.003771		1690	0.208233								1690	0.055536		1820	0.046112
1695	0.003701		1695	0.207683								1695	0.054649		1825	0.046794
1700	0.00364		1700	0.205771								1700	0.054248		1830	0.047498
1705	0.003644		1705	0.203747								1705	0.054847		1835	0.047051
1710	0.00364		1710	0.201326								1710	0.055445		1840	0.045739
1715	0.003628		1715	0.198481								1715	0.056055		1845	0.046814
1720	0.003532		1720	0.195949								1720	0.055277		1850	0.04706
1725	0.003457		1725	0.193039								1725	0.054918		1855	0.046948
1730	0.003446		1730	0.189214								1730	0.05585		1860	0.047639
1735	0.003412		1735	0.185636								1735	0.056365		1865	0.046782
1740	0.003371		1740	0.184597								1740	0.056001		1870	0.046698
1745	0.003369		1745	0.184796								1745	0.055908		1875	0.046342
1750	0.003337		1750	0.184427								1750	0.055488		1880	0.045897
1755	0.003301		1755	0.183367								1755	0.055206		1885	0.047464
1760	0.003282		1760	0.181716								1760	0.055387		1890	0.047031
1765	0.003277		1765	0.179847								1765	0.055878		1895	0.045433
1770	0.003182		1770	0.177937								1770	0.05484		1900	0.046755
1775	0.003141		1775	0.175913								1775	0.054756		1905	0.046341
1780	0.003176		1780	0.174093								1780	0.055945		1910	0.046913
1785	0.003134		1785	0.172757								1785	0.055632		1915	0.046634
1790	0.003146		1790	0.17155								1790	0.056238		1920	0.0478
1795	0.003086		1795	0.170051								1795	0.055652		1925	0.047622
1800	0.003096		1800	0.168341								1800	0.056399		1930	0.047656
1805	0.003075		1805	0.166359								1805	0.056684		1935	0.046635
1810	0.003082		1810	0.163507								1810	0.057804		1940	0.046935
1815	0.002988		1815	0.160207								1815	0.057196		1945	0.048282
1820	0.002912		1820	0.158405								1820	0.056375		1950	0.046559
1825	0.002955		1825	0.158402								1825	0.057209		1955	0.047159
1830	0.002998		1830	0.158327								1830	0.058068		1960	0.047431
1835	0.002949		1835	0.157217								1835	0.057523		1965	0.047613
1840	0.002836		1840	0.15553								1840	0.055919		1970	0.046345
1845	0.002874		1845	0.153994								1845	0.057233		1975	0.046676
1850	0.002867		1850	0.152816								1850	0.057534		1980	0.04769
1855	0.002836		1855	0.151525								1855	0.057397		1985	0.047793
1860	0.002843		1860	0.149697								1860	0.058241		1990	0.048183
1865	0.002743		1865	0.147076								1865	0.057194		1995	0.047663
1870	0.002676		1870	0.143743								1870	0.05709		2000	0.048988
1875	0.00261		1875	0.141273								1875	0.056656		2005	0.048739
1880	0.002579		1880	0.14095								1880	0.056111		2010	0.048374
1885	0.002672		1885	0.141211								1885	0.058027		2015	0.049889
1890	0.002634		1890	0.140485								1890	0.057498		2020	0.047796
1895	0.002523		1895	0.139298								1895	0.055544		2025	0.048186
1900	0.00258		1900	0.138416								1900	0.057161		2030	0.048405
1905	0.002543		1905	0.13765								1905	0.056654		2035	0.050111
1910	0.002556		1910	0.136668								1910	0.057353		2040	0.049846
1915	0.002519		1915	0.135495								1915	0.057012		2045	0.049145
1920	0.002557		1920	0.134182								1920	0.058439		2050	0.04825
1925	0.002519		1925	0.132683								1925	0.058221		2055	0.049302
1930	0.002488		1930	0.130956								1930	0.058262		2060	0.049056
1935	0.002396		1935	0.128875								1935	0.057014		2065	0.050322
1940	0.002367		1940	0.126502								1940	0.057381		2070	0.048897
1945	0.002402		1945	0.124792								1945	0.059027		2075	0.051403
1950	0.002311		1950	0.124507								1950	0.056921		2080	0.049198
1955	0.002346		1955	0.124785								1955	0.057654		2085	0.049882
1960	0.002353		1960	0.124439								1960	0.057987		2090	0.049116
1965	0.002342		1965	0.123384								1965	0.058209		2095	0.049173
1970	0.002255		1970	0.122051								1970	0.056659		2100	0.050697
1975	0.002246		1975	0.120702								1975	0.057064		2105	0.050295
1980	0.002272		1980	0.119502								1980	0.058304		2110	0.050222
1985	0.002258		1985	0.11851								1985	0.05843		2115	0.050264
1990	0.002259		1990	0.117603								1990	0.058906		2120	0.051659
1995	0.002217		1995	0.116676								1995	0.05827		2125	0.04996
2000	0.002261		2000	0.115774								2000	0.05989		2130	0.05
2005	0.002233		2005	0.114923								2005	0.059586		2135	0.050919
2010	0.002199		2010	0.114028								2010	0.059139		2140	0.051139
2015	0.002247		2015	0.112977								2015	0.060993		2145	0.05041
2020	0.00213		2020	0.111784								2020	0.058434		2150	0.05059
2025	0.002124		2025	0.110567								2025	0.058911		2155	0.051646
2030	0.002112		2030	0.109447								2030	0.059177		2160	0.051615
2035	0.002168		2035	0.108522								2035	0.061264		2165	0.052388
2040	0.002142		2040	0.107792								2040	0.060939		2170	0.051617
2045	0.002098		2045	0.107083								2045	0.060083		2175	0.052272
2050	0.002043		2050	0.10621								2050	0.058988		2180	0.05033
2055	0.002067		2055	0.105166								2055	0.060274		2185	0.051467
2060	0.002036		2060	0.104107								2060	0.059974		2190	0.0514
2065	0.00207		2065	0.103184								2065	0.061521		2195	0.051292
2070	0.001996		2070	0.102393								2070	0.05978		2200	0.052365
2075	0.002082		2075	0.101598								2075	0.062843		2205	0.050997
2080	0.001975		2080	0.100697								2080	0.060147		2210	0.052521
2085	0.001983		2085	0.099719								2085	0.060983		2215	0.051714
2090	0.001934		2090	0.098771								2090	0.060047		2220	0.053062
2095	0.00192		2095	0.097942								2095	0.060117		2225	0.052663
2100	0.001965		2100	0.097224								2100	0.06198		2230	0.05219
2105	0.001935		2105	0.096506								2105	0.061488		2235	0.053348
2110	0.001916		2110	0.095697								2110	0.061399		2240	0.0529
2115	0.0019		2115	0.094818								2115	0.061451		2245	0.052273
2120	0.001935		2120	0.093957								2120	0.063156		2250	0.05308
2125	0.001856		2125	0.093187								2125	0.061078		2255	0.053416
2130	0.001844		2130	0.092509								2130	0.061128		2260	0.052729
2135	0.001865		2135	0.091875								2135	0.062251		2265	0.053775
2140	0.00186		2140	0.091234								2140	0.06252		2270	0.053222
2145	0.001819		2145	0.090513								2145	0.061629		2275	0.052813
2150	0.001807		2150	0.089597								2150	0.061848		2280	0.052891
2155	0.00182		2155	0.088396								2155	0.06314		2285	0.05333
2160	0.001791		2160	0.08704								2160	0.063102		2290	0.053113
2165	0.001794		2165	0.085899								2165	0.064047		2295	0.053455
2170	0.001754		2170	0.085238								2170	0.063104		2300	0.054219
2175	0.00177		2175	0.084937								2175	0.063906		2305	0.054208
2180	0.001699		2180	0.084676								2180	0.061531		2310	0.053901
2185	0.001729		2185	0.084268								2185	0.062921		2315	0.055306
2190	0.001715		2190	0.083695								2190	0.062839		2320	0.055185
2195	0.001697		2195	0.082991								2195	0.062707		2325	0.055297
2200	0.001716		2200	0.0822								2200	0.064019		2330	0.055711
2205	0.00172		2205	0.081407								2205	0.064793		2335	0.055007
2210	0.001678		2210	0.080693								2210	0.063771		2340	0.055408
2215	0.001655		2215	0.080062								2215	0.063392		2345	0.055524
2220	0.001655		2220	0.079456								2220	0.063876		2350	0.054973
2225	0.001668		2225	0.078825								2225	0.064893		2355	0.055462
2230	0.001616		2230	0.078161								2230	0.063404		2360	0.055684
2235	0.001624		2235	0.077472								2235	0.064284		2365	0.05626
2240	0.001555		2240	0.076773								2240	0.062113		2370	0.056238
2245	0.001553		2245	0.07608								2245	0.062599		2375	0.056729
2250	0.00158		2250	0.075406								2250	0.064256		2380	0.057072
2255	0.001582		2255	0.074762								2255	0.064892		2385	0.057356
2260	0.001544		2260	0.074156								2260	0.063851		2390	0.05729
2265	0.001573		2265	0.073572								2265	0.065566		2395	0.058021
2270	0.001554		2270	0.07298								2270	0.0653		2400	0.056734
2275	0.001553		2275	0.072353								2275	0.065823		2405	0.05836
2280	0.00153		2280	0.071691								2280	0.065447		2410	0.057625
2285	0.001519		2285	0.071019								2285	0.065591		2415	0.058668
2290	0.001525		2290	0.070368								2290	0.06646		2420	0.057986
2295	0.001512		2295	0.069768								2295	0.06646		2425	0.058451
2300	0.001505		2300	0.06922								2300	0.066676		2430	0.058653
															2435	0.058928
wavelength	0015-radiance-MWIR		wavelength	solar-irradiance-MWIR								wavelength	0015-RADF-MWIR		2440	0.059115
2200	0.002109		2200	0.0823								2200	0.078585		2445	0.058708
2205	0.002012		2205	0.081123								2205	0.076058		2450	0.059902
2210	0.002056		2210	0.080491								2210	0.078332		2455	0.058378
2215	0.002015		2215	0.080117								2215	0.077128		2460	0.059542
2220	0.002053		2220	0.079555								2220	0.079138		2465	0.060295
2225	0.002019		2225	0.07883								2225	0.078543		2470	0.061143
2230	0.001985		2230	0.078204								2230	0.077839		2475	0.061561
2235	0.002011		2235	0.077509								2235	0.079565		2480	0.06075
2240	0.001974		2240	0.076727								2240	0.078897		2485	0.060404
2245	0.001934		2245	0.076074								2245	0.077962		2490	0.062244
2250	0.001946		2250	0.075383								2250	0.079165		2495	0.061887
2255	0.00194		2255	0.074677								2255	0.079667		2500	0.062214
2260	0.0019		2260	0.074091								2260	0.078642		2505	0.062177
2265	0.001924		2265	0.073567								2265	0.080202		2510	0.063467
2270	0.001892		2270	0.073095								2270	0.079377		2515	0.064053
2275	0.001861		2275	0.072454								2275	0.078768		2520	0.064083
2280	0.001843		2280	0.071648								2280	0.078883		2525	0.06311
2285	0.001842		2285	0.071019								2285	0.079539		2530	0.06408
2290	0.001817		2290	0.070342								2290	0.079214		2535	0.063367
2295	0.001808		2295	0.069545								2295	0.079725		2540	0.064055
2300	0.001823		2300	0.069134								2300	0.080865		2545	0.064833
2305	0.001815		2305	0.068845								2305	0.080848		2550	0.064917
2310	0.001791		2310	0.068321								2310	0.080391		2555	0.063144
2315	0.001817		2315	0.067552								2315	0.082486		2560	0.064521
2320	0.001788		2320	0.06662								2320	0.082305		2565	0.065682
2325	0.00177		2325	0.065816								2325	0.082472		2570	0.065451
2330	0.001773		2330	0.065437								2330	0.08309		2575	0.066589
2335	0.001743		2335	0.065153								2335	0.08204		2580	0.066072
2340	0.001747		2340	0.06483								2340	0.082638		2585	0.066544
2345	0.001737		2345	0.064325								2345	0.08281		2590	0.066687
2350	0.001697		2350	0.063473								2350	0.081989		2595	0.067132
2355	0.001691		2355	0.062691								2355	0.082718		2600	0.067833
2360	0.001689		2360	0.062367								2360	0.08305		2605	0.068922
2365	0.001699		2365	0.062094								2365	0.083909		2610	0.068809
2370	0.001684		2370	0.06157								2370	0.083876		2615	0.069247
2375	0.001681		2375	0.060929								2375	0.084607		2620	0.069406
2380	0.001669		2380	0.06013								2380	0.085119		2625	0.070127
2385	0.001654		2385	0.059295								2385	0.085542		2630	0.071423
2390	0.001642		2390	0.058932								2390	0.085445		2635	0.069785
2395	0.001658		2395	0.058757								2395	0.086534		2640	0.071119
2400	0.001613		2400	0.058459								2400	0.084615		2645	0.071902
2405	0.001647		2405	0.058028								2405	0.08704		2650	0.072408
2410	0.001607		2410	0.057341								2410	0.085944		2655	0.072521
2415	0.001614		2415	0.056567								2415	0.087499		2660	0.072698
2420	0.001584		2420	0.056168								2420	0.086483		2665	0.071412
2425	0.001591		2425	0.055968								2425	0.087175		2670	0.075455
2430	0.001588		2430	0.05567								2430	0.087477		2675	0.074409
2435	0.001584		2435	0.05527								2435	0.087888		2680	0.074784
2440	0.001576		2440	0.054817								2440	0.088167		2685	0.076278
2445	0.001548		2445	0.054217								2445	0.087559		2690	0.075464
2450	0.001561		2450	0.053582								2450	0.08934		2695	0.076234
2455	0.00151		2455	0.053185								2455	0.087067		2700	0.076693
2460	0.001535		2460	0.053008								2460	0.088804		2705	0.078859
2465	0.001547		2465	0.052755								2465	0.089927		2710	0.077271
2470	0.001556		2470	0.052326								2470	0.091192		2715	0.078574
2475	0.001551		2475	0.051804								2475	0.091815		2720	0.080167
2480	0.001514		2480	0.051243								2480	0.090606		2725	0.080265
2485	0.001494		2485	0.050856								2485	0.090089		2730	0.080906
2490	0.001534		2490	0.050674								2490	0.092833		2735	0.080981
2495	0.00152		2495	0.050501								2495	0.092301		2740	0.081182
2500	0.00152		2500	0.050236								2500	0.092788		2745	0.081957
2505	0.001507		2505	0.049836								2505	0.092733		2750	0.083495
2510	0.001524		2510	0.049374								2510	0.094656		2755	0.08242
2515	0.001527		2515	0.049018								2515	0.095532		2760	0.084207
2520	0.00152		2520	0.048771								2520	0.095575		2765	0.084798
2525	0.001489		2525	0.048513								2525	0.094124		2770	0.085795
2530	0.001501		2530	0.048163								2530	0.095572		2775	0.087148
2535	0.00147		2535	0.047699								2535	0.094509		2780	0.086676
2540	0.001471		2540	0.047219								2540	0.095534		2785	0.086856
2545	0.001477		2545	0.046843								2545	0.096694		2790	0.088327
2550	0.001469		2550	0.046529								2550	0.096819		2795	0.088083
2555	0.001419		2555	0.046207								2555	0.094176		2800	0.088861
2560	0.00144		2560	0.04589								2560	0.096229		2805	0.09051
2565	0.001457		2565	0.045611								2565	0.097961		2810	0.091157
2570	0.001444		2570	0.045364								2570	0.097616		2815	0.089919
2575	0.001459		2575	0.045052								2575	0.099313		2820	0.092545
2580	0.001433		2580	0.044595								2580	0.098543		2825	0.093033
2585	0.001429		2585	0.044155								2585	0.099247		2830	0.093462
2590	0.001424		2590	0.043906								2590	0.09946		2835	0.095148
2595	0.001428		2595	0.043738								2595	0.100123		2840	0.09452
2600	0.001436		2600	0.043528								2600	0.101169		2845	0.096222
2605	0.00145		2605	0.043258								2605	0.102793		2850	0.095147
2610	0.001435		2610	0.042881								2610	0.102624		2855	0.097203
2615	0.001425		2615	0.042313								2615	0.103277		2860	0.099378
2620	0.001403		2620	0.041564								2620	0.103515		2865	0.099456
2625	0.001398		2625	0.04099								2625	0.104591		2870	0.100655
2630	0.00142		2630	0.04088								2630	0.106522		2875	0.101249
2635	0.001389		2635	0.040926								2635	0.10408		2880	0.09923
2640	0.001412		2640	0.040823								2640	0.10607		2885	0.102486
2645	0.001421		2645	0.040636								2645	0.107238		2890	0.104734
2650	0.001423		2650	0.040409								2650	0.107992		2895	0.104279
2655	0.001415		2655	0.040119								2655	0.108161		2900	0.106187
2660	0.001407		2660	0.039795								2660	0.108425		2905	0.105797
2665	0.001372		2665	0.039504								2665	0.106507		2910	0.106923
2670	0.001442		2670	0.039295								2670	0.112536		2915	0.107588
2675	0.001416		2675	0.039129								2675	0.110976		2920	0.109294
2680	0.001417		2680	0.03896								2680	0.111536		2925	0.109535
2685	0.001438		2685	0.038763								2685	0.113764		2930	0.110605
2690	0.001414		2690	0.038527								2690	0.112551		2935	0.111878
2695	0.001419		2695	0.038273								2695	0.113698		2940	0.113922
2700	0.001418		2700	0.038017								2700	0.114383		2945	0.115245
2705	0.001448		2705	0.037755								2705	0.117614		2950	0.115196
2710	0.001409		2710	0.037493								2710	0.115246		2955	0.116013
2715	0.001423		2715	0.037238								2715	0.117188		2960	0.118884
2720	0.001442		2720	0.036985								2720	0.119565		2965	0.119281
2725	0.001434		2725	0.036735								2725	0.119711		2970	0.118098
2730	0.001436		2730	0.036495								2730	0.120666		2975	0.120718
2735	0.001428		2735	0.036258								2735	0.120778		2980	0.121442
2740	0.001422		2740	0.036016								2740	0.121079		2985	0.125251
2745	0.001425		2745	0.035751								2745	0.122234		2990	0.12469
2750	0.001439		2750	0.035437								2750	0.124528		2995	0.125451
2755	0.001407		2755	0.035101								2755	0.122924		3000	0.126803
2760	0.001426		2760	0.03482								2760	0.12559		3005	0.12844
2765	0.001428		2765	0.034626								2765	0.126471		3010	0.129285
2770	0.001438		2770	0.034463								2770	0.127959		3015	0.132309
2775	0.001453		2775	0.034282								2775	0.129976		3020	0.131601
2780	0.001437		2780	0.034089								2780	0.129273		3025	0.133572
2785	0.001432		2785	0.0339								2785	0.129541		3030	0.135089
2790	0.001448		2790	0.033708								2790	0.131734		3035	0.135758
2795	0.001435		2795	0.033498								2795	0.13137		3040	0.137372
2800	0.001438		2800	0.033274								2800	0.132531		3045	0.136828
2805	0.001455		2805	0.033054								2805	0.13499		3050	0.140078
2810	0.001456		2810	0.032842								2810	0.135955		3055	0.139644
2815	0.001427		2815	0.032631								2815	0.134109		3060	0.142537
2820	0.001459		2820	0.032416								2820	0.138026		3065	0.143021
2825	0.001457		2825	0.032202								2825	0.138752		3070	0.145452
2830	0.001454		2830	0.031988								2830	0.139393		3075	0.146065
2835	0.00147		2835	0.031767								2835	0.141907		3080	0.147229
2840	0.00145		2840	0.031543								2840	0.140971		3085	0.151085
2845	0.001466		2845	0.031327								2845	0.143509		3090	0.151841
2850	0.00144		2850	0.031119								2850	0.141906		3095	0.151788
2855	0.001461		2855	0.030905								2855	0.144972		3100	0.154482
2860	0.001482		2860	0.030663								2860	0.148217		3105	0.157548
2865	0.00147		2865	0.030391								2865	0.148332		3110	0.157183
2870	0.001475		2870	0.030131								2870	0.150121		3115	0.159798
2875	0.001474		2875	0.029934								2875	0.151007		3120	0.16081
2880	0.001438		2880	0.029797								2880	0.147996		3125	0.158347
2885	0.001479		2885	0.029673								2885	0.152852		3130	0.161213
2890	0.001504		2890	0.029527								2890	0.156204		3135	0.162662
2895	0.001489		2895	0.02936								2895	0.155526		3140	0.167367
2900	0.001507		2900	0.029181								2900	0.158371		3145	0.166152
2905	0.001492		2905	0.028997								2905	0.15779		3150	0.168568
2910	0.001498		2910	0.028807								2910	0.159469		3155	0.16864
2915	0.001497		2915	0.02861								2915	0.16046		3160	0.171494
2920	0.00151		2920	0.028408								2920	0.163005		3165	0.173383
2925	0.001503		2925	0.028214								2925	0.163365		3170	0.172605
2930	0.001508		2930	0.028034								2930	0.164961		3175	0.175367
2935	0.001516		2935	0.027862								2935	0.166859		3180	0.175356
2940	0.001534		2940	0.027687								2940	0.169908		3185	0.178156
2945	0.001542		2945	0.027512								2945	0.17188		3190	0.177169
2950	0.001532		2950	0.027345								2950	0.171808		3195	0.178726
2955	0.001534		2955	0.027188								2955	0.173026		3200	0.179188
2960	0.001563		2960	0.027033								2960	0.177308
2965	0.001559		2965	0.026874								2965	0.177901
2970	0.001534		2970	0.026708								2970	0.176136
2975	0.001558		2975	0.026537								2975	0.180044
2980	0.001557		2980	0.026362								2980	0.181123
2985	0.001595		2985	0.026184								2985	0.186805
2990	0.001577		2990	0.026005								2990	0.185968
2995	0.001576		2995	0.025831								2995	0.187102
3000	0.001583		3000	0.025669								3000	0.189119
3005	0.001594		3005	0.025518								3005	0.19156
3010	0.001595		3010	0.025367								3010	0.192821
3015	0.001622		3015	0.025207								3015	0.19733
3020	0.001602		3020	0.02503								3020	0.196275
3025	0.001613		3025	0.02483								3025	0.199215
3030	0.001617		3030	0.024612								3030	0.201478
3035	0.001611		3035	0.0244								3035	0.202474
3040	0.001619		3040	0.024233								3040	0.204882
3045	0.001605		3045	0.024119								3045	0.20407
3050	0.001637		3050	0.024029								3050	0.208918
3055	0.001625		3055	0.023927								3055	0.208271
3060	0.00165		3060	0.023802								3060	0.212586
3065	0.001646		3065	0.023664								3065	0.213307
3070	0.001664		3070	0.023523								3070	0.216932
3075	0.001661		3075	0.023382								3075	0.217847
3080	0.001664		3080	0.023239								3080	0.219583
3085	0.001697		3085	0.023095								3085	0.225334
3090	0.001695		3090	0.022953								3090	0.226461
3095	0.001684		3095	0.022812								3095	0.226382
3100	0.001703		3100	0.022667								3100	0.230401
3105	0.001725		3105	0.022513								3105	0.234974
3110	0.001709		3110	0.022356								3110	0.234429
3115	0.001726		3115	0.022209								3115	0.238328
3120	0.001727		3120	0.022082								3120	0.239838
3125	0.001692		3125	0.021971								3125	0.236164
3130	0.001714		3130	0.021861								3130	0.240439
3135	0.00172		3135	0.021742								3135	0.242601
3140	0.001759		3140	0.02161								3140	0.249617
3145	0.001735		3145	0.021471								3145	0.247806
3150	0.001749		3150	0.021334								3150	0.251409
3155	0.001739		3155	0.021203								3155	0.251516
3160	0.001758		3160	0.021078								3160	0.255772
3165	0.001767		3165	0.020955								3165	0.258591
3170	0.001749		3170	0.020835								3170	0.257431
3175	0.001767		3175	0.020718								3175	0.261549
3180	0.001757		3180	0.020602								3180	0.261533
3185	0.001775		3185	0.020486								3185	0.265708
3190	0.001755		3190	0.020368								3190	0.264236
3195	0.00176		3195	0.020248								3195	0.26656
3200	0.001754		3200	0.020127								3200	0.267248

## Sheet: 0016
wavelength	0016-radiance-VIS		wavelength	solar-irradiance-VIS		Ancillary data	VIS-channel	NIR-channel	SWIR-channel	MWIR-channel		wavelength	0016-RADF-VIS		wavelength	0016-RADF-connected
480	0.008066		480	2.11418		Start_Time (UTC)	2020-12-02T15:05:28.420Z	2020-12-02T15:07:59.384Z	2020-12-02T15:09:23.740Z	2020-12-02T15:11:17.103Z		480	0.011701		480	0.012934
485	0.006367		485	1.93161		Stop_Time (UTC)	2020-12-02T15:07:08.082Z	2020-12-02T15:08:43.122Z	2020-12-02T15:10:35.380Z	2020-12-02T15:12:56.743Z		485	0.010109		485	0.011174
490	0.007406		490	2.00253		Solar_Incidence_Angle(°)	47.0672	47.0597	47.0551	47.0492		490	0.011341		490	0.012536
495	0.008122		495	2.01142		Solar_Azimuth_Angle(°)	149.038	149.065	149.08	149.1		495	0.012382		495	0.013687
500	0.007829		500	1.94001		Rover_Incidence_Angle(°)	51.777	51.5502	51.6161	51.6161		500	0.012375		500	0.013679
505	0.007969		505	1.97234		Rover_Azimuth_Angle(°)	33.378	33.4748	33.4218	33.4218		505	0.01239		505	0.013696
510	0.007572		510	1.93179		Rover_Phase_Angle(°)	80.0744	79.8644	79.9458	79.9523		510	0.01202		510	0.013287
515	0.007404		515	1.82513								515	0.01244		515	0.013751
520	0.007484		520	1.83032								520	0.012539		520	0.01386
525	0.008107		525	1.88551								525	0.013186		525	0.014576
530	0.008033		530	1.92378								530	0.012806		530	0.014156
535	0.008356		535	1.91093								535	0.01341		535	0.014824
540	0.007589		540	1.86102								540	0.012505		540	0.013824
545	0.008641		545	1.89488								545	0.013984		545	0.015458
550	0.008631		550	1.88939								550	0.014009		550	0.015485
555	0.008325		555	1.88074								555	0.013574		555	0.015005
560	0.007949		560	1.82252								560	0.013375		560	0.014784
565	0.008372		565	1.82868								565	0.01404		565	0.01552
570	0.008267		570	1.81578								570	0.013962		570	0.015434
575	0.0082		575	1.83484								575	0.013705		575	0.01515
580	0.008008		580	1.81802								580	0.013507		580	0.014931
585	0.008462		585	1.80676								585	0.014362		585	0.015876
590	0.007737		590	1.74857								590	0.013569		590	0.015
595	0.00863		595	1.76868								595	0.014964		595	0.016541
600	0.008129		600	1.73616								600	0.014359		600	0.015873
605	0.008024		605	1.73439								605	0.014187		605	0.015683
610	0.0079		610	1.71201								610	0.014151		610	0.015642
615	0.00813		615	1.66885								615	0.01494		615	0.016515
620	0.007746		620	1.66695								620	0.01425		620	0.015753
625	0.007785		625	1.64329								625	0.014527		625	0.016058
630	0.007642		630	1.6375								630	0.014311		630	0.01582
635	0.007431		635	1.62								635	0.014066		635	0.015549
640	0.007585		640	1.60108								640	0.014528		640	0.016059
645	0.007219		645	1.58269								645	0.013987		645	0.015461
650	0.007466		650	1.56074								650	0.014669		650	0.016216
655	0.007024		655	1.48896								655	0.014467		655	0.015992
660	0.007286		660	1.49467								660	0.014949		660	0.016525
665	0.00712		665	1.50879								665	0.014472		665	0.015998
670	0.007314		670	1.50487								670	0.014905		670	0.016477
675	0.007086		675	1.49509								675	0.014535		675	0.016067
680	0.007061		680	1.47257								680	0.014704		680	0.016254
685	0.007454		685	1.45934								685	0.015664		685	0.017316
690	0.007075		690	1.44311								690	0.015034		690	0.016619
695	0.007088		695	1.42756								695	0.015226		695	0.016831
700	0.006997		700	1.41793								700	0.015133		700	0.016728
705	0.007149		705	1.4105								705	0.015543		705	0.017181
710	0.006982		710	1.39522								710	0.015346		710	0.016964
715	0.007125		715	1.37234								715	0.015922		715	0.017601
720	0.006867		720	1.35418								720	0.01555		720	0.017189
725	0.006833		725	1.33942								725	0.015643		725	0.017292
730	0.006975		730	1.32429								730	0.016152		730	0.017855
735	0.006669		735	1.30977								735	0.015615		735	0.017261
740	0.006682		740	1.2916								740	0.015864		740	0.017536
745	0.006795		745	1.28315								745	0.016239		745	0.017951
750	0.006606		750	1.27497								750	0.01589		750	0.017565
755	0.006427		755	1.2632								755	0.015604		755	0.017249
760	0.006388		760	1.24546								760	0.01573		760	0.017388
765	0.006282		765	1.22392								765	0.015741		765	0.0174
770	0.006092		770	1.20691								770	0.01548		770	0.017112
775	0.005695		775	1.1928								775	0.014641		775	0.016184
780	0.005986		780	1.17621								780	0.015606		780	0.017252
785	0.005981		785	1.1645								785	0.015751		785	0.017412
790	0.006031		790	1.1577								790	0.015976		790	0.01766
795	0.005968		795	1.13023								795	0.016192		795	0.017899
800	0.005973		800	1.13269								800	0.016172		800	0.017877
805	0.005921		805	1.11543								805	0.016279		805	0.017995
810	0.005707		810	1.1083								810	0.01579		810	0.017455
815	0.005397		815	1.106								815	0.014965		815	0.016543
820	0.005352		820	1.06838								820	0.015362		820	0.016982
825	0.006005		825	1.07343								825	0.017155		825	0.018964
830	0.005661		830	1.05939								830	0.016386		830	0.018114
835	0.005377		835	1.04021								835	0.015851		835	0.017522
840	0.005335		840	1.03394								840	0.015822		840	0.01749
845	0.005072		845	1.01999								845	0.015251		845	0.016858
850	0.005114		850	0.970882								850	0.016154		850	0.017857
855	0.004826		855	0.920133								855	0.016083		855	0.017778
860	0.005149		860	0.990764								860	0.015936		860	0.017616
865	0.004761		865	0.946503								865	0.015426		865	0.017052
870	0.00526		870	0.972708								870	0.016583		870	0.018331
875	0.004784		875	0.954274								875	0.015374		875	0.016994
880	0.005039		880	0.943045								880	0.016387		880	0.018114
885	0.004786		885	0.934114								885	0.015713		885	0.017369
890	0.004929		890	0.931111								890	0.016235		890	0.017946
895	0.005084		895	0.914086								895	0.017056		895	0.018853
900	0.00468		900	0.889899								900	0.016126		900	0.017826
905	0.004587		905	0.896704								905	0.015688		905	0.017342
910	0.004473		910	0.873952								910	0.015696		910	0.017351
915	0.004445		915	0.87763								915	0.015533		915	0.01717
920	0.004391		920	0.85616								920	0.015726		920	0.017384
925	0.004685		925	0.838104								925	0.017143		925	0.01895
930	0.004242		930	0.849679								930	0.015309		930	0.016923
935	0.004364		935	0.840522								935	0.015922		935	0.017601
940	0.003879		940	0.819467								940	0.014516		940	0.016046
945	0.003776		945	0.815521								945	0.014197		945	0.015694
950	0.004063		950	0.814395								950	0.015298		950	0.017419
															955	0.017054
wavelength	0016-radiance-NIR		wavelength	solar-irradiance-NIR								wavelength	0016-RADF-NIR		960	0.017073
900	0.005168		900	0.889899								900	0.017809		965	0.017557
905	0.005421		905	0.896704								905	0.018539		970	0.017578
910	0.005255		910	0.873952								910	0.018439		975	0.017557
915	0.004631		915	0.87763								915	0.016182		980	0.017401
920	0.005307		920	0.85616								920	0.019009		985	0.017168
925	0.005237		925	0.838104								925	0.019162		990	0.017148
930	0.00653		930	0.849679								930	0.023568		995	0.017357
935	0.006604		935	0.840522								935	0.024095		1000	0.017555
940	0.00637		940	0.819467								940	0.023838		1005	0.017743
945	0.005355		945	0.815521								945	0.020137		1010	0.017854
950	0.004626		950	0.814395								950	0.017419		1015	0.017804
955	0.004386		955	0.788708								955	0.017054		1020	0.017788
960	0.004418		960	0.793571								960	0.017073		1025	0.017724
965	0.004469		965	0.78057								965	0.017557		1030	0.01776
970	0.004453		970	0.776881								970	0.017578		1035	0.017901
975	0.004384		975	0.765742								975	0.017557		1040	0.017946
980	0.004312		980	0.759922								980	0.017401		1045	0.018185
985	0.004214		985	0.752737								985	0.017168		1050	0.018305
990	0.004151		990	0.742325								990	0.017148		1055	0.018343
995	0.004184		995	0.739242								995	0.017357		1060	0.018468
1000	0.004188		1000	0.731588								1000	0.017555		1065	0.018396
1005	0.004105		1005	0.70948								1005	0.017743		1070	0.018598
1010	0.004174		1010	0.716922								1010	0.017854		1075	0.018502
1015	0.004102		1015	0.706567								1015	0.017804		1080	0.018663
1020	0.00404		1020	0.696491								1020	0.017788		1085	0.01876
1025	0.004021		1025	0.69571								1025	0.017724		1090	0.018878
1030	0.003974		1030	0.686216								1030	0.01776		1095	0.019173
1035	0.003939		1035	0.674798								1035	0.017901		1100	0.019108
1040	0.003918		1040	0.669501								1040	0.017946		1105	0.019242
1045	0.003923		1045	0.66157								1045	0.018185		1110	0.019427
1050	0.003928		1050	0.658051								1050	0.018305		1115	0.019259
1055	0.003899		1055	0.651865								1055	0.018343		1120	0.019603
1060	0.003859		1060	0.640798								1060	0.018468		1125	0.019828
1065	0.003812		1065	0.63547								1065	0.018396		1130	0.01993
1070	0.00378		1070	0.623277								1070	0.018598		1135	0.020074
1075	0.003752		1075	0.621878								1075	0.018502		1140	0.020243
1080	0.003734		1080	0.613543								1080	0.018663		1145	0.020217
1085	0.003711		1085	0.606614								1085	0.01876		1150	0.0203
1090	0.003691		1090	0.599588								1090	0.018878		1155	0.020379
1095	0.003638		1095	0.581883								1095	0.019173		1160	0.020533
1100	0.003644		1100	0.584833								1100	0.019108		1165	0.020709
1105	0.003668		1105	0.584569								1105	0.019242		1170	0.020669
1110	0.003672		1110	0.579632								1110	0.019427		1175	0.02081
1115	0.003602		1115	0.573543								1115	0.019259		1180	0.020872
1120	0.003622		1120	0.566612								1120	0.019603		1185	0.021111
1125	0.00361		1125	0.558339								1125	0.019828		1190	0.021268
1130	0.003589		1130	0.552249								1130	0.01993		1195	0.021049
1135	0.003585		1135	0.547667								1135	0.020074		1200	0.021487
1140	0.003563		1140	0.539771								1140	0.020243		1205	0.021404
1145	0.003554		1145	0.539091								1145	0.020217		1210	0.021497
1150	0.00355		1150	0.536281								1150	0.0203		1215	0.02156
1155	0.003528		1155	0.530891								1155	0.020379		1220	0.021726
1160	0.003486		1160	0.520638								1160	0.020533		1225	0.021623
1165	0.003487		1165	0.516373								1165	0.020709		1230	0.02177
1170	0.003466		1170	0.514248								1170	0.020669		1235	0.021805
1175	0.003453		1175	0.508847								1175	0.02081		1240	0.021909
1180	0.003428		1180	0.503668								1180	0.020872		1245	0.02202
1185	0.003431		1185	0.498389								1185	0.021111		1250	0.022037
1190	0.003436		1190	0.495435								1190	0.021268		1255	0.022105
1195	0.003363		1195	0.48996								1195	0.021049		1260	0.022154
1200	0.003377		1200	0.481966								1200	0.021487		1265	0.022244
1205	0.003342		1205	0.478814								1205	0.021404		1270	0.022302
1210	0.003326		1210	0.474467								1210	0.021497		1275	0.022321
1215	0.003346		1215	0.475917								1215	0.02156		1280	0.022493
1220	0.003346		1220	0.472282								1220	0.021726		1285	0.022581
1225	0.00329		1225	0.466605								1225	0.021623		1290	0.022605
1230	0.003278		1230	0.461758								1230	0.02177		1295	0.022552
1235	0.003254		1235	0.457637								1235	0.021805		1300	0.022604
1240	0.003234		1240	0.452676								1240	0.021909		1305	0.02291
1245	0.003224		1245	0.448988								1245	0.02202		1310	0.022867
1250	0.003204		1250	0.445861								1250	0.022037		1315	0.023086
1255	0.003186		1255	0.442001								1255	0.022105		1320	0.023027
1260	0.003173		1260	0.439227								1260	0.022154		1325	0.023071
1265	0.00316		1265	0.435647								1265	0.022244		1330	0.0232
1270	0.003148		1270	0.432863								1270	0.022302		1335	0.023301
1275	0.003117		1275	0.428234								1275	0.022321		1340	0.023322
1280	0.003044		1280	0.41502								1280	0.022493		1345	0.023309
1285	0.00304		1285	0.41286								1285	0.022581		1350	0.023222
1290	0.003074		1290	0.417035								1290	0.022605		1355	0.02326
1295	0.003058		1295	0.415832								1295	0.022552		1360	0.023459
1300	0.003039		1300	0.412289								1300	0.022604		1365	0.023648
1305	0.003049		1305	0.408136								1305	0.02291		1370	0.023738
1310	0.003002		1310	0.402584								1310	0.022867		1375	0.023699
1315	0.002993		1315	0.397585								1315	0.023086		1380	0.023683
1320	0.002977		1320	0.396464								1320	0.023027		1385	0.023952
1325	0.002958		1325	0.393185								1325	0.023071		1390	0.024063
1330	0.002943		1330	0.389022								1330	0.0232		1395	0.024137
1335	0.002939		1335	0.386808								1335	0.023301		1400	0.024218
1340	0.00292		1340	0.383958								1340	0.023322		1405	0.024275
1345	0.002899		1345	0.381402								1345	0.023309		1410	0.024434
1350	0.002862		1350	0.377944								1350	0.023222		1415	0.024191
1355	0.002835		1355	0.373773								1355	0.02326		1420	0.024202
1360	0.002833		1360	0.370347								1360	0.023459		1425	0.024162
1365	0.002832		1365	0.367246								1365	0.023648		1430	0.0243
1370	0.002818		1370	0.364051								1370	0.023738		1435	0.024488
1375	0.002794		1375	0.361544								1375	0.023699		1440	0.024744
1380	0.002775		1380	0.359322								1380	0.023683		1445	0.024831
1385	0.002788		1385	0.35696								1385	0.023952		1450	0.025176
1390	0.002781		1390	0.35441								1390	0.024063		1455	0.024762
1395	0.002765		1395	0.351304								1395	0.024137		1460	0.024868
1400	0.002746		1400	0.347718								1400	0.024218		1465	0.025391
1405	0.002729		1405	0.344756								1405	0.024275		1470	0.026108
1410	0.002723		1410	0.341762								1410	0.024434		1475	0.025712
1415	0.002673		1415	0.338857								1415	0.024191		1480	0.026432
1420	0.002646		1420	0.335276								1420	0.024202		1485	0.025481
1425	0.002611		1425	0.331392								1425	0.024162		1490	0.025051
1430	0.002613		1430	0.329763								1430	0.0243		1495	0.025195
1435	0.002622		1435	0.328351								1435	0.024488		1500	0.026792
1440	0.00262		1440	0.324713								1440	0.024744		1505	0.02511
1445	0.002606		1445	0.321847								1445	0.024831		1510	0.026389
1450	0.002623		1450	0.3195								1450	0.025176		1515	0.026322
															1520	0.026488
wavelength	0016-radiance-SWIR		wavelength	solar-irradiance-SWIR								wavelength	0016-RADF-SWIR		1525	0.026574
1400	0.003723		1400	0.347517								1400	0.032853		1530	0.02629
1405	0.003623		1405	0.344843								1405	0.032219		1535	0.026589
1410	0.003686		1410	0.341678								1410	0.033083		1540	0.026646
1415	0.003788		1415	0.338996								1415	0.034267		1545	0.027002
1420	0.003692		1420	0.335446								1420	0.033752		1550	0.02704
1425	0.003608		1425	0.330854								1425	0.033442		1555	0.02722
1430	0.003524		1430	0.32963								1430	0.032785		1560	0.026745
1435	0.00365		1435	0.329092								1435	0.034013		1565	0.02674
1440	0.003576		1440	0.324293								1440	0.033816		1570	0.026711
1445	0.00369		1445	0.321816								1445	0.035163		1575	0.027634
1450	0.003523		1450	0.319589								1450	0.033805		1580	0.027451
1455	0.00351		1455	0.316874								1455	0.033969		1585	0.027161
1460	0.003508		1460	0.315343								1460	0.034115		1590	0.027814
1465	0.003551		1465	0.312628								1465	0.034833		1595	0.028152
1470	0.003608		1470	0.308923								1470	0.035816		1600	0.027823
1475	0.003511		1475	0.305248								1475	0.035273		1605	0.027541
1480	0.003593		1480	0.303871								1480	0.03626		1610	0.027038
1485	0.003424		1485	0.300385								1485	0.034956		1615	0.027565
1490	0.003346		1490	0.298579								1490	0.034366		1620	0.028337
1495	0.003359		1495	0.298028								1495	0.034563		1625	0.027421
1500	0.003499		1500	0.291948								1500	0.036754		1630	0.027993
1505	0.003217		1505	0.286399								1505	0.034446		1635	0.028324
1510	0.003399		1510	0.287926								1510	0.036202		1640	0.027783
1515	0.003382		1515	0.287224								1515	0.036109		1645	0.026905
1520	0.003373		1520	0.284655								1520	0.036338		1650	0.027537
1525	0.003354		1525	0.282141								1525	0.036455		1655	0.028393
1530	0.003285		1530	0.279317								1530	0.036066		1660	0.029073
1535	0.003289		1535	0.276519								1535	0.036476		1665	0.028296
1540	0.003266		1540	0.274								1540	0.036554		1670	0.027043
1545	0.003286		1545	0.272036								1545	0.037043		1675	0.028741
1550	0.003255		1550	0.269097								1550	0.037094		1680	0.028305
1555	0.003247		1555	0.266657								1555	0.037342		1685	0.02769
1560	0.003174		1560	0.265295								1560	0.036689		1690	0.028384
1565	0.003147		1565	0.263081								1565	0.036684		1695	0.028179
1570	0.003102		1570	0.259604								1570	0.036643		1700	0.028148
1575	0.003154		1575	0.255143								1575	0.037909		1705	0.02778
1580	0.003107		1580	0.253014								1580	0.037658		1710	0.028469
1585	0.003036		1585	0.249868								1585	0.037261		1715	0.028281
1590	0.003075		1590	0.24714								1590	0.038156		1720	0.028646
1595	0.003129		1595	0.248463								1595	0.03862		1725	0.028823
1600	0.003083		1600	0.247701								1600	0.038169		1730	0.028071
1605	0.003011		1605	0.244395								1605	0.037782		1735	0.028828
1610	0.002909		1610	0.240508								1610	0.037092		1740	0.02956
1615	0.002932		1615	0.237773								1615	0.037815		1745	0.028996
1620	0.003004		1620	0.236975								1620	0.038874		1750	0.028363
1625	0.002911		1625	0.237314								1625	0.037617		1755	0.029673
1630	0.002946		1630	0.235257								1630	0.038402		1760	0.028565
1635	0.00291		1635	0.229665								1635	0.038856		1765	0.02921
1640	0.002791		1640	0.224567								1640	0.038113		1770	0.029222
1645	0.002689		1645	0.223419								1645	0.036909		1775	0.02891
1650	0.002757		1650	0.223813								1650	0.037776		1780	0.029238
1655	0.002843		1655	0.22383								1655	0.038951		1785	0.028868
1660	0.002896		1660	0.222674								1660	0.039883		1790	0.028772
1665	0.002781		1665	0.219703								1665	0.038818		1795	0.029604
1670	0.002609		1670	0.215666								1670	0.037098		1800	0.028723
1675	0.002714		1675	0.211087								1675	0.039429		1805	0.029347
1680	0.002627		1680	0.207468								1680	0.03883		1810	0.028875
1685	0.002567		1685	0.207232								1685	0.037987		1815	0.028869
1690	0.002644		1690	0.208233								1690	0.038938		1820	0.029833
1695	0.002618		1695	0.207683								1695	0.038657		1825	0.029481
1700	0.002591		1700	0.205771								1700	0.038614		1830	0.02876
1705	0.002532		1705	0.203747								1705	0.03811		1835	0.029817
1710	0.002564		1710	0.201326								1710	0.039055		1840	0.029838
1715	0.002511		1715	0.198481								1715	0.038796		1845	0.029468
1720	0.002511		1720	0.195949								1720	0.039298		1850	0.030968
1725	0.002489		1725	0.193039								1725	0.039541		1855	0.030229
1730	0.002376		1730	0.189214								1730	0.038509		1860	0.030224
1735	0.002394		1735	0.185636								1735	0.039548		1865	0.030201
1740	0.002441		1740	0.184597								1740	0.040551		1870	0.029937
1745	0.002397		1745	0.184796								1745	0.039778		1875	0.030159
1750	0.00234		1750	0.184427								1750	0.038909		1880	0.029705
1755	0.002434		1755	0.183367								1755	0.040706		1885	0.029983
1760	0.002322		1760	0.181716								1760	0.039186		1890	0.03009
1765	0.00235		1765	0.179847								1765	0.040071		1895	0.029464
1770	0.002326		1770	0.177937								1770	0.040087		1900	0.030055
1775	0.002275		1775	0.175913								1775	0.039659		1905	0.030401
1780	0.002277		1780	0.174093								1780	0.040109		1910	0.030898
1785	0.002231		1785	0.172757								1785	0.039603		1915	0.029647
1790	0.002208		1790	0.17155								1790	0.03947		1920	0.03127
1795	0.002252		1795	0.170051								1795	0.040612		1925	0.031101
1800	0.002163		1800	0.168341								1800	0.039403		1930	0.031341
1805	0.002184		1805	0.166359								1805	0.04026		1935	0.03065
1810	0.002112		1810	0.163507								1810	0.039612		1940	0.030553
1815	0.002069		1815	0.160207								1815	0.039604		1945	0.030667
1820	0.002114		1820	0.158405								1820	0.040926		1950	0.030486
1825	0.002089		1825	0.158402								1825	0.040443		1955	0.030723
1830	0.002037		1830	0.158327								1830	0.039455		1960	0.030413
1835	0.002097		1835	0.157217								1835	0.040904		1965	0.030583
1840	0.002076		1840	0.15553								1840	0.040933		1970	0.030275
1845	0.00203		1845	0.153994								1845	0.040426		1975	0.030299
1850	0.002117		1850	0.152816								1850	0.042483		1980	0.030267
1855	0.002049		1855	0.151525								1855	0.041469		1985	0.031237
1860	0.002024		1860	0.149697								1860	0.041463		1990	0.031364
1865	0.001987		1865	0.147076								1865	0.04143		1995	0.030291
1870	0.001925		1870	0.143743								1870	0.041068		2000	0.031473
1875	0.001906		1875	0.141273								1875	0.041374		2005	0.031414
1880	0.001873		1880	0.14095								1880	0.040751		2010	0.031504
1885	0.001894		1885	0.141211								1885	0.041132		2015	0.032727
1890	0.001891		1890	0.140485								1890	0.041279		2020	0.031316
1895	0.001836		1895	0.139298								1895	0.04042		2025	0.031863
1900	0.001861		1900	0.138416								1900	0.041231		2030	0.032026
1905	0.001872		1905	0.13765								1905	0.041706		2035	0.032752
1910	0.001889		1910	0.136668								1910	0.042387		2040	0.032538
1915	0.001797		1915	0.135495								1915	0.040671		2045	0.032399
1920	0.001877		1920	0.134182								1920	0.042898		2050	0.03317
1925	0.001846		1925	0.132683								1925	0.042666		2055	0.032203
1930	0.001836		1930	0.130956								1930	0.042994		2060	0.032509
1935	0.001767		1935	0.128875								1935	0.042047		2065	0.032453
1940	0.001729		1940	0.126502								1940	0.041914		2070	0.033381
1945	0.001712		1945	0.124792								1945	0.042071		2075	0.032806
1950	0.001698		1950	0.124507								1950	0.041822		2080	0.032567
1955	0.001715		1955	0.124785								1955	0.042147		2085	0.032953
1960	0.001693		1960	0.124439								1960	0.041722		2090	0.032862
1965	0.001688		1965	0.123384								1965	0.041954		2095	0.032615
1970	0.001653		1970	0.122051								1970	0.041533		2100	0.032511
1975	0.001636		1975	0.120702								1975	0.041565		2105	0.032082
1980	0.001618		1980	0.119502								1980	0.041521		2110	0.033264
1985	0.001656		1985	0.11851								1985	0.042852		2115	0.03303
1990	0.00165		1990	0.117603								1990	0.043026		2120	0.03407
1995	0.001581		1995	0.116676								1995	0.041554		2125	0.034232
2000	0.00163		2000	0.115774								2000	0.043176		2130	0.033274
2005	0.001615		2005	0.114923								2005	0.043095		2135	0.033747
2010	0.001607		2010	0.114028								2010	0.043218		2140	0.033519
2015	0.001654		2015	0.112977								2015	0.044896		2145	0.034576
2020	0.001566		2020	0.111784								2020	0.042961		2150	0.033907
2025	0.001576		2025	0.110567								2025	0.043711		2155	0.033988
2030	0.001568		2030	0.109447								2030	0.043935		2160	0.034543
2035	0.00159		2035	0.108522								2035	0.044931		2165	0.034638
2040	0.001569		2040	0.107792								2040	0.044638		2170	0.034985
2045	0.001552		2045	0.107083								2045	0.044446		2175	0.035188
2050	0.001576		2050	0.10621								2050	0.045505		2180	0.035244
2055	0.001515		2055	0.105166								2055	0.044177		2185	0.034751
2060	0.001514		2060	0.104107								2060	0.044597		2190	0.03384
2065	0.001498		2065	0.103184								2065	0.044521		2195	0.035286
2070	0.001529		2070	0.102393								2070	0.045793		2200	0.03606
2075	0.001491		2075	0.101598								2075	0.045005		2205	0.035995
2080	0.001467		2080	0.100697								2080	0.044676		2210	0.035978
2085	0.00147		2085	0.099719								2085	0.045207		2215	0.035119
2090	0.001452		2090	0.098771								2090	0.045082		2220	0.035721
2095	0.001429		2095	0.097942								2095	0.044743		2225	0.036787
2100	0.001414		2100	0.097224								2100	0.0446		2230	0.036338
2105	0.001385		2105	0.096506								2105	0.044011		2235	0.036016
2110	0.001424		2110	0.095697								2110	0.045633		2240	0.035939
2115	0.001401		2115	0.094818								2115	0.045312		2245	0.036036
2120	0.001432		2120	0.093957								2120	0.046739		2250	0.035674
2125	0.001427		2125	0.093187								2125	0.04696		2255	0.035447
2130	0.001377		2130	0.092509								2130	0.045647		2260	0.036296
2135	0.001387		2135	0.091875								2135	0.046296		2265	0.036309
2140	0.001368		2140	0.091234								2140	0.045983		2270	0.036132
2145	0.0014		2145	0.090513								2145	0.047433		2275	0.035676
2150	0.001359		2150	0.089597								2150	0.046515		2280	0.035769
2155	0.001344		2155	0.088396								2155	0.046626		2285	0.036453
2160	0.001345		2160	0.08704								2160	0.047388		2290	0.036576
2165	0.001331		2165	0.085899								2165	0.047518		2295	0.0361
2170	0.001334		2170	0.085238								2170	0.047994		2300	0.037738
2175	0.001337		2175	0.084937								2175	0.048272		2305	0.036672
2180	0.001335		2180	0.084676								2180	0.048349		2310	0.036659
2185	0.00131		2185	0.084268								2185	0.047673		2315	0.0377
2190	0.001267		2190	0.083695								2190	0.046424		2320	0.037655
2195	0.00131		2195	0.082991								2195	0.048407		2325	0.037932
2200	0.001326		2200	0.0822								2200	0.049469		2330	0.038244
2205	0.001323		2205	0.081407								2205	0.049838		2335	0.037487
2210	0.001253		2210	0.080693								2210	0.047619		2340	0.037983
2215	0.001265		2215	0.080062								2215	0.048454		2345	0.038125
2220	0.001246		2220	0.079456								2220	0.04809		2350	0.039016
2225	0.001274		2225	0.078825								2225	0.049564		2355	0.037967
2230	0.00126		2230	0.078161								2230	0.049436		2360	0.038518
2235	0.001242		2235	0.077472								2235	0.049163		2365	0.03859
2240	0.001182		2240	0.076773								2240	0.047214		2370	0.039016
2245	0.001159		2245	0.07608								2245	0.046717		2375	0.039427
2250	0.001225		2250	0.075406								2250	0.049819		2380	0.039417
2255	0.001217		2255	0.074762								2255	0.04992		2385	0.039836
2260	0.001226		2260	0.074156								2260	0.0507		2390	0.040184
2265	0.001215		2265	0.073572								2265	0.050644		2395	0.040099
2270	0.001178		2270	0.07298								2270	0.0495		2400	0.039719
2275	0.001191		2275	0.072353								2275	0.05048		2405	0.040153
2280	0.001189		2280	0.071691								2280	0.050861		2410	0.040634
2285	0.001164		2285	0.071019								2285	0.050262		2415	0.041154
2290	0.001149		2290	0.070368								2290	0.050074		2420	0.041125
2295	0.001154		2295	0.069768								2295	0.050724		2425	0.041236
2300	0.001205		2300	0.06922								2300	0.053385		2430	0.041097
															2435	0.041103
wavelength	0016-radiance-MWIR		wavelength	solar-irradiance-MWIR								wavelength	0016-RADF-MWIR		2440	0.041443
2200	0.001536		2200	0.0823								2200	0.057234		2445	0.041495
2205	0.001455		2205	0.081123								2205	0.055003		2450	0.041687
2210	0.001443		2210	0.080491								2210	0.054977		2455	0.042187
2215	0.001402		2215	0.080117								2215	0.053665		2460	0.042517
2220	0.001416		2220	0.079555								2220	0.054583		2465	0.042607
2225	0.001445		2225	0.07883								2225	0.056213		2470	0.043493
2230	0.001416		2230	0.078204								2230	0.055526		2475	0.043931
2235	0.001391		2235	0.077509								2235	0.055035		2480	0.042806
2240	0.001374		2240	0.076727								2240	0.054916		2485	0.043329
2245	0.001366		2245	0.076074								2245	0.055065		2490	0.044119
2250	0.00134		2250	0.075383								2250	0.054512		2495	0.04419
2255	0.001319		2255	0.074677								2255	0.054165		2500	0.044224
2260	0.00134		2260	0.074091								2260	0.055463		2505	0.044498
2265	0.001331		2265	0.073567								2265	0.055483		2510	0.044914
2270	0.001316		2270	0.073095								2270	0.055212		2515	0.045978
2275	0.001288		2275	0.072454								2275	0.054515		2520	0.046005
2280	0.001277		2280	0.071648								2280	0.054658		2525	0.046042
2285	0.00129		2285	0.071019								2285	0.055703		2530	0.04571
2290	0.001282		2290	0.070342								2290	0.05589		2535	0.046197
2295	0.001251		2295	0.069545								2295	0.055164		2540	0.045944
2300	0.0013		2300	0.069134								2300	0.057665		2545	0.04687
2305	0.001258		2305	0.068845								2305	0.056037		2550	0.047229
2310	0.001248		2310	0.068321								2310	0.056018		2555	0.046646
2315	0.001269		2315	0.067552								2315	0.057609		2560	0.047537
2320	0.00125		2320	0.06662								2320	0.05754		2565	0.047608
2325	0.001244		2325	0.065816								2325	0.057963		2570	0.048575
2330	0.001247		2330	0.065437								2330	0.05844		2575	0.048466
2335	0.001217		2335	0.065153								2335	0.057282		2580	0.048648
2340	0.001227		2340	0.06483								2340	0.058041		2585	0.049269
2345	0.001222		2345	0.064325								2345	0.058258		2590	0.049228
2350	0.001234		2350	0.063473								2350	0.05962		2595	0.050473
2355	0.001186		2355	0.062691								2355	0.058015		2600	0.050301
2360	0.001197		2360	0.062367								2360	0.058858		2605	0.051636
2365	0.001194		2365	0.062094								2365	0.058968		2610	0.051622
2370	0.001197		2370	0.06157								2370	0.05962		2615	0.05222
2375	0.001197		2375	0.060929								2375	0.060247		2620	0.052485
2380	0.001181		2380	0.06013								2380	0.060231		2625	0.051555
2385	0.001177		2385	0.059295								2385	0.060873		2630	0.054099
2390	0.00118		2390	0.058932								2390	0.061404		2635	0.052617
2395	0.001174		2395	0.058757								2395	0.061273		2640	0.053438
2400	0.001157		2400	0.058459								2400	0.060694		2645	0.054128
2405	0.001161		2405	0.058028								2405	0.061356		2650	0.055326
2410	0.001161		2410	0.057341								2410	0.062091		2655	0.055026
2415	0.00116		2415	0.056567								2415	0.062887		2660	0.05507
2420	0.001151		2420	0.056168								2420	0.062842		2665	0.054714
2425	0.00115		2425	0.055968								2425	0.063012		2670	0.057405
2430	0.00114		2430	0.05567								2430	0.062798		2675	0.057392
2435	0.001132		2435	0.05527								2435	0.062809		2680	0.057538
2440	0.001132		2440	0.054817								2440	0.063328		2685	0.057675
2445	0.001121		2445	0.054217								2445	0.063407		2690	0.058706
2450	0.001113		2450	0.053582								2450	0.0637		2695	0.058938
2455	0.001118		2455	0.053185								2455	0.064464		2700	0.059282
2460	0.001123		2460	0.053008								2460	0.064968		2705	0.060225
2465	0.00112		2465	0.052755								2465	0.065106		2710	0.060164
2470	0.001134		2470	0.052326								2470	0.06646		2715	0.061654
2475	0.001134		2475	0.051804								2475	0.06713		2720	0.062456
2480	0.001093		2480	0.051243								2480	0.065411		2725	0.062935
2485	0.001098		2485	0.050856								2485	0.06621		2730	0.063514
2490	0.001114		2490	0.050674								2490	0.067416		2735	0.064206
2495	0.001112		2495	0.050501								2495	0.067526		2740	0.064637
2500	0.001107		2500	0.050236								2500	0.067577		2745	0.064724
2505	0.001105		2505	0.049836								2505	0.067996		2750	0.064787
2510	0.001105		2510	0.049374								2510	0.068632		2755	0.06535
2515	0.001123		2515	0.049018								2515	0.070257		2760	0.066224
2520	0.001118		2520	0.048771								2520	0.070298		2765	0.067986
2525	0.001113		2525	0.048513								2525	0.070356		2770	0.067841
2530	0.001097		2530	0.048163								2530	0.069848		2775	0.068785
2535	0.001098		2535	0.047699								2535	0.070592		2780	0.069174
2540	0.001081		2540	0.047219								2540	0.070206		2785	0.06879
2545	0.001094		2545	0.046843								2545	0.07162		2790	0.070611
2550	0.001095		2550	0.046529								2550	0.07217		2795	0.070694
2555	0.001074		2555	0.046207								2555	0.071279		2800	0.071894
2560	0.001087		2560	0.04589								2560	0.07264		2805	0.072615
2565	0.001082		2565	0.045611								2565	0.072748		2810	0.073512
2570	0.001098		2570	0.045364								2570	0.074226		2815	0.073311
2575	0.001088		2575	0.045052								2575	0.074059		2820	0.07553
2580	0.001081		2580	0.044595								2580	0.074337		2825	0.075409
2585	0.001084		2585	0.044155								2585	0.075286		2830	0.076855
2590	0.001077		2590	0.043906								2590	0.075224		2835	0.076821
2595	0.0011		2595	0.043738								2595	0.077125		2840	0.077176
2600	0.001091		2600	0.043528								2600	0.076863		2845	0.079245
2605	0.001113		2605	0.043258								2605	0.078903		2850	0.077969
2610	0.001103		2610	0.042881								2610	0.078881		2855	0.078704
2615	0.001101		2615	0.042313								2615	0.079795		2860	0.080961
2620	0.001087		2620	0.041564								2620	0.0802		2865	0.082214
2625	0.001053		2625	0.04099								2625	0.07878		2870	0.082524
2630	0.001102		2630	0.04088								2630	0.082667		2875	0.083134
2635	0.001073		2635	0.040926								2635	0.080402		2880	0.083247
2640	0.001087		2640	0.040823								2640	0.081656		2885	0.084136
2645	0.001096		2645	0.040636								2645	0.082711		2890	0.086251
2650	0.001114		2650	0.040409								2650	0.084542		2895	0.087288
2655	0.0011		2655	0.040119								2655	0.084083		2900	0.088649
2660	0.001092		2660	0.039795								2660	0.084151		2905	0.089004
2665	0.001077		2665	0.039504								2665	0.083606		2910	0.089452
2670	0.001124		2670	0.039295								2670	0.087719		2915	0.090489
2675	0.001119		2675	0.039129								2675	0.087699		2920	0.09198
2680	0.001117		2680	0.03896								2680	0.087922		2925	0.092897
2685	0.001114		2685	0.038763								2685	0.088132		2930	0.093565
2690	0.001127		2690	0.038527								2690	0.089706		2935	0.093422
2695	0.001124		2695	0.038273								2695	0.090061		2940	0.096115
2700	0.001123		2700	0.038017								2700	0.090587		2945	0.098185
2705	0.001133		2705	0.037755								2705	0.092028		2950	0.09783
2710	0.001124		2710	0.037493								2710	0.091935		2955	0.098248
2715	0.001144		2715	0.037238								2715	0.094211		2960	0.100519
2720	0.001151		2720	0.036985								2720	0.095436		2965	0.10186
2725	0.001152		2725	0.036735								2725	0.096169		2970	0.100314
2730	0.001155		2730	0.036495								2730	0.097054		2975	0.104061
2735	0.00116		2735	0.036258								2735	0.098111		2980	0.104447
2740	0.00116		2740	0.036016								2740	0.09877		2985	0.10761
2745	0.001153		2745	0.035751								2745	0.098902		2990	0.106962
2750	0.001144		2750	0.035437								2750	0.098999		2995	0.107993
2755	0.001143		2755	0.035101								2755	0.09986		3000	0.110785
2760	0.001149		2760	0.03482								2760	0.101194		3005	0.111834
2765	0.001173		2765	0.034626								2765	0.103887		3010	0.111867
2770	0.001165		2770	0.034463								2770	0.103666		3015	0.115443
2775	0.001175		2775	0.034282								2775	0.105108		3020	0.114335
2780	0.001175		2780	0.034089								2780	0.105703		3025	0.117196
2785	0.001162		2785	0.0339								2785	0.105116		3030	0.118153
2790	0.001186		2790	0.033708								2790	0.107899		3035	0.119179
2795	0.00118		2795	0.033498								2795	0.108026		3040	0.119918
2800	0.001192		2800	0.033274								2800	0.109859		3045	0.120401
2805	0.001196		2805	0.033054								2805	0.110961		3050	0.122272
2810	0.001203		2810	0.032842								2810	0.112331		3055	0.122458
2815	0.001192		2815	0.032631								2815	0.112024		3060	0.124703
2820	0.00122		2820	0.032416								2820	0.115416		3065	0.126787
2825	0.00121		2825	0.032202								2825	0.11523		3070	0.128315
2830	0.001225		2830	0.031988								2830	0.117439		3075	0.129346
2835	0.001216		2835	0.031767								2835	0.117387		3080	0.130487
2840	0.001213		2840	0.031543								2840	0.117929		3085	0.133734
2845	0.001237		2845	0.031327								2845	0.121092		3090	0.134824
2850	0.001209		2850	0.031119								2850	0.119142		3095	0.134514
2855	0.001212		2855	0.030905								2855	0.120265		3100	0.137587
2860	0.001237		2860	0.030663								2860	0.123714		3105	0.140668
2865	0.001245		2865	0.030391								2865	0.125628		3110	0.140579
2870	0.001239		2870	0.030131								2870	0.126102		3115	0.142503
2875	0.00124		2875	0.029934								2875	0.127034		3120	0.145595
2880	0.001236		2880	0.029797								2880	0.127207		3125	0.142311
2885	0.001244		2885	0.029673								2885	0.128565		3130	0.145322
2890	0.001269		2890	0.029527								2890	0.131797		3135	0.145379
2895	0.001277		2895	0.02936								2895	0.133382		3140	0.149332
2900	0.001289		2900	0.029181								2900	0.135462		3145	0.149458
2905	0.001286		2905	0.028997								2905	0.136004		3150	0.15418
2910	0.001284		2910	0.028807								2910	0.136688		3155	0.15182
2915	0.00129		2915	0.02861								2915	0.138272		3160	0.153768
2920	0.001302		2920	0.028408								2920	0.140551		3165	0.158309
2925	0.001306		2925	0.028214								2925	0.141952		3170	0.157102
2930	0.001307		2930	0.028034								2930	0.142973		3175	0.158474
2935	0.001297		2935	0.027862								2935	0.142755		3180	0.158879
2940	0.001326		2940	0.027687								2940	0.146869		3185	0.16115
2945	0.001346		2945	0.027512								2945	0.150033		3190	0.161098
2950	0.001333		2950	0.027345								2950	0.149491		3195	0.162648
2955	0.001331		2955	0.027188								2955	0.150129		3200	0.162728
2960	0.001354		2960	0.027033								2960	0.153599
2965	0.001364		2965	0.026874								2965	0.155649
2970	0.001335		2970	0.026708								2970	0.153286
2975	0.001376		2975	0.026537								2975	0.159012
2980	0.001372		2980	0.026362								2980	0.159602
2985	0.001404		2985	0.026184								2985	0.164435
2990	0.001386		2990	0.026005								2990	0.163444
2995	0.00139		2995	0.025831								2995	0.16502
3000	0.001417		3000	0.025669								3000	0.169287
3005	0.001422		3005	0.025518								3005	0.17089
3010	0.001414		3010	0.025367								3010	0.17094
3015	0.00145		3015	0.025207								3015	0.176405
3020	0.001426		3020	0.02503								3020	0.174712
3025	0.00145		3025	0.02483								3025	0.179083
3030	0.001449		3030	0.024612								3030	0.180545
3035	0.001449		3035	0.0244								3035	0.182114
3040	0.001448		3040	0.024233								3040	0.183242
3045	0.001447		3045	0.024119								3045	0.183981
3050	0.001464		3050	0.024029								3050	0.18684
3055	0.00146		3055	0.023927								3055	0.187124
3060	0.001479		3060	0.023802								3060	0.190554
3065	0.001495		3065	0.023664								3065	0.193739
3070	0.001504		3070	0.023523								3070	0.196073
3075	0.001507		3075	0.023382								3075	0.197649
3080	0.001511		3080	0.023239								3080	0.199393
3085	0.001539		3085	0.023095								3085	0.204355
3090	0.001542		3090	0.022953								3090	0.20602
3095	0.001529		3095	0.022812								3095	0.205545
3100	0.001554		3100	0.022667								3100	0.210243
3105	0.001578		3105	0.022513								3105	0.21495
3110	0.001566		3110	0.022356								3110	0.214813
3115	0.001577		3115	0.022209								3115	0.217754
3120	0.001602		3120	0.022082								3120	0.222478
3125	0.001558		3125	0.021971								3125	0.217461
3130	0.001583		3130	0.021861								3130	0.222062
3135	0.001575		3135	0.021742								3135	0.222149
3140	0.001608		3140	0.02161								3140	0.228189
3145	0.001599		3145	0.021471								3145	0.228381
3150	0.001639		3150	0.021334								3150	0.235597
3155	0.001604		3155	0.021203								3155	0.231991
3160	0.001615		3160	0.021078								3160	0.234967
3165	0.001653		3165	0.020955								3165	0.241907
3170	0.001631		3170	0.020835								3170	0.240062
3175	0.001636		3175	0.020718								3175	0.242158
3180	0.001631		3180	0.020602								3180	0.242777
3185	0.001645		3185	0.020486								3185	0.246248
3190	0.001635		3190	0.020368								3190	0.246169
3195	0.001641		3195	0.020248								3195	0.248537
3200	0.001632		3200	0.020127								3200	0.248659

[truncated: 1 more sheets: 0017]
